# Supplementary material for: System wide analyses have underestimated protein abundances and the importance of transcription in mammals
Source: PeerJ. 2014 Feb 27;2:e270. doi: 10.7717/peerj.270 (PMC3940484; doi:10.7717/peerj.270)
Supplement: Supplemental Information 1 [file peerj-02-270-s001.xls]

## Sheet: Individual vs schwanhausser
	individual protein estimate	whole proteome Schwan. 1st*	ratio Individual / Schwan. 1st	whole prot Schwan. 2nd**	ratio individual / Schwan. 2nd	Corrected Schwan 2nd***	Ratio individual / corrected
Previously Published Data
Actba	150000000	1.55227e+07	9.7	1.20124e+08	1.2	1.60379e+08	0.9
Nucleosomesb	37000000	6.14009e+06	6	4.63216e+07	0.8	5.80491e+07	0.6
hnRNPA1c	60000000	2.76837e+06	21.7	1.71499e+07	3.5	2.01183e+07	3
Ribosomesd	8000000	1.27067e+06	6.3	7.34912e+06	1.1	8.14903e+06	1
ATP5Be	4511967	1.22639e+06	3.7	6.81901e+06	0.7	7.5237e+06	0.6
PPIBe	10502199	1.03257e+06	10.2	5.62392e+06	1.9	6.12615e+06	1.7
VCPe	2719254	857206	3.2	4.55543e+06	0.6	4.89322e+06	0.6
PRDX6e	8781079	773681	11.3	4.05853e+06	2.2	4.32615e+06	2
CCT2e	4479130	651589	6.9	3.34322e+06	1.3	3.51804e+06	1.3
UQCRC1e	1022450	254061	4	1.15434e+06	0.9	1.13181e+06	0.9
Proteasomesf	1000000	253926	3.9	1.26552e+06	0.8	1.24843e+06	0.8
EIF3Ee	1067627	236899	4.5	1.06556e+06	1	1.03922e+06	1
PSMC3e	1062048	201850	5.3	888666	1.2	909289	1.2
IQGAP1e	1296511	188546	6.9	823143	1.6	871256	1.5
Mcm7g	310000	172657	1.8	745148	0.4	824191	0.4
ACOT7e	512746	167727	3.1	722033	0.7	809829	0.6
PFDN1e	476849	166113	2.9	717324	0.7	806879	0.6
HSPA4e	1646549	164446	10	290840	5.7	487636	3.4
FASNe	3536145	142045	24.9	598264	5.9	729184	4.8
FEN1e	2019699	141838	14.2	597608	3.4	728738	2.8
Mcm2g	310000	134923	2.3	552319	0.6	697393	0.4
Mcm4g	300000	132406	2.3	564102	0.5	705654	0.4
Mcm5g	380000	112549	3.4	459790	0.8	629587	0.6
NPe	1555814	103427	15	417307	3.7	596442	2.6
COPS5e	323791	88216.3	3.7	349231	0.9	540035	0.6
MAP2K1IP1e	141520	86361.8	1.6	341826	0.4	533618	0.3
ECHS1e	2105336	85867.9	24.5	339701	6.2	531764	4
MRPS23e	223198	70205.5	3.2	269985	0.8	467810	0.5
SSRP1e	1095695	57259.8	19.1	214355	5.1	411310	2.7
CBR3e	79823	54438.2	1.5	202744	0.4	398729	0.2
SF3Ah	1000000	50690.4	19.7	187118	5.3	381281	2.6
ERLIN2e	149867	50598.9	3	186244	0.8	380287	0.4
MRPS28e	422825	38279.2	11	136270	3.1	319463	1.3
TPRe	357637	36330.6	9.8	128399	2.8	309035	1.2
Gtf2f2i	320000	32012.2	10	111568	2.9	285736	1.1
Gtf2bi	220000	24792	8.9	83225.1	2.6	242638	0.9
MLKLe	114801	23837	4.8	79813.3	1.4	237038	0.5
MRPL50e	194935	15965.6	12.2	50769	3.8	184167	1.1
THOC1e	204962	14875.7	13.8	46749.8	4.4	175886	1.2
Orc4g	140000	14544.4	9.6	45624.2	3.1	173511	0.8
ATAD2e	63835	12613.1	5.1	38974.9	1.6	158915	0.4
Gtf2e2i	360000	12299.4	29.3	37783.4	9.5	156186	2.3
Polr2ai	320000	12230.1	26.2	37495.1	8.5	155520	2.1
DDX20e	213466	10618	20.1	32002.8	6.7	142368	1.5
AFG3L2e	369737	9114.98	40.6	26919.6	13.7	129273	2.9
Gtf2e1i	135000	8647.39	15.6	25341	5.3	124988	1.1
Gtf2f1i	160000	8555.04	18.7	25035.7	6.4	124145	1.3
WTAPe	49143	6840.65	7.2	19421.2	2.5	107748	0.5
Orc2g	75000	5286.39	14.2	14568	5.1	91779.4	0.8
Orc5g	230000	3616.24	63.6	9454.29	24.3	72110.3	3.2
median TFk	60000	3536.17	17	9252.12	6.5	71245.4	0.8
CHMP6e	83028	2885.34	28.8	7371.39	11.3	62763.2	1.3
PARP4e	63971	793.89	80.6	1704.9	37.5	27732.8	2.3
Schwanhausser et al corrigendum1 western and SRM measurements
Actb	1.34835e+08	1.55227e+07	8.7	1.20124e+08	1.1	1.60379e+08	0.8
Beta Tubulin (tubb5)	3.02333e+07	4.28192e+06	7.1	2.80102e+07	1.1	3.39476e+07	0.9
Rac1	2.89667e+06	488353	5.9	2.41672e+06	1.2	2.48883e+06	1.2
Cdc42	1820000	467174	3.9	2.29528e+06	0.8	2.35568e+06	0.8
RhoA	535333	94138.1	5.7	375611	1.4	562425	1
p100 (nfkb2)	67436.8	4281.13	15.8	11494.9	5.9	80416.6	0.8
p105 (nfkb1)	39390.3	3721.23	10.6	13790.4	2.9	89013.4	0.4
HDAC3	7724.21	2038.14	3.8	4926.06	1.6	50124.8	0.2
* These estimates are from Column N, Supplementary Table 5 from the article by Schwanhausser et al1.
** These revised estimates are from Column O, updated Supplementary Table 5 from the reply by Schwanhausser et al.
*** These corrected estimate were derived using the second estimates from Schwanhausser et al's reply transformed using the results of the two stage linear regression described in the Methods section and shown in Fig 3b).
a Individual estimate is from whole cell extracts of chicken embryo fibroblasts stained with Coomassie Blue after SDS PAGE 2.
b Individual estimate assumes a mouse diploid genome size of 5,600 Mb3, a mean density of nucleosomes of one per 185 bp4, and an S phase of 6 hours and a G2 of 2 hours. Schwanhausser estimate is the mean of histones H2A, H2B, H3 and H4 divided by two.
c Individual estimate is from a western blot of whole cell extracts of HeLa cells5.
d Other estimate is the mean of a widely quoted generic estimate (Alberts, B. et al. Molecular Biology of the Cell. Garland Science, 2002) and one based on a western blot of whole cell extracts of mouse L929 cells6. Schwanhausser estimate is the mean of the 66 40S and 60S ribosomal polypeptides they detected.
e Individual estimate is from SILAC Mass Spectrometry and Protein Epitope Signature Tags (PrESTs) standard analysis of HeLa cells7.
f Individual estimate is from a western blot of whole cell extracts of mouse L929 cells6. Schwanhausser estimate is the mean of the 13 detected alpha and beta subunits of the 20S particle divided by two.
g Individual estimate is from western blots in whole cell extracts of CHO cells8. Quantitative assessment showed nearly indentical levels of expression in CHO and NIH3T3 cells for all proteins except ORC58.
h Individual estimate is from a western blot of the SF3A 66 kDa subunit in a whole cell extracts of HeLa cells9.
i Individual estimate is from western blots of whole HeLa cell extracts10.
k Individual estimate is the median of a compendium of published estimates for 30 animal sequence specific transcription factors11. Most estimates derive from western blot analysis of whole cell extracts, but several are based on either GFP intensities in nuclei or radiological detection of labeled, bound steroid hormone. Schwanhausser estimate is the median of the 47 sequence specific transcript…
1	Schwanhausser, B. et al. Global quantification of mammalian gene expression control. Nature 473, 337-342 (2011).
2	Kislauskis, E. H., Zhu, X. & Singer, R. H. beta-Actin messenger RNA localization and protein synthesis augment cell motility. J. Cell Biol. 136, 1263-1270 (1997).
3	Gregory, S. G. et al. A physical map of the mouse genome. Nature 418, 743-750 (2002).
4	Wollfe, A. Chromatin: Structure and Function. 3rd Edition edn, (Academic Press, 1998).
5	Hanamura, A., Caceres, J. F., Mayeda, A., Franza, B. R., Jr. & Krainer, A. R. Regulated tissue-specific expression of antagonistic pre-mRNA splicing factors. RNA 4, 430-444 (1998).
6	Princiotta, M. F. et al. Quantitating protein synthesis, degradation, and endogenous antigen processing. Immunity 18, 343-354 (2003).
7	Zeiler, M., Straube, W. L., Lundberg, E., Uhlen, M. & Mann, M. A Protein Epitope Signature Tag (PrEST) library allows SILAC-based absolute quantification and multiplexed determination of protein copy numbers in cell lines. Mol Cell Proteomics 11, O111 009613 (2012).
8	Wong, P. G. et al. Cdc45 limits replicon usage from a low density of preRCs in mammalian cells. PLoS One 6, e17533 (2011).
9	Brosi, R., Hauri, H. P. & Kramer, A. Separation of splicing factor SF3 into two components and purification of SF3a activity. J. Biol. Chem. 268, 17640-17646 (1993).
10	Kimura, H., Tao, Y., Roeder, R. G. & Cook, P. R. Quantitation of RNA polymerase II and its transcription factors in an HeLa cell: little soluble holoenzyme but significant amounts of polymerases attached to the nuclear substructure. Mol. Cell. Biol. 19, 5383-5392 (1999).
11	Biggin, M. D. Animal transcription networks as highly connected, quantitative continua. Dev. Cell. 21, 611-626 (2011).

## Sheet: Li et al corrected NIH3T3 
Protein.IDs	Protein.Names	Gene.Names	Protein.Descriptions	Uniprot	REFSEQ	NM_ID	ENSEMBL	MGI	Sequence.Length	Mol..Weight..kDa.	Unique.Peptides..seq.	prot_copy_experiment	corrected_prot_copy_experiment*	prot_copy_replicate	corrected prot_copy_replicate*	prot_average	corrected protein average*	rna_copy_experiment	rna_copy_replicate	rna_average	prot_hl_experiment	prot_hl_replicate	phl_average	rna_hl_experiment	rna_hl_replicate	rhl_average	vsr_experiment	vsr_replicate	vsr_average	ksp_experiment	ksp_replicate	ksp_average
IPI00110850.1;IPI00473320.2;IPI00874780.1;IPI00857335.1;IPI00754167.2;IPI00454053.7	Actin, cytoplasmic 1;Beta-actin;Actin, cytoplasmic 1, N-terminally processed;Putative uncharacterized protein	Actb	Actin, cytoplasmic 1;Putative uncharacterized protein	P60710;B2RRX1;Q3TIJ9;Q3U5R4;Q3UA89;Q3UAA9;Q3UAF6;Q3UAF7;Q3UBP6;Q3UGS0;Q61276;Q3U804;Q3U939;Q3UBQ4;Q3UCF8	NP_031419	NM_007393	ENSMUST00000031564;ENSMUST00000100497	MGI:87904;MGI:87904	375	41.736	2	9.99278e+07	1.31812e+08	1.44403e+08	1.95198e+08	1.20124e+08	1.60379e+08	2397.59	1996.28	2187.76	62.29	61.56	61.92	14.28	8.8	11.21	170.63	194.77	182.3	191.8	312.82	244.95
IPI00624840.2;IPI00623776.3;IPI00624933.1;IPI00844736.1;IPI00329998.3;IPI00621374.1;IPI00621789.1;IPI00874920.1;IPI00876005.1;IPI00407339.7	Histone H4	Hist1h4a;Hist1h4b;H4-53;Hist1h4c;H4-12;Hist1h4d;Hist1h4f;Hist1h4h;Hist1h4i;Hist1h4j;Hist1h4k;Hist1h4m;Hist2h4a;Hist2h4;Hist4h4	12 kDa protein;similar to histone H4;12 kDa protein;12 kDa protein;11 kDa protein;11 kDa protein;11 kDa protein;11 kDa protein;11 kDa protein;Histone H4	P62806;B2RTM0;Q61667;Q6B822	XP_981474;NP_291074;NP_694813;NP_783583;NP_783585;NP_783586;NP_783587;NP_783588;NP_835499;NP_835500;NP_835515;NP_835582;NP_835583;XP_001476113		ENSMUST00000073009;ENSMUST00000075596;ENSMUST00000076545;ENSMUST00000078578;ENSMUST00000079030;ENSMUST00000079084;ENSMUST00000082036;ENSMUST00000087714;ENSMUST00000090778;ENSMUST00000091702;ENSMUST00000091713;ENSMUST00000091746;ENSMUST00000091747;ENSMUST00000102964;ENSMUST00000102965;ENSMUST00000102967;ENSMUST00000102968;ENSMUST00000102971;ENSMUST00000102972;ENSMUST00000102977;ENSMUST00000102979;…	MGI:2448419;MGI:2448420;MGI:2448421;MGI:2448423;MGI:2448425;MGI:2448427;MGI:2448432;MGI:2448436;MGI:2448439;MGI:2448441;MGI:2140113;MGI:2448443	105	11.628	23	1.03742e+08	1.37184e+08	125881552	1.68615e+08	1.14277e+08	1.52067e+08	NA	NA	NA	114.25	95.85	104.65	NA	NA	NA	NA	NA	NA	NA	NA	NA
IPI00229543.3;IPI00221463.3;IPI00265761.6;IPI00229545.3;IPI00229544.3	Histone H2A type 1-F;Histone H2A type 3;Histone H2A type 1;Histone H2A type 1-K;Histone H2A type 1-H	Hist1h2af;Hist3h2a;Hist1h2ab;Hist1h2ac;Hist1h2ad;Hist1h2ae;Hist1h2ag;Hist1h2ai;Hist1h2an;Hist1h2ao;Hist1h2ak;Hist1h2ah	Histone H2A type 1-F;Histone H2A type 3;Histone H2A type 1;Histone H2A type 1-K;Histone H2A type 1-H	Q8CGP5;Q61668;Q8BFU2;A2AB79;P22752;B2RVF0;Q8CGP7;Q8CGP6;A0AUV1;A3KPD0	NP_783592;NP_835736;NP_783591;NP_835489;NP_835491;NP_835492;NP_835493;NP_835494;NP_835495;NP_835496;XP_983435;NP_835490;NP_783590		ENSMUST00000073261;ENSMUST00000108817;ENSMUST00000070124;ENSMUST00000078369;ENSMUST00000081342;ENSMUST00000090776;ENSMUST00000091708;ENSMUST00000091741;ENSMUST00000091745;ENSMUST00000091751;ENSMUST00000102969;ENSMUST00000074752;ENSMUST00000091742	MGI:2448309;MGI:2448458;MGI:2448306;MGI:2448287;MGI:2448289;MGI:2448290;MGI:2448293;MGI:2448457;MGI:2448300;MGI:2448302;MGI:2448297;MGI:2448295	130	14.161	3	1.31701e+08	1.76941e+08	9.5579e+07	1.25703e+08	1.12196e+08	1.49115e+08	NA	NA	NA	121.11	74.06	94.71	NA	NA	NA	NA	NA	NA	NA	NA	NA
IPI00348270.3;IPI00124518.3	Histone H2B type 2-B;H2b 616	Hist2h2bb	Histone H2B type 2-B	Q64525	NP_783597		ENSMUST00000018246;ENSMUST00000051091;ENSMUST00000079251;ENSMUST00000091704;ENSMUST00000110429;ENSMUST00000110430	MGI:2448413	126	13.92	1	9.42782e+07	1.23879e+08	7.5262e+07	9.7422e+07	8.42352e+07	1.09842e+08	NA	NA	NA	103.03	84.82	93.48	NA	NA	NA	NA	NA	NA	NA	NA	NA
IPI00282848.1;IPI00230730.4;IPI00659000.1;IPI00886422.1;IPI00831580.1	Histone H3.2	Hist1h3b;H3-53;H3.2;H3b;Hist1h3c;H3-143;Hist1h3d;H3-B;Hist1h3e;H3-F;Hist1h3f;H3.2-221;H3f;Hist2h3b;H3.2-616;Hist2h3c1;H3.2-615;Hist2h3ca1;Hist2h3c2;H3.2-614;Hist2h3ca2	histone cluster 2, H3c1;Histone H3.2;predicted gene 12657;15 kDa protein	P84228;A1L0U3;B9EI85	NP_835734;NP_038576;NP_473386;NP_783584;NP_835510;NP_835511;NP_835512;NP_835587;NP_001074488		ENSMUST00000075558;ENSMUST00000090779;ENSMUST00000091703;ENSMUST00000091711;ENSMUST00000098843;ENSMUST00000099704;ENSMUST00000105105;ENSMUST00000105107	MGI:2448319;MGI:2448320;MGI:2448322;MGI:2448326;MGI:2448329;MGI:2448351;MGI:2448355;MGI:2448357	181	20.246	3	6.94869e+07	8.94703e+07	5.15762e+07	6.51055e+07	5.98654e+07	7.63117e+07	NA	NA	NA	82.21	77.2	79.67	NA	NA	NA	NA	NA	NA	NA	NA	NA
IPI00307837.6;IPI00831365.1;IPI00831184.1;IPI00849577.1	Elongation factor 1-alpha 1;eEF1A-1;Elongation factor Tu	Eef1a1;Eef1a	Elongation factor 1-alpha 1;28 kDa protein	P10126;Q3TII3;Q3UA81;Q3UZQ3;Q4FZE5;Q58E64	NP_034236	NM_010106	ENSMUST00000042235	MGI:1096881	462	50.113	29	3.15138e+07	3.84985e+07	4.02887e+07	5.00287e+07	3.56322e+07	4.38815e+07	3605.71	2892.61	3229.54	108.33	147.32	126.33	14.96	20.47	17.5	248.79	155.82	196.89	40.19	55.92	47.4
IPI00470152.2;IPI00755353.2;IPI00660718.1;IPI00342013.3;IPI00890072.1	40S ribosomal protein S27a;Putative uncharacterized protein	Rps27a;Uba80;Ubcep1	ribosomal protein S27a;similar to fusion protein: ubiquitin (bases 43_513); ribosomal protein S27a;similar to ubiquitin/40S ribosomal protein S27a fusion protein isoform 2	P62983;Q642L7;Q3TWD1	NP_001029037;NP_077239;XP_001481004;XP_889611;XP_001002242;XP_930453	NM_001033865	ENSMUST00000078766;ENSMUST00000102844;ENSMUST00000102845	MGI:1925544;MGI:1925544	156	17.951	4	3.51022e+07	4.31907e+07	3.28524e+07	4.02449e+07	3.39587e+07	4.1687e+07	12.15	13.46	12.79	10.88	11.59	11.23	9.9	10.64	10.26	1.12	1.13	1.13	36749	30555	33509.2
IPI00849530.1;IPI00848801.1;IPI00850432.1			similar to Glyceraldehyde-3-phosphate dehydrogenase (GAPDH) isoform 1;similar to Glyceraldehyde-3-phosphate dehydrogenase (GAPDH) isoform 1;similar to Glyceraldehyde-3-phosphate dehydrogenase (GAPDH) isoform 3		XP_001472565;XP_001472584;XP_001481063;XP_001481064;XP_001481068;XP_001472609				333	35.812	1	2.33927e+07	2.80167e+07	3.44136e+07	4.22877e+07	2.8373e+07	3.44166e+07	NA	NA	NA	176.15	709.59	353.55	NA	NA	NA	NA	NA	NA	NA	NA	NA
IPI00117352.1	Tubulin beta-5 chain	Tubb5	Tubulin beta-5 chain	P99024;Q80ZV2	NP_035785	NM_011655	ENSMUST00000001566	MGI:107812	444	49.67	5	1.9785e+07	2.34334e+07	3.9655e+07	4.91899e+07	2.80102e+07	3.39476e+07	501.72	312.38	395.89	105.94	175.45	136.33	15.34	12.29	13.73	34.06	23.67	28.39	192.6	495.02	308.77
IPI00468203.3;IPI00605518.1;IPI00885292.1;IPI00885367.1	Annexin A2;Annexin-2;Annexin II;Lipocortin II;Calpactin I heavy chain;Chromobindin-8;p36;Protein I;Placental anticoagulant protein IV	Anxa2;Anx2;Cal1h;CT009708.1-003;CT009708.1-004	Annexin A2;similar to Annexin A2;Annexin A2;Annexin A2	P07356;Q3UCD3;Q542G9;Q99KH3;Q9CZI7;B0V2N7;B0V2N8	NP_031611;XP_001474833	NM_007585	ENSMUST00000034756	MGI:88246	339	38.676	18	2.3764e+07	2.84913e+07	2.54354e+07	3.06332e+07	2.45855e+07	2.95398e+07	626.16	635.25	630.69	159.14	340.02	232.62	13.89	16.41	15.1	45.38	39.37	42.27	168.79	152.09	160.22
IPI00124096.1;IPI00918751.1	Protein S100-A4;S100 calcium-binding protein A4;Metastasin;Protein Mts1;Metastatic cell protein;Placental calcium-binding protein;18A2;PEL98	S100a4;Capl;Mts1	Protein S100-A4;12 kDa protein	P07091;Q545V2	NP_035441	NM_011311	ENSMUST00000001046	MGI:1330282	101	11.721	13	3.02947e+07	3.69122e+07	1.96065e+07	2.3208e+07	2.43716e+07	2.92657e+07	1779.5	1872.7	1825.51	142.21	150.28	146.19	14.61	17.28	15.89	124.7	112.2	118.28	74.85	45.31	58.24
IPI00229517.5	Galectin-1;Lectin galactoside-binding soluble 1;Beta-galactoside-binding lectin L-14-I;S-Lac lectin 1;Galaptin;14 kDa lectin	Lgals1;Gbp	Galectin-1	P16045	NP_032521	NM_008495	ENSMUST00000089377	MGI:96777	135	14.866	20	2.57682e+07	3.10609e+07	2.27092e+07	2.71446e+07	2.41904e+07	2.90337e+07	2743	1840.77	2247.05	156.95	NA	156.95	17.28	10.99	13.78	172.73	NA	172.73	41.5	NA	NA
IPI00462072.3;IPI00648821.1;IPI00473227.1;IPI00849751.1;IPI00889980.1;IPI00649376.1	Alpha-enolase;2-phospho-D-glycerate hydro-lyase;Non-neural enolase;Enolase 1;Enolase	Eno1;Eno-1;RP23-278I3.3-002	Alpha-enolase;Enolase	P17182;Q5FW97;Q6PHC1	NP_001020559;NP_075608;XP_001471566	NM_001025388	ENSMUST00000076155;ENSMUST00000080926;ENSMUST00000081067;ENSMUST00000080149	MGI:95393;MGI:95393	434	47.14	30	1.86847e+07	2.20462e+07	2.96429e+07	3.60657e+07	2.35344e+07	2.81948e+07	NA	NA	NA	127.07	363.1	214.8	19.99	8.17	12.78	11.64	NA	11.64	NA	376.49	376.49
IPI00110753.1;IPI00466390.1;IPI00473667.1	Tubulin alpha-1A chain;Tubulin alpha-1 chain;Alpha-tubulin 1;Alpha-tubulin isotype M-alpha-1;Tubulin alpha-3 chain;Tubulin alpha-3/alpha-7 chain;Alpha-tubulin 3/7;Alpha-tubulin isotype M-alpha-3/7;Putative uncharacterized protein	Tuba1a;Tuba1;Tuba3a;Tuba3;Tuba3b;Tuba7	Tubulin alpha-1A chain;Tubulin alpha-3 chain;Putative uncharacterized protein	P68369;P05214;Q5FW91;Q9D9Y2	NP_035783;NP_033472;NP_033475	NM_011653	ENSMUST00000097014;ENSMUST00000087445;ENSMUST00000088246	MGI:98869;MGI:1095406;MGI:1095408;MGI:1095408	451	50.135	1	1.52534e+07	1.77564e+07	3.45369e+07	4.24494e+07	2.29523e+07	2.74517e+07	NA	NA	NA	111.18	103.65	107.35	13.03	8.14	10.3	NA	NA	NA	NA	NA	NA
IPI00323357.3;IPI00886297.1;IPI00457741.4;IPI00886370.1;IPI00885277.1;IPI00668185.1;IPI00930873.1	Heat shock cognate 71 kDa protein;Heat shock 70 kDa protein 8;Putative uncharacterized protein	Hspa8;Hsc70;Hsc73	Heat shock cognate 71 kDa protein;Hspa8 protein;71 kDa protein	P63017;Q3KQJ4;Q3TB63;Q3TEK2;Q3TF16;Q3TH04;Q3TH56;Q3TQ13;Q3TRH3;Q3TZJ3;Q3U9L2;Q3UBA6;Q3UDS0;Q3ULM1;Q3UBR0;Q3UXU1;Q504P4;Q9QZ38	NP_112442	NM_031165	ENSMUST00000015800;ENSMUST00000117557	MGI:105384;MGI:105384	646	70.87	49	2.0271e+07	2.40478e+07	2.40672e+07	2.88791e+07	2.20877e+07	2.63503e+07	NA	NA	NA	74.06	78.53	76.26	8.19	13.16	10.38	27.03	NA	27.03	NA	607.37	607.37
IPI00890117.1;IPI00848816.1;IPI00407543.2;IPI00409405.2	Cofilin-1;Cofilin, non-muscle isoform;Putative uncharacterized protein	Cfl1	Cofilin-1;similar to Cofilin-1;Putative uncharacterized protein;similar to Cofilin-1 (Cofilin, non-muscle isoform) isoform 1	P18760;Q544Y7;Q9CX22	NP_031713;XP_001480334;XP_890553	NM_007687	ENSMUST00000070195;ENSMUST00000116560	MGI:101757;MGI:101757	166	18.559	26	2.17086e+07	2.58708e+07	1.97925e+07	2.34429e+07	2.07284e+07	2.46245e+07	854.44	623.38	729.82	59.32	76.36	67.3	13.82	14.99	14.39	62.14	41.07	50.51	142.52	160.17	151.09
IPI00224740.6;IPI00650039.1	Profilin-1;Profilin I;Profilin	Pfn1;DN-183N8.15-002;RP23-326P7.1-002	Profilin-1;Profilin	P62962;Q3U7V7;Q5SX50;Q8CEH8;Q5SX49	NP_035202	NM_011072	ENSMUST00000018437;ENSMUST00000108549	MGI:97549;MGI:97549	140	14.957	18	2.01343e+07	2.38749e+07	20467818	2.42969e+07	2.03004e+07	2.40826e+07	880.15	544.47	692.25	88.89	150.66	115.73	15.48	16.62	16.04	59.42	33.47	44.6	115.9	161.83	136.95
IPI00223713.5	Histone H1.2;H1 VAR.1;H1c	Hist1h1c;H1f2	Histone H1.2	P15864;Q3UXH2;Q5SZA3	NP_056601	NM_015786	ENSMUST00000040914	MGI:1931526	212	21.266	11	2.43152e+07	2.91965e+07	1.33975e+07	1.5462e+07	1.80489e+07	2.1245e+07	3.88	4.79	4.31	62.07	52.31	56.98	4.58	3.25	3.85	0.67	1.1	0.86	33859	16469	23614.1
IPI00554989.3;IPI00755515.1;IPI00874996.1	Peptidyl-prolyl cis-trans isomerase A;Cyclophilin A;Cyclosporin A-binding protein;SP18	Ppia	Peptidyl-prolyl cis-trans isomerase;16 kDa protein	P17742;Q3TE63;Q3UAJ1;Q5SVY2;Q9CZK9	NP_032933		ENSMUST00000071781;ENSMUST00000090749	MGI:97749	167	18.314	15	1.63199e+07	1.90834e+07	1.87213e+07	2.20923e+07	1.74794e+07	2.05309e+07	NA	NA	NA	91.96	243.78	149.73	NA	NA	NA	NA	NA	NA	NA	NA	NA
IPI00880252.1;IPI00114733.1;IPI00880972.1;IPI00123306.2	Putative uncharacterized protein;Serpin H1;Collagen-binding protein;47 kDa heat shock protein;Serine protease inhibitor J6	Serpinh1;Cbp1;Hsp47	serine (or cysteine) proteinase inhibitor, clade H, member 1 precursor;Serpin H1	Q3TJK3;Q3TMD2;Q3TWG9;Q5U4D0;Q8BV87;Q8BVU9;P19324	NP_001104513;NP_001104514;NP_033955	NM_001111043	ENSMUST00000094154	MGI:88283;MGI:88283	417	46.533	38	9.94093e+06	1.12474e+07	3.02195e+07	3.68145e+07	1.73323e+07	2.03467e+07	384.96	512.83	444.32	86.69	324.34	167.68	15.82	35.94	23.84	25.63	20.39	22.86	143.25	221.01	177.93
IPI00407130.4	Pyruvate kinase isozymes M1/M2;Pyruvate kinase muscle isozyme	Pkm2;Pk3;Pykm	Isoform M2 of Pyruvate kinase isozymes M1/M2	P52480-1;P52480	NP_035229	NM_011099	ENSMUST00000034834	MGI:97591	531	57.844	5	1.5952e+07	1.86251e+07	1.86379e+07	2.19873e+07	1.72428e+07	2.02346e+07	1140.45	1041.71	1089.96	107.34	174.05	136.68	18.96	23.27	21	67.91	52	59.42	69.97	76.1	72.97
IPI00553777.2;IPI00889986.1;IPI00620806.3;IPI00469298.7	Heterogeneous nuclear ribonucleoprotein A1;hnRNP core protein A1;Helix-destabilizing protein;HDP-1;Single-strand-binding protein;Topoisomerase-inhibitor suppressed	Hnrnpa1;Fli-2;Hnrpa1;Tis	Putative uncharacterized protein	P49312-2;P49312;P70370;Q3UK83;Q5EBP8	NP_001034218	NM_001039129	ENSMUST00000036004;ENSMUST00000087351	MGI:104820	373	38.803	1	1.78307e+07	2.09732e+07	1.6495e+07	1.93019e+07	1.71499e+07	2.01183e+07	NA	NA	NA	153.07	175.31	163.81	5.65	14.94	9.18	NA	NA	NA	NA	NA	NA
IPI00131459.1;IPI00649586.1;IPI00551485.1;IPI00854035.1	Nucleoside diphosphate kinase A;Tumor metastatic process-associated protein;Metastasis inhibition factor NM23;NDPK-A;nm23-M1;Nucleoside diphosphate kinase;Expressed in non-metastatic cells 1 protein	Nme1;Nm23;RP23-378I13.1-002;RP23-378I13.1-003	Nucleoside diphosphate kinase A;Nucleoside diphosphate kinase;Expressed in non-metastatic cells 1 protein	P15532;Q5NC81;Q5NC80;Q5NC79	NP_032730;XP_001476969	NM_008704	ENSMUST00000021220;ENSMUST00000107844	MGI:97355;MGI:97355;MGI:97355	152	17.208	13	2.18332e+07	2.60293e+07	1.34569e+07	1.55352e+07	1.71408e+07	2.01071e+07	177.38	119.93	145.85	124.31	242.75	173.71	13.7	14.91	14.29	12.97	7.93	10.14	575.79	472.43	521.56
IPI00229080.7;IPI00830562.2;	Heat shock protein 84b;Heat shock protein 90 alpha (Cytosolic), class B member 1;Putative uncharacterized protein;MCG18238	Hsp90ab1;Hsp84b;Hspcb;mCG_18238	MCG18238	Q71LX8;Q80YC2;Q811H6	NP_032328	NM_008302	ENSMUST00000024739	MGI:96247	724	83.28	4	1.34756e+07	1.55581e+07	1.95546e+07	2.31425e+07	1.6233e+07	18973296	938.35	860.5	898.58	67.39	88.89	77.4	14.76	24.69	19.09	65.33	41.53	52.09	82.08	110.27	95.14
IPI00123604.4;IPI00622968.1;IPI00659629.1;IPI00606764.1	40S ribosomal protein SA;Laminin receptor 1;37/67 kDa laminin receptor;Laminin-binding protein precursor p40;37 kDa laminin receptor precursor;67 kDa laminin receptor;37 kDa oncofetal antigen;OFA/iLRP	Rpsa;Lamr1;P40-8	40S ribosomal protein SA;hypothetical protein;hypothetical protein isoform 1	P14206;B2CY77	NP_035159;XP_001473955;XP_001475568;XP_001480243;XP_921694	NM_011029	ENSMUST00000035105	MGI:105381	295	32.838	8	1.2836e+07	1.47719e+07	1.993e+07	2.36166e+07	1.59945e+07	1.86762e+07	NA	NA	NA	187.83	291.55	234.01	19.93	6.65	11.52	NA	NA	NA	NA	NA	NA
IPI00116498.1;IPI00853851.1;IPI00473203.1;IPI00776377.1;IPI00775847.1	14-3-3 protein zeta/delta;Protein kinase C inhibitor protein 1;SEZ-2	Ywhaz	14-3-3 protein zeta/delta;similar to 14-3-3 zeta	P63101;Q3UA58	NP_035870;XP_001477753	NM_011740	ENSMUST00000022894;ENSMUST00000110361;ENSMUST00000110362	MGI:109484	245	27.771	22	1.42096e+07	1.64635e+07	1.65963e+07	1.94283e+07	1.53566e+07	1.7883e+07	75.92	68.56	72.15	100.03	125.15	111.89	14.64	8.43	11.11	5.31	6.92	6.06	962.57	1099.2	1028.62
IPI00108125.4;IPI00648714.1;IPI00850758.1;IPI00848526.1	Eukaryotic translation initiation factor 5A-1;Eukaryotic initiation factor 5A isoform 1;eIF-4D	Eif5a	Eukaryotic translation initiation factor 5A-1;16 kDa protein;similar to initiation factor 4D;similar to initiation factor 4D	P63242	NP_001160061;NP_001160062;NP_001160063;NP_001160064;NP_001160065;NP_001160066;NP_001160067;NP_001160068;NP_853613;XP_001472697;XP_984172	NM_001166589	ENSMUST00000043419;ENSMUST00000070996;ENSMUST00000071026;ENSMUST00000108607;ENSMUST00000108608;ENSMUST00000108609;ENSMUST00000108610;ENSMUST00000108611;ENSMUST00000108612;ENSMUST00000108613	MGI:106248	154	16.832	10	1.54725e+07	1.80286e+07	1.47167e+07	1.70909e+07	1.50899e+07	1.75519e+07	532.98	358.83	437.32	45.04	56.26	50.34	13.89	11.48	12.63	38.63	28.57	33.22	186.61	235.68	209.71
IPI00118384.1;IPI00885651.1;IPI00828266.2	14-3-3 protein epsilon;Tyrosine 3-monooxygenase/tryptophan 5-monooxygenase activation protein, epsilon polypeptide	Ywhae;RP23-78H4.1-005	14-3-3 protein epsilon;15 kDa protein;Tyrosine 3-monooxygenase/tryptophan 5-monooxygenase activation protein, epsilon polypeptide	P62259;Q3V453;Q5SS40;Q8BPH1;A2ACM8	NP_033562	NM_009536	ENSMUST00000067664;ENSMUST00000108422	MGI:894689;MGI:894689	255	29.174	31	1.33632e+07	1.54198e+07	1.57319e+07	1.83511e+07	1.44993e+07	1.68202e+07	282.45	218.8	248.6	93.74	220.31	143.71	15.31	20.59	17.75	19.21	11.74	15.02	248.7	301.43	273.8
IPI00555113.2	60S ribosomal protein L18	Rpl18	60S ribosomal protein L18	P35980;Q0QEW9;Q58EW0;Q642K1	NP_033103	NM_009077	ENSMUST00000072503;ENSMUST00000075178	MGI:98003	188	21.644	23	1.73946e+07	2.04266e+07	1.19444e+07	1.36801e+07	1.44141e+07	1.67149e+07	530.68	315.06	408.9	105.2	139.68	121.22	18.34	17.94	18.14	32.23	18.43	24.37	162.92	175.56	169.12
IPI00751369.1;IPI00319994.6;IPI00756114.1;IPI00754398.1;IPI00467457.3;IPI00881151.1;IPI00881267.1	L-lactate dehydrogenase;L-lactate dehydrogenase A chain;LDH muscle subunit;Ldha protein	Ldha;Ldh1;Ldh-1	lactate dehydrogenase A isoform 2;L-lactate dehydrogenase A chain;30 kDa protein;Ldha protein	Q3TCI7;Q3THB4;Q3TI99;P06151;Q3UDU4;Q3UIC3;Q564E2;Q99K20;Q6NXW3	NP_001129541;NP_034829	NM_001136069	ENSMUST00000005051;ENSMUST00000048209;ENSMUST00000107634	MGI:96759;MGI:96759;MGI:96759	361	39.758	33	1.26303e+07	1.45195e+07	1.48201e+07	1.7219e+07	1.36814e+07	1.58103e+07	395.05	381.78	388.36	103.03	245.95	159.19	19.62	29.2	23.93	23.05	16.82	19.69	165.88	161.82	163.84
IPI00134621.3;IPI00126133.1	GTP-binding nuclear protein Ran;GTPase Ran;Ras-related nuclear protein;Ras-like protein TC4	Ran;Rasl2-8	GTP-binding nuclear protein Ran	P62827;Q3ULW0	NP_033417;XP_001475472	NM_009391	ENSMUST00000031383;ENSMUST00000111343	MGI:1333112	216	24.423	12	1.52101e+07	1.77027e+07	1.21867e+07	1.39763e+07	1.36147e+07	1.57282e+07	215.59	127.73	165.94	77.34	106.26	90.65	16.24	15.57	15.9	14.12	8.2	10.76	382.79	466.06	422.38
IPI00118676.3;IPI00929797.1;IPI00857870.1;IPI00857990.1	Eukaryotic initiation factor 4A-I;ATP-dependent RNA helicase eIF4A-1;Putative uncharacterized protein	Eif4a1;Ddx2a;Eif4a	Eukaryotic initiation factor 4A-I;eukaryotic translation initiation factor 4A1 isoform 2	P60843;Q3TFG3;Q3TGK7;Q3U8I0;Q3UXC2;Q4FZL1;Q5F2A7;Q99LR0;Q3TLL6;Q3TSJ4;Q78WR5	NP_659207;NP_001152847	NM_144958	ENSMUST00000102589	MGI:95303;MGI:95303	406	46.153	16	1.14591e+07	1.30882e+07	1.37432e+07	1.58879e+07	1.25493e+07	1.4419e+07	143.13	134.13	138.56	44.09	52.06	47.91	6.88	4.98	5.86	17.46	21.04	19.17	535.32	605.67	569.41
IPI00121788.1;IPI00648615.3;IPI00648105.1;IPI00848536.1;IPI00605254.5;IPI00649645.1;IPI00853723.1	Peroxiredoxin-1;Thioredoxin peroxidase 2;Thioredoxin-dependent peroxide reductase 2;Osteoblast-specific factor 3;Macrophage 23 kDa stress protein;Peroxiredoxin 1	Prdx1;Msp23;Paga;Tdpx2;RP23-177C18.2-006;RP23-177C18.2-004;RP23-177C18.2-002	Peroxiredoxin-1;Peroxiredoxin 1;Peroxiredoxin 1;similar to MSP23 isoform 1;similar to MSP23 isoform 2;Peroxiredoxin 1	P35700;B1AXW7;Q3U9J9;B1AXW6;B1AXW5;B1AXW4	NP_035164;XP_922530;XP_001003388	NM_011034	ENSMUST00000030454;ENSMUST00000106470	MGI:99523	199	22.176	24	1.13866e+07	1.29998e+07	1.38052e+07	1.59643e+07	1.25377e+07	1.44048e+07	189.13	176.25	182.57	175.81	200	187.52	14.57	16.42	15.47	13.28	10.92	12.04	288.41	337.08	311.8
IPI00122421.5;IPI00623893.2;IPI00648920.2	60S ribosomal protein L27	Rpl27	60S ribosomal protein L27;hypothetical protein isoform 1	P61358;Q5BLJ9;Q9CSM4	NP_035419;XP_001473243;XP_984488;XP_894897;XP_922849		ENSMUST00000077856;ENSMUST00000097682;ENSMUST00000107249	MGI:98036	136	15.798	19	1.23777e+07	1.421e+07	1.15686e+07	1.32216e+07	1.19663e+07	1.37058e+07	NA	NA	NA	44.88	60.03	51.91	NA	NA	NA	NA	NA	NA	NA	NA	NA
IPI00139795.2;IPI00742383.1	60S acidic ribosomal protein P2	Rplp2	60S acidic ribosomal protein P2;similar to LOC665931 protein isoform 1	P99027	NP_080296;XP_001479482;XP_001479486	NM_026020	ENSMUST00000084434;ENSMUST00000106003;ENSMUST00000106004	MGI:1914436	115	11.651	11	11156868	1.27203e+07	1.27815e+07	1.4705e+07	1.19416e+07	1.36756e+07	NA	NA	NA	58.64	63.61	61.08	17.18	28.15	21.99	NA	NA	NA	NA	NA	NA
IPI00308885.6;IPI00845678.1;IPI00830313.1;IPI00830195.2;IPI00749932.1;IPI00853695.1	60 kDa heat shock protein, mitochondrial;Heat shock protein 60;60 kDa chaperonin;Chaperonin 60;Mitochondrial matrix protein P1;HSP-65	Hspd1;Hsp60	Isoform 1 of 60 kDa heat shock protein, mitochondrial	P63038-1;P63038	NP_034607	NM_010477	ENSMUST00000027123	MGI:96242	573	60.955	11	1.17175e+07	1.34032e+07	1.19853e+07	1.373e+07	1.18506e+07	1.35645e+07	261.27	203.09	230.35	214.8	NA	214.8	9.78	17.95	13.25	24.26	NA	24.26	208.42	NA	NA
IPI00465880.4;IPI00277965.3;IPI00938493.1;IPI00850702.1;IPI00756610.2	40S ribosomal protein S17	Rps17	40S ribosomal protein S17	P63276;Q3TK12;Q5M9L7;Q8BT90	NP_033118		ENSMUST00000080813	MGI:1309526	135	15.524	6	1.23619e+07	1.41907e+07	1.09744e+07	1.24986e+07	1.16475e+07	1.33167e+07	NA	NA	NA	113.89	120.95	117.37	NA	NA	NA	NA	NA	NA	NA	NA	NA
IPI00136984.1;IPI00666161.1;IPI00850934.1;IPI00850039.1;IPI00349458.5;IPI00344904.5	40S ribosomal protein S7	Rps7	40S ribosomal protein S7;similar to ribosomal protein S7 isoform 1;similar to ribosomal protein S7	P62082;Q4FZE6	NP_035430;XP_894928;XP_913770;XP_001478257	NM_011300	ENSMUST00000074267	MGI:1333818	194	22.127	22	1.34181e+07	1.54874e+07	1.01052e+07	1.14457e+07	1.16444e+07	1.3313e+07	64.56	73.31	68.8	139.96	152.72	146.2	17.87	13.79	15.69	3.98	5.12	4.51	1010.7	639.18	803.75
IPI00225634.6;IPI00554850.2;IPI00473415.1;IPI00120475.1;IPI00116908.1	40S ribosomal protein S12	Rps12;mCG_132913;mCG_6749	ribosomal protein S12;40S ribosomal protein S12;similar to 40S ribosomal protein S12;hypothetical protein;similar to 40S ribosomal protein S12	Q6ZWZ6;P63323	NP_035425;XP_001478109;XP_001480687;XP_001479102;XP_484385;XP_917125		ENSMUST00000073926;ENSMUST00000080355;ENSMUST00000086764;ENSMUST00000093054	MGI:98105;MGI:98105	132	14.515	4	1.59791e+07	1.86588e+07	8.11891e+06	9.06307e+06	1.139e+07	1.3003e+07	NA	NA	NA	148.16	187.91	166.86	NA	NA	NA	NA	NA	NA	NA	NA	NA
IPI00322562.5;IPI00663582.1;IPI00895514.1;IPI00895455.1	40S ribosomal protein S14	Rps14	40S ribosomal protein S14;similar to 40S ribosomal protein S14;15 kDa protein;13 kDa protein	P62264;O70569;Q3UJS5	NP_065625;XP_001474230;XP_913463	NM_020600	ENSMUST00000025511;ENSMUST00000118551;ENSMUST00000122279	MGI:98107	151	16.273	5	1.69649e+07	1.98889e+07	7.35132e+06	8.1522e+06	1.11676e+07	1.27323e+07	366.14	319.01	341.76	152.78	353.83	232.5	19.5	12.37	15.53	21.44	24.05	22.71	216.14	99.86	146.91
IPI00137735.1;IPI00848593.1;IPI00115992.1;IPI00850188.1;IPI00677917.1;IPI00605858.2;IPI00461419.2;IPI00755670.2;IPI00661810.3	40S ribosomal protein S25	Rps25	40S ribosomal protein S25;similar to hCG1640785;similar to ribosomal protein S25;similar to ribosomal protein S25 isoform 1;similar to hCG1640785;similar to MGC82151 protein;similar to hCG1640785	P62852;Q58EA6	NP_077228;XP_001474736;XP_144599;XP_001472982;XP_001473001;XP_001473250;XP_001473274;XP_001473287;XP_991849;XP_622656;XP_919177;XP_899588	NM_024266	ENSMUST00000080300	MGI:1922867	125	13.742	10	1.35937e+07	1.57036e+07	8.8359e+06	9.91909e+06	1.09596e+07	1.24796e+07	7.5	17.13	11.34	126.47	154.78	139.91	2.97	3.29	3.13	1.9	3.9	2.72	8816.7	2388	4588.49
IPI00555055.3;IPI00919098.1;IPI00331734.5;IPI00320149.2;IPI00918450.1;IPI00651852.1	Histone H2A.V;H2A.F/Z;Histone H2A.Z;Histone H2A	H2afv;H2av;H2afz;H2az;RP23-74L9.1-002;mCG_121516	14 kDa protein;Histone H2A.V;Histone H2A.Z;Histone H2A;Histone H2A;Histone H2A	Q3THW5;B2RVP5;P0C0S6;Q5NC91;Q8R029;Q3UA95	NP_084214;NP_058030;XP_001000460;XP_001480434	NM_029938	ENSMUST00000060240;ENSMUST00000109737;ENSMUST00000041045;ENSMUST00000093346;ENSMUST00000109739	MGI:1924855;MGI:1888388;MGI:1924855;MGI:1924855;MGI:1888388	129	13.608	1	1.59351e+07	1.86039e+07	7.35362e+06	8.15492e+06	1.0825e+07	1.23162e+07	12.25	9.77	10.94	76.99	205.8	125.88	16.29	24.48	19.97	0.8	0.47	0.62	7028.7	3463.1	4933.67
IPI00555069.3;	Phosphoglycerate kinase 1	Pgk1;Pgk-1	Phosphoglycerate kinase 1	P09411;B0LAA9	NP_032854	NM_008828	ENSMUST00000081593	MGI:97555	417	44.55	38	8.52042e+06	9.54185e+06	1.35094e+07	1.55998e+07	1.07287e+07	1.21995e+07	NA	NA	NA	130.11	294.22	195.66	13.51	24.54	18.21	16.26	NA	16.26	NA	332.35	332.35
IPI00117043.1;IPI00404804.1;IPI00266875.5;IPI00885994.1;IPI00885500.1	Actin, aortic smooth muscle;Alpha-actin-2;Actin, gamma-enteric smooth muscle;Smooth muscle gamma-actin;Gamma-2-actin;Alpha-actin-3	Acta2;Actsa;Actvs;Actg2;Acta3;Actsg	Actin, aortic smooth muscle;Actin, gamma-enteric smooth muscle;Smooth muscle gamma-actin;30 kDa protein	P62737;Q3U122;P63268;Q3UJ36;Q61852	NP_031418;NP_033740	NM_007392	ENSMUST00000039631;ENSMUST00000075161;ENSMUST00000121731	MGI:87909;MGI:104589;MGI:104589	377	42.009	2	6.92303e+06	7.64667e+06	1.65179e+07	1.93304e+07	1.06936e+07	1.21569e+07	205.06	143.12	171.31	54.42	63.66	58.86	18.22	18.52	18.37	12.5	8.2	10.13	223.6	629.03	375.03
IPI00134599.1;IPI00856866.1	40S ribosomal protein S3	Rps3	40S ribosomal protein S3;21 kDa protein	P62908;O89068;Q3UCL7;Q3UK56;Q5YLW3;Q9CZP6;Q9D0A2	NP_036182	NM_012052	ENSMUST00000032998	MGI:1350917	243	26.674	29	9.83365e+06	1.1118e+07	1.08693e+07	1.23709e+07	1.03385e+07	1.17268e+07	326.55	303.29	314.71	137.36	184.83	159.34	29.39	23.25	26.14	15.35	15.15	15.25	152.67	160.29	156.43
IPI00330363.8;IPI00622160.3;IPI00462453.4;IPI00354363.3;IPI00265107.4;IPI00462006.3;IPI00278580.6;IPI00461356.1;IPI00875556.1;IPI00661216.1;IPI00849084.1	60S ribosomal protein L7a;Surfeit locus protein 3	Rpl7a;Surf-3;Surf3	60S ribosomal protein L7a;hypothetical protein;hypothetical protein;hypothetical protein isoform 1;hypothetical protein isoform 2;hypothetical protein;hypothetical protein	P12970;Q58ET1;Q5EBG5;Q6P1A9;Q80UT7	NP_038749;XP_990387;XP_001480775;XP_486245;XP_001473483;XP_001473506;XP_001473524;XP_001474976;XP_892272;XP_911331;XP_903693;XP_926227;XP_001481210;XP_982574;XP_146939;XP_984805	NM_013721	ENSMUST00000085282;ENSMUST00000102898	MGI:1353472	266	29.976	7	1.27777e+07	1.47003e+07	8.35803e+06	9.34802e+06	1.03342e+07	1.17217e+07	NA	NA	NA	103.36	156.75	127.29	12.76	7.2	9.58	50.76	NA	50.76	NA	65.62	65.62
IPI00331092.7;IPI00752798.2;IPI00471047.2;IPI00116049.1	40S ribosomal protein S4, X isoform;Putative uncharacterized protein;Ribosomal protein S4, Y-linked 2;RIKEN cDNA 1110033J19	Rps4x;Rps4;Rps4y2;1110033J19Rik;RP23-251M14.2-001;mCG_49215	40S ribosomal protein S4, X isoform;predicted gene 9294;RIKEN cDNA 1110033J19	P62702;Q3UXQ6;Q545F8;Q545X8;Q3V1Z5	NP_033120;NP_001074505	NM_009094	ENSMUST00000033683;ENSMUST00000071745	MGI:98158;MGI:1913434	263	29.597	24	1.23718e+07	1.42028e+07	8.30589e+06	9.28584e+06	1.0137e+07	1.14832e+07	NA	NA	NA	73.52	107.83	89.04	10.61	14.21	12.28	160.43	NA	160.43	NA	23.26	23.26
IPI00230395.5;IPI00652811.1	Annexin A1;Annexin-1;Annexin I;Lipocortin I;Calpactin II;Chromobindin-9;p35;Phospholipase A2 inhibitory protein;Putative uncharacterized protein	Anxa1;Anx1;Lpc-1;Lpc1	Annexin A1;Putative uncharacterized protein	P10107;B7STB7;Q3U5N9;Q4FJV4;Q4FK88;Q3US43	NP_034860	NM_010730	ENSMUST00000025561;ENSMUST00000099584	MGI:96819;MGI:96819	346	38.734	39	7.33356e+06	8.13119e+06	1.39942e+07	1.61975e+07	1.01305e+07	1.14754e+07	171.56	145.98	158.26	65.76	83.56	74.13	9.17	8.77	8.97	16.72	14.29	15.46	264.01	488.08	358.97
IPI00420726.3;IPI00856235.1;IPI00918411.1;IPI00880750.1;IPI00857782.1;IPI00858267.1	40S ribosomal protein S9;Rps9 protein	Rps9	40S ribosomal protein S9;Putative uncharacterized protein;16 kDa protein;16 kDa protein	Q6ZWN5;Q96EC0;Q9CXW7	NP_084043	NM_029767	ENSMUST00000006496;ENSMUST00000108625;ENSMUST00000108623	MGI:1924096;MGI:1924096	194	22.591	26	1.08046e+07	1.22924e+07	9.41269e+06	1.06111e+07	1.00846e+07	1.142e+07	601.39	566.14	583.5	136.29	217.29	172.09	12.45	18.81	15.3	46.96	32.13	38.84	89.94	73.86	81.5
IPI00317590.5;IPI00851049.1;IPI00620156.1;IPI00474174.1;IPI00275455.2;IPI00268802.1;IPI00111248.1;IPI00381655.4;IPI00669224.2;IPI00377406.5	40S ribosomal protein S18;Ke-3;Ribosomal protein S18 (Rps18) pseudogene;MCG116671	Rps18;OTTMUSG00000000655;RP23-371K8.1-001;mCG_116671	40S ribosomal protein S18;similar to ribosomal protein;similar to ribosomal protein;MCG116671;similar to ribosomal protein isoform 1;similar to ribosomal protein;similar to ribosomal protein	P62270;Q3TW65;Q561N5;Q5SVZ5	NP_035426;XP_001477246;XP_001473856;XP_001477784;XP_001478120;XP_001479425;XP_001479429;XP_001479534;XP_001479543;XP_001474233;XP_001477576;XP_357690;XP_917433		ENSMUST00000008812;ENSMUST00000080443	MGI:98146;MGI:3649931	152	17.718	20	1.25066e+07	1.43679e+07	7.97956e+06	8.89726e+06	9.98985e+06	1.13055e+07	NA	NA	NA	130.75	218.85	169.16	NA	NA	NA	NA	NA	NA	NA	NA	NA
IPI00314950.2;IPI00626366.3;IPI00752782.1;IPI00626504.2;IPI00130830.1	60S acidic ribosomal protein P0;L10E	Rplp0;Arbp	60S acidic ribosomal protein P0;similar to Acidic ribosomal phosphoprotein P0;16 kDa protein	P14869;Q5FWB6;Q5M8R8	NP_031501;XP_996602	NM_007475	ENSMUST00000086519	MGI:1927636	317	34.216	24	8.74714e+06	9.81286e+06	1.10054e+07	1.25362e+07	9.8115e+06	1.10904e+07	1287.01	879.16	1063.71	98.46	125.28	111.06	21.84	30.34	25.74	70.63	37.98	51.8	37.22	59.82	47.19
IPI00620256.3;IPI00400300.1;IPI00230435.1;IPI00886130.1	Lamin-A/C	Lmna;Lmn1	Isoform A of Lamin-A/C;Isoform C of Lamin-A/C;Isoform C2 of Lamin-A/C	P48678-1;P48678;B3RH23;Q3U7I5;Q3UCU3;Q8BNX5;P48678-2;B3RH24;Q3U733;P48678-3;Q9CTL2	NP_001002011;NP_001104572;NP_062263	NM_001002011	ENSMUST00000029699	MGI:96794;MGI:96794;MGI:96794	665	74.237	70	1.00121e+07	1.13333e+07	9.39025e+06	1.05841e+07	9.69621e+06	1.09515e+07	227.38	249.71	238.28	63.02	127	89.46	15.48	22.8	18.79	15.35	12.61	13.91	266.09	182.23	220.2
IPI00263879.4;IPI00625702.1;IPI00120674.2;IPI00668025.2;IPI00886087.1	60S ribosomal protein L35	Rpl35	60S ribosomal protein L35;similar to ribosomal protein L35	Q6ZWV7	NP_079868;XP_001472032;XP_001472447;XP_001475518		ENSMUST00000080861;ENSMUST00000102782	MGI:1913739	123	14.552	9	9.95755e+06	1.12674e+07	9.31708e+06	1.04962e+07	9.63199e+06	1.08741e+07	NA	NA	NA	137.31	230.35	177.85	NA	NA	NA	NA	NA	NA	NA	NA	NA
IPI00323819.3;IPI00122010.1	40S ribosomal protein S20	Rps20	40S ribosomal protein S20	P60867;Q5BLK2	NP_080423	NM_026147	ENSMUST00000103009	MGI:1914677	119	13.373	8	1.39951e+07	1.61987e+07	6.50488e+06	7.15511e+06	9.54132e+06	1.0765e+07	384.72	516.89	445.93	152.91	225.93	185.87	14.25	8.47	10.99	27.41	51.97	37.74	173.43	57.67	100.01
IPI00224505.7;IPI00134097.1;IPI00653474.1;IPI00890196.1	60S ribosomal protein L13;A52	Rpl13	60S ribosomal protein L13;hypothetical protein;60S ribosomal protein L13;22 kDa protein	P47963;Q5RKP3	NP_058018;XP_001473225;XP_001473412;XP_001475146;XP_985187;XP_999884	NM_016738	ENSMUST00000000756;ENSMUST00000079761	MGI:105922;MGI:105922	211	24.305	20	1.28992e+07	1.48495e+07	7.02981e+06	7.77252e+06	9.52256e+06	1.07424e+07	NA	NA	NA	147.91	202.93	173.25	16.13	2.47	6.32	NA	NA	NA	NA	NA	NA
IPI00466820.4;IPI00828628.2;IPI00475203.1;IPI00849948.1;IPI00875282.1;IPI00671398.1;IPI00274175.1	40S ribosomal protein S8;Ribosomal protein S8	Rps8;OTTMUSG00000000623;RP23-169M24.1-001;mCG_7626	40S ribosomal protein S8;Ribosomal protein S8;Ribosomal protein S8;similar to ribosomal protein S8;24 kDa protein;similar to ribosomal protein S8 isoform 1;similar to ribosomal protein S8 isoform 1	P62242;Q3UA25;Q3UJU6;Q497E9;Q9CQW4;Q9CRJ5;Q5M9L9;Q5SZV3	NP_033124;XP_001474155;XP_001474171;XP_001477347;XP_001472181;XP_001480960;XP_922575;XP_284504	NM_009098	ENSMUST00000061609;ENSMUST00000102696;ENSMUST00000074645	MGI:98166;MGI:98166;MGI:3649794	208	24.205	7	8.57332e+06	9.60503e+06	1.04918e+07	1.19133e+07	9.48417e+06	1.06963e+07	NA	NA	NA	124.67	193.72	155.41	11.71	22.86	16.36	35.08	NA	35.08	NA	143.34	143.34
IPI00474637.4;IPI00849598.1;IPI00775915.1;IPI00915054.1;IPI00112024.2	60S ribosomal protein L10;Protein QM homolog;Putative uncharacterized protein	Rpl10;Qm	60S ribosomal protein L10;similar to QM protein;23 kDa protein;Putative uncharacterized protein;similar to QM protein	Q6ZWV3;Q3THJ6	NP_443067;XP_001479819;XP_001479953;XP_001480054;XP_001480060;XP_001477392;XP_001477595;XP_134291;XP_919133		ENSMUST00000008826;ENSMUST00000074085	MGI:105943;MGI:105943	214	24.604	2	1.27408e+07	1.4655e+07	6.60393e+06	7.27136e+06	9.17274e+06	1.03221e+07	NA	NA	NA	28.8	33.28	30.96	NA	NA	NA	NA	NA	NA	NA	NA	NA
IPI00230427.5;IPI00606310.1;IPI00122073.1;IPI00671402.1	Macrophage migration inhibitory factor;Phenylpyruvate tautomerase;L-dopachrome tautomerase;L-dopachrome isomerase;Glycosylation-inhibiting factor;Delayed early response protein 6	Mif	Macrophage migration inhibitory factor;similar to macrophage migration inhibitory factor isoform 1	P34884;Q545F0	NP_034928;XP_001481125;XP_001481126	NM_010798	ENSMUST00000038169	MGI:96982	115	12.504	11	1.01737e+07	1.15285e+07	8.17978e+06	9.13555e+06	9.12243e+06	1.02617e+07	1243.97	933.61	1077.67	174.93	894.39	395.54	17.56	40.81	26.77	77.57	35.05	52.14	39.77	35.8	37.73
IPI00313222.5;IPI00626312.1;IPI00457852.3;IPI00853789.1;IPI00378933.4	60S ribosomal protein L6;TAX-responsive enhancer element-binding protein 107	Rpl6	60S ribosomal protein L6;similar to ribosomal protein L6;similar to ribosomal protein L6	P47911;Q3UCH0;Q3UFI4	NP_035420;XP_890389;XP_911243;XP_483949;XP_920935	NM_011290	ENSMUST00000031617	MGI:108057	296	33.509	6	9.75173e+06	1.10192e+07	8.3443e+06	9.33164e+06	9.0206e+06	1.01396e+07	147.71	117.89	131.96	93.92	132.54	111.57	12.09	8.26	9.99	11.77	12.1	11.93	359.85	342.72	351.18
IPI00323592.2	Malate dehydrogenase, mitochondrial	Mdh2;Mor1	Malate dehydrogenase, mitochondrial	P08249	NP_032643	NM_008617	ENSMUST00000019323	MGI:97050	338	35.611	25	9.0241e+06	1.01446e+07	8.71577e+06	9.77534e+06	8.8686e+06	9.95751e+06	257.24	132.25	184.44	149.16	354.58	229.98	14.16	16.89	15.47	18.4	8.04	12.17	176.95	280.67	222.86
IPI00461456.1;IPI00849847.1;IPI00874935.1;IPI00758298.1;IPI00752985.1;IPI00752639.1;IPI00876212.1;IPI00754976.2;IPI00848364.1;IPI00876172.1;IPI00756014.1;IPI00672807.2;IPI00623004.3;IPI00662290.1;IPI00620925.2;IPI00850004.1;IPI00849834.1;IPI00345911.2;IPI00379638.1;IPI00379639.1;IPI00754636.2	60S ribosomal protein L23a	Rpl23a	60S ribosomal protein L23a;similar to ribosomal protein L23a;similar to ribosomal protein L23a;similar to ribosomal protein L23a;similar to ribosomal protein L23a;similar to ribosomal protein L23a;17 kDa protein;similar to ribosomal protein L23a;similar to	P62751;Q4V9X9;Q5M9M5;Q91YK6	NP_997406;XP_001480950;XP_001475762;XP_001476183;XP_001476768;XP_001477484;XP_001002269;XP_001002232;XP_989377;XP_989011;XP_989631;XP_001473265;XP_001473285;XP_001478531		ENSMUST00000079428;ENSMUST00000102483	MGI:3040672	156	17.695	19	9.82945e+06	1.11129e+07	7.47421e+06	8.29761e+06	8.57131e+06	9.60193e+06	NA	NA	NA	78.47	86.48	82.38	NA	NA	NA	NA	NA	NA	NA	NA	NA
IPI00269661.1;IPI00459722.2;IPI00677689.3	Heterogeneous nuclear ribonucleoprotein A3	Hnrnpa3;Hnrpa3;RP23-374O4.1-003	Isoform 1 of Heterogeneous nuclear ribonucleoprotein A3;Heterogeneous nuclear ribonucleoprotein A3;similar to heterogeneous nuclear ribonucleoprotein A3, isoform 12	Q8BG05-1;Q8BG05;Q3UZG3;Q5FB19;A2AL12;Q6P6I7	NP_666242;NP_932758;XP_926852;XP_902725	NM_146130	ENSMUST00000090792;ENSMUST00000111964;ENSMUST00000111961	MGI:1917171;MGI:1917171	379	39.652	6	9.86275e+06	1.11531e+07	7.39993e+06	8.2097e+06	8543047	9.56817e+06	NA	NA	NA	168.43	226.98	195.53	6.99	8.07	7.51	2.43	NA	2.43	NA	2321.8	2321.8
IPI00420261.5;IPI00665601.1;IPI00458851.2;IPI00753905.3;IPI00761360.1;IPI00853656.1;IPI00621282.3;IPI00752229.2;IPI00848872.1;IPI00849249.1;IPI00461809.1;IPI00554889.1;IPI00229570.1;IPI00664560.2;IPI00377392.3;IPI00848984.1;IPI00330925.1;IPI00674535.1	High mobility group protein B1;High mobility group protein 1	Hmgb1;Hmg-1;Hmg1	High mobility group protein B1;similar to high-mobility group box 1;25 kDa protein;similar to high-mobility group box 1;similar to high-mobility group box 1;14 kDa protein;similar to high-mobility group box 1	P63158;Q3UBK2;Q3UJK0;Q497Z6;Q58EV5;Q6P202;Q8BNM0;Q8BQ02;Q8C7C4	NP_034569;XP_001476657;XP_918585;XP_001475240;XP_889413;XP_001475264;XP_001476147		ENSMUST00000085546;ENSMUST00000093196;ENSMUST00000110505	MGI:96113	215	24.893	2	1.01822e+07	1.15387e+07	6.97598e+06	7.70906e+06	8.42797e+06	9.43078e+06	NA	NA	NA	79.97	216.18	131.48	NA	NA	NA	NA	NA	NA	NA	NA	NA
IPI00127841.3;IPI00462250.2;IPI00658303.1;IPI00663219.2	ADP/ATP translocase 2;Adenine nucleotide translocator 2;ADP,ATP carrier protein 2;Solute carrier family 25 member 5	Slc25a5;Ant2	ADP/ATP translocase 2	P51881;Q545A2	NP_031477	NM_007451	ENSMUST00000016463	MGI:1353496	298	32.931	4	9.04776e+06	1.01729e+07	7.63868e+06	8.49249e+06	8.31342e+06	9.29415e+06	321.74	238.11	276.79	112.02	124.13	117.92	12.01	16.81	14.21	25.76	14.53	19.34	149	159.59	154.2
IPI00318841.4;IPI00408350.1;IPI00664589.1	Elongation factor 1-gamma;eEF-1B gamma	Eef1g	Elongation factor 1-gamma;hypothetical protein isoform 1;hypothetical protein isoform 1	Q9D8N0;Q4FZK2;Q8R1N8	NP_080283;XP_484844;XP_913110	NM_026007	ENSMUST00000052248	MGI:1914410	437	50.06	37	7.61011e+06	8.45862e+06	9.05629e+06	1.01832e+07	8.30177e+06	9.28026e+06	189.77	157.12	172.68	97.89	227.66	149.28	14.27	22.69	17.99	13.51	7.96	10.37	223.27	255.8	238.98
IPI00457898.3	Phosphoglycerate mutase 1;Phosphoglycerate mutase isozyme B;BPG-dependent PGAM 1	Pgam1	Phosphoglycerate mutase 1	Q9DBJ1;Q3U7Z6;Q6NWV5	NP_075907	NM_023418	ENSMUST00000011896	MGI:97552	254	28.832	23	8.52667e+06	9.54931e+06	8.01617e+06	8.94081e+06	8.26748e+06	9.23938e+06	NA	NA	NA	157.14	1787.1	529.93	16.37	27.1	21.06	2.49	NA	2.49	NA	714.3	714.3
IPI00311236.1;IPI00775948.1;IPI00673513.2;IPI00458337.4	60S ribosomal protein L7	Rpl7	60S ribosomal protein L7;Protein;similar to 60S ribosomal protein L7 isoform 2;29 kDa protein	P14148;Q3TK73;Q3UBI6;Q5M9N8	NP_035421;XP_902311;XP_924795	NM_011291	ENSMUST00000058437	MGI:98073	270	31.419	39	9.63349e+06	1.08768e+07	6.97416e+06	7.70691e+06	8.19667e+06	9.15502e+06	NA	NA	NA	112.71	209.36	153.61	8.14	19.81	12.7	54.17	NA	54.17	NA	70.89	70.89
IPI00125901.5;IPI00751092.1	40S ribosomal protein S13	Rps13	40S ribosomal protein S13;similar to Rps13 protein	P62301;Q5BLJ7;Q921R2	NP_080809;XP_001472427;XP_001473055;XP_001479810;XP_894950;XP_913564;XP_001000226		ENSMUST00000085049;ENSMUST00000093344	MGI:1915302	151	17.222	14	7.38398e+06	8.19082e+06	8.98213e+06	1.00943e+07	8.14394e+06	9.09222e+06	NA	NA	NA	117.9	147.22	131.75	NA	NA	NA	NA	NA	NA	NA	NA	NA
IPI00222546.5;IPI00755995.1;IPI00850585.1;IPI00660661.2;IPI00848995.1;IPI00667777.1	60S ribosomal protein L22;Heparin-binding protein HBp15	Rpl22	60S ribosomal protein L22;similar to ribosomal protein L22;similar to ribosomal protein L22	P67984;Q4VAG4	NP_033105;XP_001477749;XP_001473369;XP_979509;XP_001475417;XP_001476809	NM_009079	ENSMUST00000103191	MGI:99262	128	14.759	8	9.64861e+06	1.0895e+07	6.83347e+06	7.54121e+06	8.11994e+06	9.06365e+06	NA	NA	NA	87.93	147.54	113.9	19.16	12.89	15.72	NA	NA	NA	NA	NA	NA
IPI00123007.1;IPI00677102.1;IPI00466822.2;IPI00469629.3;IPI00461413.1;IPI00625397.2;IPI00955368.1;IPI00874922.1	60S ribosomal protein L31	Rpl31	60S ribosomal protein L31;hypothetical protein isoform 1;hypothetical protein;hypothetical protein;hypothetical protein	P62900;Q5M9K9;Q9CY93	NP_444487;XP_001478338;XP_001479218;XP_996461;XP_996947;XP_922988;XP_001473267;XP_001478059;XP_001476707;XP_001479872;XP_001476725;XP_484165	NM_053257	ENSMUST00000086535;ENSMUST00000088648	MGI:2149632	125	14.463	15	7.93027e+06	8.83867e+06	8.22739e+06	9.19227e+06	8.07747e+06	9.01309e+06	10.69	8.33	9.44	91.54	141.89	113.97	11.66	8.33	9.86	0.87	0.85	0.86	4170	4727.6	4440.06
IPI00137787.3	60S ribosomal protein L8	Rpl8	60S ribosomal protein L8	P62918;Q3THC7;Q3UJS0;Q9Z237	NP_036183	NM_012053	ENSMUST00000004072	MGI:1350927	257	28.024	26	1.24829e+07	1.43389e+07	5.21775e+06	5.65579e+06	8.07049e+06	9.00479e+06	2099.48	1097.42	1517.9	99.02	124.77	111.15	15.35	14.54	14.94	142.48	73.82	102.56	31.13	24.62	27.69
IPI00853914.1			similar to heterogeneous nuclear ribonucleoprotein A2/B1		XP_001473875				814	87.62	2	7.32953e+06	8.12643e+06	8.87532e+06	9.9663e+06	8.06548e+06	8.99883e+06	NA	NA	NA	186.36	219.23	202.13	NA	NA	NA	NA	NA	NA	NA	NA	NA
IPI00856379.1;IPI00221402.7;IPI00858310.1;IPI00856272.1;IPI00649880.2;IPI00856247.1;IPI00856415.1;IPI00119458.7	Fructose-bisphosphate aldolase;Fructose-bisphosphate aldolase A;Muscle-type aldolase;Aldolase 1	Aldoa;Aldo1;Aldoart1	Fructose-bisphosphate aldolase;Fructose-bisphosphate aldolase A;26 kDa protein;Fructose-bisphosphate aldolase;Fructose-bisphosphate aldolase;21 kDa protein	A6ZI44;Q6NY00;P05064;Q5FWB7;A6ZI46;Q9CPQ9	NP_031464	NM_007438	ENSMUST00000087566;ENSMUST00000032934;ENSMUST00000106348;ENSMUST00000078617	MGI:87994;MGI:87994;MGI:2447811	418	45.12	24	7.18829e+06	7.95953e+06	8.83524e+06	9.9183e+06	7.96933e+06	8.88447e+06	272.23	417.78	337.25	87.21	116.64	100.86	17.47	26.44	21.49	17.03	19.41	18.18	152.11	105.03	126.4
IPI00944141.1;IPI00125521.3;IPI00857345.1	Putative uncharacterized protein;Ribosomal protein S5;Ribosomal protein S5, isoform CRA_a;40S ribosomal protein S5;40S ribosomal protein S5, N-terminally processed	Rps5;mCG_22552	ribosomal protein S5;40S ribosomal protein S5;20 kDa protein	Q91V55;P97461	NP_033121	NM_009095	ENSMUST00000004554;ENSMUST00000108539	MGI:1097682;MGI:1097682	204	22.876	20	7.54158e+06	8.3774e+06	8.17387e+06	9.12851e+06	7.85136e+06	8.74428e+06	929.8	716.18	816.03	113.73	145.93	128.83	16.8	15.09	15.92	59.58	46.97	52.9	43.86	54.63	48.95
IPI00109044.8;IPI00750441.1;IPI00758006.1;IPI00918606.1	Putative uncharacterized protein;MCG5400	2900073G15Rik;mCG_5400	myosin light chain, regulatory B-like;Putative uncharacterized protein;Putative uncharacterized protein	Q6ZWQ9;Q922W7;Q9CXD2;Q9D6E6	NP_080340	NM_026064	ENSMUST00000024846	MGI:1914518;MGI:1914518;MGI:1914518	172	19.895	4	6.57672e+06	7.23941e+06	9.20519e+06	1.03618e+07	7.78074e+06	8.66043e+06	119.87	80.09	97.98	40.85	48.35	44.44	17.86	11.85	14.55	7.4	6.23	6.79	406.33	736.43	547.02
IPI00319992.1	78 kDa glucose-regulated protein;GRP 78;Heat shock 70 kDa protein 5;Immunoglobulin heavy chain-binding protein	Hspa5;Grp78	78 kDa glucose-regulated protein	P20029;A2AUF6;Q3TI47;Q3TKF8;Q3TUS2;Q3TWF2;Q3U6V3;Q3U7T8;Q3U9G2;Q3UEM8;Q9DC41	NP_001156906;NP_071705	NM_001163434	ENSMUST00000028222;ENSMUST00000100171	MGI:95835	655	72.421	50	6.9814e+06	7.71544e+06	8.60909e+06	9.64778e+06	7.75264e+06	8.62708e+06	266.15	349.18	304.85	168.85	228.14	196.27	11.59	22.3	16.07	21.86	17.87	19.76	133.84	110	121.34
IPI00331121.4;IPI00138302.1;IPI00677340.1;IPI00664437.1	60S ribosomal protein L38	Rpl38	60S ribosomal protein L38;similar to ribosomal protein L38;similar to ribosomal protein L38	Q9JJI8;Q52KP0	NP_001041522;NP_001041523;NP_075861;XP_919650;XP_978248;XP_983381;XP_981763;XP_989259;XP_895313	NM_001048057	ENSMUST00000077915;ENSMUST00000082092;ENSMUST00000106599;ENSMUST00000106602	MGI:1914921	70	8.2038	9	7.62737e+06	8.47908e+06	7.78704e+06	8.66851e+06	7.70679e+06	8.57268e+06	30.56	19.66	24.51	100.14	147.68	121.61	21.47	4.25	9.55	1.69	3.55	2.45	1384.3	1880.8	1613.56
IPI00317309.5	Annexin A5;Annexin-5;Annexin V;Lipocortin V;Endonexin II;Calphobindin I;Placental anticoagulant protein I;Placental anticoagulant protein 4;Thromboplastin inhibitor;Vascular anticoagulant-alpha;Anchorin CII	Anxa5;Anx5	Annexin A5	P48036	NP_033803	NM_009673	ENSMUST00000029266	MGI:106008	319	35.752	35	5.75735e+06	6.28166e+06	9.92662e+06	1.12301e+07	7.55983e+06	8.39845e+06	142.09	177.75	158.92	278.27	234.65	255.53	16.81	17.34	17.07	9.11	10.63	9.84	200.25	244.25	221.16
IPI00129685.2	Translationally-controlled tumor protein;p23;21 kDa polypeptide;p21	Tpt1;Trt	Translationally-controlled tumor protein	P63028	NP_033455;XP_001480033;XP_001480708	NM_009429	ENSMUST00000080850;ENSMUST00000110894	MGI:104890	179	20.249	4	5.46025e+06	5.93655e+06	1.02743e+07	1.16501e+07	7.49001e+06	8.31576e+06	255.37	371.22	307.89	43.73	34.51	38.85	19.65	36.21	26.67	14.89	14.71	14.8	157.68	203.7	179.22
IPI00127415.1;IPI00849626.1;IPI00515155.1;IPI00649841.1;IPI00648014.1;IPI00674226.5;IPI00468717.7	Nucleophosmin;Nucleolar phosphoprotein B23;Numatrin;Nucleolar protein NO38;Nucleophosmin 1;Npm1 protein;Putative uncharacterized protein	Npm1;RP23-323L8.2-006	Nucleophosmin;similar to Nucleophosmin;Nucleophosmin 1;Nucleophosmin 1;Putative uncharacterized protein;similar to Nucleophosmin 1 isoform 1;similar to Npm1 protein	Q61937;Q3U536;Q5SQB7;Q5U438;Q5SQB0;Q5BL09;Q5SQB5;Q3UDA7;Q8BSZ3;Q9DAY9	NP_032748;XP_001476579;XP_486188;XP_911732;XP_912877	NM_008722	ENSMUST00000075641;ENSMUST00000093201;ENSMUST00000109354;ENSMUST00000101375	MGI:106184;MGI:106184;MGI:106184;MGI:106184	292	32.56	25	8.71853e+06	9.77864e+06	6.25085e+06	6.85749e+06	7.38229e+06	8.18827e+06	656.81	485.66	564.79	109.66	207.48	150.84	4.93	8.66	6.53	105.82	48.01	71.28	70.43	59.9	64.95
IPI00331345.5;IPI00473521.1;IPI00679159.2	40S ribosomal protein S3a	Rps3a	40S ribosomal protein S3a;similar to ribosomal protein S3a;similar to ribosomal protein S3a	P97351;Q3U5P8;Q3UAC2;Q3UJU5;Q564F3;Q9D1S3	NP_058655;XP_001480995;XP_979863;XP_999639	NM_016959	ENSMUST00000029722	MGI:1202063	264	29.885	34	8.76176e+06	9.83036e+06	6.11778e+06	6.70192e+06	7.32138e+06	8.11623e+06	318.8	209.45	258.41	98.52	162.95	126.7	9.37	21.71	14.26	30.58	10.89	18.25	149.91	141.85	145.82
IPI00230133.5	Histone H1.5;H1 VAR.5;H1b	Hist1h1b;H1f5	Histone H1.5	P43276;Q1WWK3;Q5T003	NP_064418		ENSMUST00000080511	MGI:1861461	223	22.576	16	1.03128e+07	1.16966e+07	5.19536e+06	5.62991e+06	7.31975e+06	8.11431e+06	NA	NA	NA	88.79	72.71	80.35	NA	NA	NA	NA	NA	NA	NA	NA	NA
IPI00469918.4;IPI00881758.1;IPI00850220.1	Rps16 protein;40S ribosomal protein S16	ENSMUSG00000060419;Rps16	Rps16 protein;40S ribosomal protein S16;similar to Rps16 protein	Q5CZY9;P14131;A4FUS1;Q641N3	NP_038675;XP_001479949;XP_001478334	NM_013647	ENSMUST00000076708;ENSMUST00000041274;ENSMUST00000082134	MGI:3704259;MGI:98118;MGI:98118	172	19.274	23	7.2086e+06	7.98352e+06	7.36048e+06	8.16303e+06	7.28414e+06	8.07222e+06	611.62	444.33	521.3	115.37	162.8	137.05	19.94	18.54	19.23	35.35	25.45	29.99	63.93	78.8	70.98
IPI00132460.1;IPI00649136.1;IPI00880492.1;IPI00874521.1;IPI00118166.1;IPI00474008.2;IPI00918226.1;IPI00756343.3;IPI00845657.1;IPI00227190.8	60S ribosomal protein L26;Silica-induced gene 20 protein;Ribosomal protein L26	Rpl26;RP23-396M19.1-002;RP23-396M19.1-003	60S ribosomal protein L26;Ribosomal protein L26;Ribosomal protein L26;17 kDa protein;similar to ribosomal protein L26	P61255;Q3U7N1;Q4FZH2;B1ARA5;B1ARA3	NP_033106;XP_138109;XP_920936	NM_009080	ENSMUST00000073471;ENSMUST00000101014	MGI:106022	145	17.258	20	1.00404e+07	1.13674e+07	5.24291e+06	5.68488e+06	7.2554e+06	8.03825e+06	777.74	587.24	675.81	111.92	167.57	136.95	13.23	10.16	11.6	58.23	51.23	54.62	67.6	43.74	54.38
IPI00117569.3;IPI00762542.2;IPI00625021.1	Putative uncharacterized protein;40S ribosomal protein S11	Rps11	Putative uncharacterized protein;40S ribosomal protein S11;hypothetical protein	Q9DB79;P62281;Q3UC02;Q9CW75;Q9D0P6	NP_038753;XP_001473106;XP_001478905	NM_013725	ENSMUST00000051978;ENSMUST00000003521	MGI:1351329;MGI:1351329	166	19.415	15	7.65536e+06	8.51227e+06	6.85159e+06	7.56254e+06	7.24233e+06	8.02282e+06	800.13	561.37	670.2	115.19	176.24	142.48	14.36	15.48	14.91	56.73	36.19	45.31	51.48	57.75	54.53
IPI00230660.5;IPI00857457.1;IPI00849417.1;IPI00849692.1;IPI00749889.1;IPI00857288.1;IPI00857931.1;IPI00850815.1;IPI00849251.1;IPI00459875.4;IPI00874430.1;	40S ribosomal protein S15a	Rps15a	40S ribosomal protein S15a;12 kDa protein;similar to hCG1994130;similar to hCG1994130;similar to hCG1994130;8 kDa protein;8 kDa protein;similar to Rps15a protein	P62245;Q5M9M4	NP_733769;XP_001475615;XP_001472616;XP_978445;XP_989754;XP_001477396;XP_001477661	NM_170669	ENSMUST00000106588;ENSMUST00000106590	MGI:2389091	130	14.839	5	8.9752e+06	1.0086e+07	5.83195e+06	6.3685e+06	7.23484e+06	8.01397e+06	8.93	6.15	7.41	101.63	157.61	126.56	9.55	2.95	5.3	0.84	1.55	1.14	5430.7	4574.9	4984.47
IPI00466069.3	Elongation factor 2	Eef2	Elongation factor 2	P58252;O89069;O89070;Q3TJZ1;Q3TK17;Q3TLB1;Q3TPG2;Q3TSK4;Q3TW58;Q3TWX1;Q3TX47;Q3UBL9;Q3UDC8;Q3UMI7;Q3UZ14;Q61509;Q6P9L9;Q8BMA8;Q8C153;Q99LT6	NP_031933	NM_007907	ENSMUST00000047864	MGI:95288	858	95.313	61	7.03423e+06	7.77773e+06	7.40962e+06	8.22116e+06	7.21949e+06	7.99583e+06	961.02	700.32	820.38	61.08	57.62	59.33	21.46	23.84	22.62	53.25	34.47	42.85	46.64	65.22	55.15
IPI00230623.8;IPI00889220.2;IPI00128267.4;IPI00113884.4	60S ribosomal protein L32	Rpl32	60S ribosomal protein L32;ribosomal protein L32-like	P62911;Q5PR09	NP_742083;NP_001095031	NM_172086	ENSMUST00000081840	MGI:98038	135	15.86	16	1.11255e+07	1.26822e+07	4.58862e+06	4.93152e+06	7.14497e+06	7.90785e+06	904.49	729.84	812.49	140.58	228.6	179.27	13.98	16.3	15.09	65.27	45.44	54.46	61.08	30.02	42.82
IPI00117288.3;IPI00277066.4;IPI00648228.3	Heterogeneous nuclear ribonucleoprotein A/B;CArG-binding factor-A;S1 protein C2;Heterogeneous nuclear ribonucleoprotein A/B, isoform CRA_a;Hnrpab protein	Hnrnpab;Cbf-a;Cgbfa;Hnrpab;RP23-79E13.1-003;mCG_6983;RP23-79E13.1-002	Heterogeneous nuclear ribonucleoprotein A/B;heterogeneous nuclear ribonucleoprotein A/B isoform 1;Hnrpab protein	Q99020;Q544Z3;Q20BD0;Q3TMZ8;Q8CIR3;Q80XR6;Q9D6G1	NP_034578;NP_001041526	NM_010448	ENSMUST00000074669;ENSMUST00000109103;ENSMUST00000101249	MGI:1330294;MGI:1330294;MGI:1330294	285	30.831	21	6.07964e+06	6.65737e+06	8.32319e+06	9.30646e+06	7.11351e+06	7.87072e+06	193.4	157.29	174.42	79.75	86.69	83.15	10.48	16.12	13	17.07	9.86	12.98	188.46	283.49	231.14
IPI00122413.2;IPI00473762.1;IPI00850681.1;IPI00407917.1;IPI00881026.1;IPI00762232.1;IPI00881383.1;IPI00275118.4;IPI00756253.2;IPI00131534.1;	60S ribosomal protein L9	Rpl9	60S ribosomal protein L9;similar to 60S ribosomal protein L9 isoform 1;similar to 60S ribosomal protein L9 isoform 2;similar to 60S ribosomal protein L9;19 kDa protein;hypothetical protein;9 kDa protein	P51410;Q5EBQ6;Q5M9J5	NP_035422;XP_001479025;XP_001479032;XP_001479171;XP_001480029;XP_001479177;XP_001480031;XP_484272;XP_001474169;XP_001475834		ENSMUST00000057885;ENSMUST00000120094	MGI:1298373	192	21.881	13	6.14163e+06	6.72979e+06	8.23669e+06	9.20335e+06	7.11243e+06	7.86945e+06	NA	NA	NA	114.72	151.59	131.87	NA	NA	NA	NA	NA	NA	NA	NA	NA
IPI00131259.2;IPI00224486.1;IPI00890027.1;IPI00120051.1	Galectin-3;Galactose-specific lectin 3;Mac-2 antigen;IgE-binding protein;35 kDa lectin;Carbohydrate-binding protein 35;Laminin-binding protein;Lectin L-29;L-34 galactoside-binding lectin;Putative uncharacterized protein;Beta-galactoside-binding lectin (L-34)	Lgals3	Galectin-3;galectin 3;19 kDa protein;Beta-galactoside-binding lectin (Fragment)	P16110;Q3V471;Q8C253;Q61357	NP_001139425;NP_034835	NM_001145953	ENSMUST00000022388	MGI:96778;MGI:96778;MGI:96778	264	27.515	11	7.80513e+06	8.69e+06	6.3106e+06	6.92743e+06	7.0182e+06	7758301	183.11	165.85	174.27	64.49	57.69	60.99	17.8	14.22	15.91	11.32	11.33	11.33	263.68	238.15	250.59
IPI00125778.4;IPI00458794.3	Transgelin-2;SM22-beta	Tagln2;Kiaa0120	Transgelin-2	Q9WVA4	NP_848713	NM_178598	ENSMUST00000111228;ENSMUST00000111230;ENSMUST00000111232	MGI:1312985	199	22.395	16	6.07193e+06	6.64836e+06	8.10665e+06	9.04847e+06	7.01591e+06	7.75561e+06	252.93	237.56	245.12	44.97	47.6	46.26	14.95	11.56	13.15	17.46	18.82	18.13	172.78	223.06	196.32
IPI00354819.5;IPI00848866.1;IPI00474757.4;IPI00462232.3;IPI00850361.1;IPI00458035.3;IPI00850299.1	Myosin light polypeptide 6;Smooth muscle and nonmuscle myosin light chain alkali 6;Myosin light chain alkali 3;LC17	Myl6;Myln	Isoform Smooth muscle of Myosin light polypeptide 6;similar to non-muscle myosin alkali light chain;similar to 17,000 dalton myosin light chain;similar to MYL6 protein;similar to non-muscle myosin alkali light chain;similar to 17,000 dalton myosin light ch	Q60605-2;Q60605;B0LAC7;Q3TIG9;Q642K0	NP_034990;XP_998567;XP_620708;XP_918704;XP_484859;XP_910444;XP_001476265;XP_485359;XP_999583	NM_010860	ENSMUST00000074642	MGI:109318	151	16.961	1	7.71833e+06	8.58696e+06	6.34094e+06	6.96295e+06	6.99582e+06	7731918	NA	NA	NA	88.81	247.71	148.32	11.46	16.56	13.78	NA	NA	NA	NA	NA	NA
IPI00849927.1	Ribosomal protein L1	Rpl10a	ribosomal protein L10A	Q3U561;Q5XJF6;Q99JL6	NP_035417;XP_001476443;XP_001479766		ENSMUST00000042334	MGI:1343877	217	24.831	1	8.12318e+06	9.06815e+06	5.74747e+06	6.27016e+06	6.83284e+06	7.53998e+06	NA	NA	NA	150.37	231.91	186.74	NA	NA	NA	NA	NA	NA	NA	NA	NA
IPI00468481.2	ATP synthase subunit beta, mitochondrial	Atp5b	ATP synthase subunit beta, mitochondrial	P56480	NP_058054	NM_016774	ENSMUST00000026459	MGI:107801	529	56.3	32	4.59173e+06	4.93509e+06	1.01267e+07	1.14717e+07	6.81901e+06	7.5237e+06	502.07	309.74	394.35	145.44	395.76	239.92	19.22	17.82	18.5	29.66	18.2	23.23	50.27	135.82	82.63
IPI00222549.6;IPI00553826.3;IPI00463886.1;IPI00850777.1;IPI00755623.3;IPI00283156.1;IPI00849828.1;IPI00461881.1;IPI00379029.4	60S ribosomal protein L30	Rpl30	60S ribosomal protein L30;13 kDa protein;similar to ribosomal protein L30;similar to ribosomal protein L30;13 kDa protein;similar to ribosomal protein L30	P62889;Q497D7;Q58DZ3;Q5PR15	NP_001156957;NP_033109;XP_986026;XP_997463;XP_978816;XP_001475369;XP_896899	NM_001163485	ENSMUST00000009039;ENSMUST00000076166;ENSMUST00000079735;ENSMUST00000110385	MGI:98037	115	12.784	9	6.71844e+06	7.40591e+06	6.86449e+06	7.57773e+06	6.79107e+06	7.49083e+06	1275.38	470.47	774.61	44.74	49.3	46.96	13.5	13.74	13.62	94.21	32.91	55.68	37.51	95.89	59.98
IPI00121427.1	Protein S100-A6;S100 calcium-binding protein A6;Calcyclin;Prolactin receptor-associated protein;5B10	S100a6;Cacy	Protein S100-A6	P14069;Q545I9	NP_035443	NM_011313	ENSMUST00000001051	MGI:1339467	89	10.051	18	9.30315e+06	1.04795e+07	4.9099e+06	5.30061e+06	6.75852e+06	7.45254e+06	1050.61	1354.81	1193.05	95.36	91.05	93.18	16.64	20.47	18.46	67.73	72.98	70.31	48.44	20.33	31.38
IPI00139780.1;IPI00849890.1;IPI00648121.1	60S ribosomal protein L23	Rpl23	60S ribosomal protein L23	P62830;A2A6F9	NP_075029	NM_022891	ENSMUST00000103146	MGI:1929455	140	14.865	3	7.73109e+06	8.6021e+06	5.88508e+06	6.4304e+06	6.74523e+06	7.43691e+06	120.43	66.03	89.17	104.13	162.92	130.25	8.01	11.57	9.63	13.02	5.23	8.25	350.86	433.5	390
IPI00122426.1;IPI00264398.3;IPI00648315.1;IPI00754211.1;IPI00849754.1;IPI00853788.1	60S ribosomal protein L19;Ribosomal protein L19	Rpl19;RP23-309H19.6-002	60S ribosomal protein L19;similar to Mus musculus ribosomal protein L19;ribosomal protein L19 isoform 2;similar to Mus musculus ribosomal protein L19	P84099;Q5I0T8;A2A547	NP_033104;XP_001475785;XP_001476626;NP_001152955;XP_141608;XP_911813		ENSMUST00000017548;ENSMUST00000092425	MGI:98020;MGI:98020	196	23.466	21	8.8957e+06	9.9907e+06	5.0992e+06	5.51884e+06	6735052	7.42495e+06	NA	NA	NA	69.57	81.03	75.08	NA	NA	NA	NA	NA	NA	NA	NA	NA
IPI00127417.1;IPI00408489.1;IPI00379441.4	Nucleoside diphosphate kinase B;nm23-M2;P18;Down syndrome cell adhesion molecule-like protein	Nme2;Dscaml1	Nucleoside diphosphate kinase B;Down syndrome cell adhesion molecule-like protein (Fragment);similar to nucleoside diphosphate kinase B	Q01768;B0LAA8;Q5NC82;Q8R4B4	NP_001070997;NP_032731;XP_485703;XP_980967	NM_001077529	ENSMUST00000021217;ENSMUST00000072566	MGI:97356;MGI:2150309	152	17.363	12	7.05e+06	7.79633e+06	6.26569e+06	6.87486e+06	6.64629e+06	7.32063e+06	557.57	355.69	445.33	125.26	208.95	161.78	15.47	14.82	15.14	37.66	23.62	29.82	67.67	82.17	74.56
IPI00849793.1;IPI00463634.1;IPI00670378.3	60S ribosomal protein L12;Rpl12 protein	Rpl12	60S ribosomal protein L12;Rpl12 protein (Fragment);hypothetical protein isoform 1	P35979;Q3TIQ2;Q5BLK0;Q8C2K0;Q6DI58	NP_033102;XP_909180		ENSMUST00000043703;ENSMUST00000076703;ENSMUST00000092620;ENSMUST00000102811	MGI:98002;MGI:98002	165	17.804	4	6.30993e+06	6.92664e+06	6.95402e+06	7.68318e+06	6.62415e+06	7.29463e+06	NA	NA	NA	137.86	169.51	152.87	NA	NA	NA	NA	NA	NA	NA	NA	NA
IPI00555023.2;IPI00283531.8;IPI00408829.4;IPI00121525.1	Glutathione S-transferase P 1;GST YF-YF;GST-piB;GST class-pi;Preadipocyte growth factor;Glutathione S-transferase P 2;GST-piA	Gstp1;Gstpib;Gstp2;Gstpia	Glutathione S-transferase P 1;Glutathione S-transferase P 2;similar to glutathione S-transferase pi class A	P19157;P46425	NP_038569;NP_861461;XP_001477002;XP_001478705	NM_013541	ENSMUST00000042898;ENSMUST00000042700	MGI:95865;MGI:95864	210	23.609	21	4444041	4.76599e+06	9.72286e+06	1.09844e+07	6.57334e+06	7.23497e+06	363.38	453.1	405.77	272.07	273.3	272.68	15.42	29.19	21.21	24.59	19.97	22.16	62.45	92.63	76.06
IPI00131357.7;IPI00379267.3	40S ribosomal protein S23	Rps23	Putative uncharacterized protein	P62267;Q497E1;Q9CSN9;Q9CWI9;Q9CZI5	NP_001094078;NP_077137;XP_001476679		ENSMUST00000051955	MGI:1913725	145	16.017	5	7.98831e+06	8.90767e+06	5.29585e+06	5.74612e+06	6.50422e+06	7.15387e+06	NA	NA	NA	123.75	188.88	152.89	NA	NA	NA	NA	NA	NA	NA	NA	NA
IPI00465568.5;IPI00753456.1;IPI00402981.2;IPI00751050.2;IPI00131934.2;IPI00889896.1	40S ribosomal protein S24	Rps24	40S ribosomal protein S24;Isoform 3 of 40S ribosomal protein S24;Isoform 2 of 40S ribosomal protein S24;hypothetical protein	P62849-1;P62849;Q3TIF8;Q5M9M7;Q9CQK2;Q9CY61;Q9D7P1;Q9DCA4;P62849-3;P62849-2	NP_997517;XP_001000635;NP_997518;NP_035427;XP_001481149	NM_207634	ENSMUST00000074521;ENSMUST00000112382;ENSMUST00000112384	MGI:98147;MGI:98147;MGI:98147	134	15.551	9	5.79343e+06	6.32364e+06	7.27662e+06	8.06388e+06	6.49281e+06	7.14048e+06	35.55	41.54	38.43	136.52	281.72	196.11	9.74	12.71	11.13	3.31	3.07	3.19	877.57	776	825.22
IPI00111412.3	60S ribosomal protein L4	Rpl4	60S ribosomal protein L4	Q9D8E6;Q564E8;Q5ZEY2;Q9CSM5	NP_077174	NM_024212	ENSMUST00000034966	MGI:1915141	419	47.153	43	5.62157e+06	6.12378e+06	7.34091e+06	8.13989e+06	6.42397e+06	7.05978e+06	547.3	524.28	535.67	107.11	219.33	153.27	10.19	25.78	16.2	49.32	24.7	34.91	58.08	63.91	60.92
IPI00869475.1;IPI00474487.1;IPI00463297.4;IPI00849174.1;IPI00113713.1;IPI00230679.5;IPI00755959.1;IPI00889996.1;IPI00351871.3	60S ribosomal protein L36	Rpl36	ribosomal protein L36;hypothetical protein;hypothetical protein;similar to rat ribosomal protein L36;hypothetical protein;60S ribosomal protein L36;similar to 60S ribosomal protein L36;10 kDa protein;similar to 60S ribosomal protein L36	Q5M9L1;Q6ZWZ4;P47964	NP_061200;XP_001480856;XP_001480857;XP_001480861;XP_001473913;XP_001480355;XP_001004069;XP_488179;XP_001480122;XP_001480771;XP_486208;XP_999363;XP_139574		ENSMUST00000080492	MGI:1860603;MGI:1860603	105	12.254	9	7.70973e+06	8.57676e+06	5.33193e+06	5.78788e+06	6.41153e+06	7.0452e+06	NA	NA	NA	143.95	201.07	170.13	NA	NA	NA	NA	NA	NA	NA	NA	NA
IPI00467841.6;IPI00761696.2;IPI00265576.6;IPI00109368.3;IPI00666857.2;IPI00848989.1;IPI00284119.7	Putative uncharacterized protein;Calmodulin;Calmodulin-like protein 3	Calm1;Calm;Cam;Cam1;Calm2;Cam2;Camb;Calm3;Cam3;Camc;Calml3	Putative uncharacterized protein;Calmodulin;similar to calmodulin;Calmodulin-like protein 3	Q3UKW2;P62204;Q9D6P8	NP_031615;NP_031616;NP_033920;XP_922860;XP_996033;NP_081692	NM_007589	ENSMUST00000001204;ENSMUST00000019514;ENSMUST00000040440;ENSMUST00000110082;ENSMUST00000077698	MGI:88251;MGI:88251;MGI:103250;MGI:103249;MGI:1917655	197	21.56	16	6.39814e+06	7.02996e+06	6.11205e+06	6.69522e+06	6.25346e+06	6.86011e+06	NA	NA	NA	101.72	132.03	115.89	8.57	11.91	10.1	NA	NA	NA	NA	NA	NA
IPI00230108.6	Protein disulfide-isomerase A3;Disulfide isomerase ER-60;ERp60;58 kDa microsomal protein;p58;ERp57	Pdia3;Erp;Erp60;Grp58	Protein disulfide-isomerase A3	P27773	NP_031978	NM_007952	ENSMUST00000028683	MGI:95834	505	56.678	46	5.28342e+06	5.73173e+06	7.36323e+06	8.16628e+06	6.23723e+06	6.84112e+06	153.12	165.86	159.36	75.88	98.27	86.36	17.77	37.13	25.68	9.48	6.5	7.85	213.63	234.04	223.6
IPI00224575.1;IPI00223253.1;IPI00761237.2;IPI00458719.1	Heterogeneous nuclear ribonucleoprotein K	Hnrnpk;Hnrpk	Isoform 2 of Heterogeneous nuclear ribonucleoprotein K;Isoform 1 of Heterogeneous nuclear ribonucleoprotein K;51 kDa protein	P61979-2;P61979;Q3TJ38;Q3TL71;Q3TUA1;Q5FWJ5;P61979-1;Q3TG17	NP_079555	NM_025279	ENSMUST00000043269;ENSMUST00000116403;ENSMUST00000116404	MGI:99894;MGI:99894	464	51.028	2	5.43513e+06	5.90742e+06	7.13335e+06	7.89466e+06	6.22661e+06	6.8287e+06	223.61	180.43	200.87	49.14	65.81	56.87	11.73	8.57	10.03	18.2	17.98	18.09	171.36	232.71	199.69
IPI00228616.5	Histone H1.1;H1 VAR.3	Hist1h1a;H1f1	Histone H1.1	P43275;Q5SZ98	NP_085112		ENSMUST00000055770	MGI:1931523	213	21.785	8	6.54008e+06	7.19641e+06	5.73003e+06	6.24987e+06	6.12167e+06	6.70604e+06	NA	NA	NA	67.75	108.74	85.83	NA	NA	NA	NA	NA	NA	NA	NA	NA
IPI00230264.5	Histone H2A.x	H2afx;H2a.x;H2ax;Hist5-2ax	Histone H2A.x	P27661	NP_034566	NM_010436	ENSMUST00000052686	MGI:102688	143	15.142	6	3.97286e+06	4.22903e+06	9.35468e+06	1.05414e+07	6.0963e+06	6.6764e+06	10.25	9.65	9.95	87.11	75.17	80.92	6.25	4.45	5.27	1.35	1.67	1.5	2381.7	5279.4	3545.98
IPI00322312.3	Rho GDP-dissociation inhibitor 1;Rho-GDI alpha;GDI-1	Arhgdia;C87222;Gdi1	Rho GDP-dissociation inhibitor 1	Q99PT1	NP_598557	NM_133796	ENSMUST00000067936;ENSMUST00000106197	MGI:2178103	204	23.407	19	5.8315e+06	6.36798e+06	6.33058e+06	6.95082e+06	6.07592e+06	6.6526e+06	NA	NA	NA	108.25	191.69	144.05	22.59	24.8	23.67	NA	NA	NA	NA	NA	NA
IPI00875584.1;IPI00113241.7;IPI00665513.3;IPI00875929.1;IPI00857038.1;IPI00125787.4;IPI00350414.6;IPI00664029.2;IPI00857391.1;IPI00625067.4;IPI00343021.3	Rps19 protein;40S ribosomal protein S19	Rps19	Rps19 protein;40S ribosomal protein S19;hypothetical protein;hypothetical protein;15 kDa protein;hypothetical protein isoform 3;similar to Rps19 protein;similar to Rps19 protein;8 kDa protein	Q5M9P3;Q9CZX8	NP_075622;XP_899061;XP_001479681;XP_996147;XP_999357;XP_001005575;XP_001481077;XP_907314;XP_204069;XP_910097	NM_023133	ENSMUST00000048156;ENSMUST00000108428;ENSMUST00000108429;ENSMUST00000108430	MGI:1333780;MGI:1333780	157	17.369	2	6.93567e+06	7.66155e+06	5.1914e+06	5.62533e+06	6.00048e+06	6.56455e+06	50.22	28.38	37.75	123.55	183.63	150.62	7.99	13.07	10.22	5.44	2.06	3.35	739.67	886.12	809.59
IPI00377441.3;IPI00261455.5;IPI00674601.1;IPI00848868.1;IPI00754798.1	40S ribosomal protein S26	Rps26	40S ribosomal protein S26;similar to ribosomal protein S26;similar to ribosomal protein S26;similar to ribosomal protein S26;similar to ribosomal protein S26, isoform 1	P62855;Q497N1	NP_038793;XP_001479479;XP_898748;XP_913419;XP_001477412;XP_001472443;XP_001477570;XP_978957;XP_997198	NM_013765	ENSMUST00000026420;ENSMUST00000077208	MGI:1351628	115	13.015	6	6.56781e+06	7.22895e+06	5.43328e+06	5.90528e+06	5.97367e+06	6.53328e+06	NA	NA	NA	109.55	152.27	129.16	11.74	24.22	16.86	NA	NA	NA	NA	NA	NA
IPI00880400.1;IPI00318492.11;IPI00882003.1;IPI00604967.3;IPI00752723.1;IPI00606379.2;IPI00606508.1;IPI00605141.2;IPI00380130.2;IPI00875177.1;IPI00658614.1;IPI00849155.1	40S ribosomal protein S2;S4;LLRep3 protein;Putative uncharacterized protein	Rps2;Llrep3;Rps4	40S ribosomal protein S2;Putative uncharacterized protein;32 kDa protein;hypothetical protein;hypothetical protein isoform 2;hypothetical protein;hypothetical protein isoform 1;hypothetical protein isoform 1;Putative uncharacterized protein;hypothetical pr	P25444;O89072;Q3TI78;Q3TL20;Q3TLE5;Q3TXR5;Q3TXS9;Q58EU3;Q3UB36;Q9DC49	NP_032529;XP_001002026;XP_001477099;XP_916624;XP_001480937;XP_921747;XP_001003664;XP_001004356;XP_001479335;XP_618996;XP_620258;XP_922457;XP_620794;XP_921344;XP_990375		ENSMUST00000054289	MGI:105110;MGI:105110;MGI:105110	293	31.231	2	5.52994e+06	6.01739e+06	6.44576e+06	7.08578e+06	5.97032e+06	6.52936e+06	NA	NA	NA	234.03	234.48	234.25	NA	NA	NA	NA	NA	NA	NA	NA	NA
IPI00221613.5	ADP-ribosylation factor 1	Arf1	ADP-ribosylation factor 1	P84078	NP_001123880;NP_031502	NM_001130408	ENSMUST00000061242	MGI:99431	181	20.697	2	5.63694e+06	6.14164e+06	6.26943e+06	6.87923e+06	5.94478e+06	6.49958e+06	117.28	90.25	102.88	58.54	78.23	67.67	12.62	11.69	12.15	9.07	7.09	8.02	318.1	394.33	354.17
IPI00133522.1;IPI00122815.3;IPI00885695.1	Protein disulfide-isomerase;Prolyl 4-hydroxylase subunit beta;Cellular thyroid hormone-binding protein;p55;Erp59;Putative uncharacterized protein	P4hb;Pdia1	Protein disulfide-isomerase;Putative uncharacterized protein	P09103;Q3TF72;Q3TGS0;Q3THC3;Q3TIM0;Q3TIQ5;Q3TT76;Q3TWE3;Q3U738;Q3UA23;Q3UBY9;Q3UDR2;Q3UJA8;Q3URP6;Q922C8	NP_035162	NM_011032	ENSMUST00000026122	MGI:97464;MGI:97464	509	57.143	46	5.03715e+06	5.44725e+06	6.93279e+06	7.65816e+06	5.90944e+06	6.45839e+06	NA	NA	NA	109.05	136.74	122.11	21.74	35.27	27.69	NA	NA	NA	NA	NA	NA
IPI00113377.1;IPI00134920.3;IPI00756019.1;IPI00752767.1;IPI00379348.1;IPI00669896.1;IPI00849468.1;IPI00346206.1;IPI00753497.1;IPI00345943.4;IPI00378914.1;IPI00379482.4	60S acidic ribosomal protein P1	Rplp1	60S acidic ribosomal protein P1	P47955;Q58E35	NP_061341	NM_018853	ENSMUST00000008036	MGI:1927099	114	11.475	2	4.9445e+06	5.34046e+06	7.00147e+06	7.73911e+06	5.88377e+06	6.42848e+06	1751.64	1594.6	1671.28	107.82	106.9	107.36	21.13	36.87	27.91	97.93	62.65	78.33	16.24	22.82	19.25
IPI00626628.1;IPI00553612.3;IPI00461641.2;IPI00474407.2;IPI00114472.3;IPI00133503.1;IPI00755204.2;IPI00136263.1;IPI00606522.2;IPI00761349.1	Putative uncharacterized protein;Ribosomal protein L27a;MCG2315, isoform CRA_b;60S ribosomal protein L27a;L29	Rpl27a;L27a;mCG_2315	ribosomal protein L27a;60S ribosomal protein L27a;similar to ribosomal protein L27A;hypothetical protein;similar to ribosomal protein L27a-like;similar to ribosomal protein L27a-like	Q9CQ16;P14115	NP_036105;XP_980250;XP_484309;XP_620643;XP_137118;XP_910204;XP_893395;XP_910040	NM_011975	ENSMUST00000053298;ENSMUST00000077389;ENSMUST00000080866	MGI:1347076;MGI:1347076	148	16.605	15	6.06386e+06	6.63893e+06	5.49312e+06	5.97467e+06	5.77144e+06	6.29766e+06	33.57	29.52	31.48	107.26	114.34	110.74	6.13	10.02	7.84	4.5	2.6	3.42	1007.8	973.55	990.53
IPI00331461.4;IPI00626239.3;IPI00474856.1;IPI00624735.4;IPI00118707.1;IPI00340036.2;IPI00848952.1	60S ribosomal protein L11;Ribosomal protein L11	Rpl11;RP23-49E16.1-002	60S ribosomal protein L11;Ribosomal protein L11;similar to ribosomal protein L11;similar to ribosomal protein L11;hypothetical protein;similar to ribosomal protein L11	Q9CXW4;A2BH07;Q8VC94;A2BH06	NP_080195;XP_001474860;XP_001475139;XP_001475458;XP_001480238;XP_981252;XP_286185;XP_916793		ENSMUST00000078981;ENSMUST00000102536	MGI:1914275;MGI:1914275	178	20.252	20	7.1022e+06	7.8579e+06	4.59633e+06	4.94036e+06	5.71349e+06	6.23026e+06	NA	NA	NA	118.56	140.55	129.09	NA	NA	NA	NA	NA	NA	NA	NA	NA
IPI00315548.3;IPI00473445.1;IPI00555045.2;IPI00467197.5;IPI00626639.2;IPI00664929.1;IPI00468385.1;IPI00624454.1;IPI00749628.1;IPI00273514.3;IPI00468196.1;IPI00378437.3;IPI00461504.1;IPI00462005.1;IPI00757792.1;IPI00130348.3;IPI00875087.1;IPI00380998.3;IPI00407707.2;IPI00606615.1;IPI00404653.4;IPI00890082.1;IPI00135074.3;IPI00115817.3;IPI00890245.1;IPI00457946.1;IPI00460090.5;IPI00751831.1;IPI0085…	Ribosomal protein L21;60S ribosomal protein L21	Rpl21	ribosomal protein L21;hypothetical protein;60S ribosomal protein L21;hypothetical protein;hypothetical protein;hypothetical protein;hypothetical protein;hypothetical protein;ribosomal protein L21-like;hypothetical protein;hypothetical protein isoform 1;hyp	Q4VA28;Q9CQM8;O09167	NP_001165364;NP_062621;XP_001472866;XP_001473226;XP_001474507;XP_001474528;XP_001474799;XP_001474816;XP_001475392;XP_001475413;XP_001475430;XP_001476254;XP_001476272;XP_001476383;XP_001476570;XP_993624;XP_001480127;XP_922331;XP_001480330;XP_001475680;XP_001479181;XP_619494;XP_001478775;XP_001480445;XP_001480448;XP_001479569;XP_001480158;NP_001104783;XP_001476694;XP_984792;XP_001477510;XP_00147752…		ENSMUST00000035983;ENSMUST00000075453;ENSMUST00000085262;ENSMUST00000089785;ENSMUST00000099272	MGI:1278340;MGI:1278340	160	18.579	4	6.10082e+06	6.6821e+06	5.25988e+06	5.7045e+06	5.66477e+06	6.17361e+06	NA	NA	NA	109.33	180.12	140.33	NA	NA	NA	NA	NA	NA	NA	NA	NA
IPI00135686.2;IPI00460855.1	Peptidyl-prolyl cis-trans isomerase B;Cyclophilin B;S-cyclophilin;CYP-S1	Ppib	Peptidyl-prolyl cis-trans isomerase B	P24369;Q9DCY1	NP_035279	NM_011149	ENSMUST00000034947	MGI:97750	216	23.713	17	5.1052e+06	5.52576e+06	6.19535e+06	6.79258e+06	5.62392e+06	6.12615e+06	178.24	161.29	169.55	38.92	67.64	51.31	14.94	17.57	16.2	12.31	9.56	10.85	222.86	228.6	225.71
IPI00404662.2	Putative uncharacterized protein	Tpm1	Putative uncharacterized protein	Q8BSH3			ENSMUST00000030185;ENSMUST00000034928	MGI:98809	284	32.698	1	6.86326e+06	7.57627e+06	4.47463e+06	4.80098e+06	5.54171e+06	6.03069e+06	NA	NA	NA	17.11	19.88	18.44	NA	NA	NA	NA	NA	NA	NA	NA	NA
IPI00230707.6	14-3-3 protein gamma;14-3-3 protein gamma, N-terminally processed	Ywhag	14-3-3 protein gamma	P61982;A8IP69	NP_061359	NM_018871	ENSMUST00000055808	MGI:108109	247	28.302	17	6.61856e+06	7.28854e+06	4.43257e+06	4.75287e+06	5.41639e+06	5.88535e+06	101.74	85.61	93.33	134.46	NA	134.46	7.74	7.37	7.55	11.3	NA	11.3	345.08	NA	NA
IPI00223217.6;IPI00919200.1;IPI00654400.1;IPI00462204.1	60S ribosomal protein L13a;Transplantation antigen P198;Tum-P198 antigen;Putative uncharacterized protein	Rpl13a;P198;Tstap198-7	60S ribosomal protein L13a;48 kDa protein;Putative uncharacterized protein	P19253;Q5M9M0;Q3TDS9	NP_033464	NM_009438	ENSMUST00000102669	MGI:1351455;MGI:1351455	203	23.464	17	6.26103e+06	6.86941e+06	4.67596e+06	5.0317e+06	5.41076e+06	5.87883e+06	395.54	340.43	366.95	144.12	195.95	168.05	12.8	19.99	16	30.3	18.6	23.74	83.83	66.82	74.84
IPI00113870.1;IPI00848977.1;IPI00473170.1;IPI00850755.1;IPI00402816.4;IPI00850078.2	Proliferating cell nuclear antigen;Cyclin	Pcna	Proliferating cell nuclear antigen;similar to proliferating cell nuclear antigen (DNA polymerase delta auxiliary protein) isoform 1;Proliferating cell nuclear antigen;similar to proliferating cell nuclear antigen (DNA polymerase delta auxiliary protein) is	P17918;Q542J9;Q91ZH2;Q9CZD6	NP_035175;XP_001478024;XP_001478038	NM_011045	ENSMUST00000028817	MGI:97503;MGI:97503	261	28.785	17	5.07729e+06	5.49355e+06	5.73525e+06	6.25595e+06	5.39625e+06	5.86202e+06	203.96	208.93	206.43	68.44	90.11	78.53	8.85	12.31	10.44	20.43	15.81	17.97	158.78	151.46	155.08
IPI00317740.5	Guanine nucleotide-binding protein subunit beta-2-like 1;Receptor of activated protein kinase C 1;Receptor for activated C kinase;p205;12-3	Gnb2l1;Gnb2-rs1	Guanine nucleotide-binding protein subunit beta-2-like 1	P68040	NP_032169	NM_008143	ENSMUST00000020640	MGI:101849	317	35.076	29	3.98678e+06	4.24484e+06	7.1638e+06	7.93061e+06	5.3442e+06	5.80174e+06	852.73	668.11	754.79	67.17	80.43	73.5	18.78	19.21	18.99	51.07	37.42	43.72	30.98	59.65	42.99
IPI00308706.4;IPI00881253.1;IPI00848940.1	60S ribosomal protein L5;Putative uncharacterized protein;Ribosomal protein L5	Rpl5	60S ribosomal protein L5;Ribosomal protein L5	P47962;Q3THE1;Q3U850;Q58EU6;Q3TKR5	NP_058676;XP_001479502		ENSMUST00000082223	MGI:102854;MGI:102854	297	34.4	25	6.03926e+06	6.61022e+06	4.72512e+06	5.08813e+06	5.34193e+06	5.79911e+06	NA	NA	NA	85.11	155.41	115.01	NA	NA	NA	NA	NA	NA	NA	NA	NA
IPI00133185.3;IPI00889222.1;IPI00890140.1;IPI00473728.1;IPI00890181.1	60S ribosomal protein L14;Ribosomal protein L14;Putative uncharacterized protein;Rpl14 protein	Rpl14	60S ribosomal protein L14;hypothetical protein;Ribosomal protein L14;Putative uncharacterized protein;Rpl14 protein (Fragment)	Q9CR57;B0LAB8;Q569Z0;Q9CWK0;Q922F9	NP_080250;XP_001475621;XP_001476448	NM_025974	ENSMUST00000050737;ENSMUST00000026901	MGI:1914365;MGI:1914365;MGI:1914365;MGI:1914365	217	23.564	14	5.76883e+06	6.29502e+06	4.87636e+06	5.26201e+06	5.30386e+06	5.75505e+06	NA	NA	NA	94.78	157.6	122.22	12.81	21.04	16.42	NA	NA	NA	NA	NA	NA
IPI00223757.4;IPI00653019.1;IPI00754943.1	Aldose reductase;Aldehyde reductase;Putative uncharacterized protein	Akr1b1;Akr1b3;Aldor1;Aldr1	Aldose reductase;Putative uncharacterized protein	P45376;Q3TCL2;Q3UDY1;Q5U415;Q3ULP0	NP_033788	NM_009658	ENSMUST00000102980;ENSMUST00000074150	MGI:1353494;MGI:1353494	316	35.732	26	5.63201e+06	6.13591e+06	4.93096e+06	5.32487e+06	5.26984e+06	5.71569e+06	NA	NA	NA	93.18	76.03	84.17	17.68	17.36	17.52	4.9	NA	4.9	NA	240.73	240.73
IPI00130589.8;IPI00135857.3;IPI00458744.1	Superoxide dismutase [Cu-Zn]	Sod1	Superoxide dismutase [Cu-Zn];hypothetical protein isoform 4	P08228	NP_035564;XP_926169;XP_994787	NM_011434	ENSMUST00000023707	MGI:98351	154	15.942	14	7.10907e+06	7.86601e+06	3.73418e+06	3.95862e+06	5.15233e+06	5.57987e+06	298.77	298.59	298.68	137.59	244.06	183.25	15.52	14.22	14.86	20.13	20.4	20.26	125.16	60.57	87.07
IPI00123281.1;IPI00653744.1	Leucine-rich repeat-containing protein 59;Putative uncharacterized protein	Lrrc59;AA959742	Leucine-rich repeat-containing protein 59;Putative uncharacterized protein	Q922Q8;Q3UBL0;Q3TF84	NP_598568	NM_133807	ENSMUST00000021239;ENSMUST00000107767	MGI:2138133;MGI:2138133	307	34.877	19	3.652e+06	3.86578e+06	7.26156e+06	8.04609e+06	5.14968e+06	5.57681e+06	177.04	144.84	160.13	54.28	91.34	70.41	17.26	19.03	18.13	11.16	8.16	9.54	147.6	269.14	199.31
IPI00112448.1;IPI00830211.1;IPI00762525.2;IPI00622897.3	40S ribosomal protein S10;Putative uncharacterized protein;Ribosomal protein S10	Rps10;RP24-535O17.1-002	40S ribosomal protein S10;Ribosomal protein S10;18 kDa protein	P63325;Q3U9P0;Q5M9K7;Q3UW83	NP_080239	NM_025963	ENSMUST00000114881;ENSMUST00000114882;ENSMUST00000025052	MGI:1914347;MGI:1914347	165	18.916	21	4.61054e+06	4.95665e+06	5.68671e+06	6.19949e+06	5.12043e+06	5.54303e+06	NA	NA	NA	102.15	134.48	117.21	16.86	13.91	15.31	10.9	NA	10.9	NA	59.21	59.21
IPI00221528.1	Beta-actin-like protein 2;Kappa-actin	Actbl2	Beta-actin-like protein 2	Q8BFZ3	NP_780706		ENSMUST00000054716	MGI:2444552	376	42.004	4	2.48662e+06	2.56576e+06	1.01951e+07	1.15544e+07	5.03502e+06	5.44448e+06	NA	NA	NA	55.53	55.19	55.36	NA	NA	NA	NA	NA	NA	NA	NA	NA
IPI00121079.3;IPI00759904.1;IPI00110885.2	NADH-cytochrome b5 reductase 3;Diaphorase-1;NADH-cytochrome b5 reductase 3 membrane-bound form;NADH-cytochrome b5 reductase 3 soluble form;Putative uncharacterized protein	Cyb5r3;Dia1	Isoform 1 of NADH-cytochrome b5 reductase 3;Isoform 2 of NADH-cytochrome b5 reductase 3;Putative uncharacterized protein	Q9DCN2-1;Q9DCN2;Q9DCN2-2;Q9CY59	NP_084063	NM_029787	ENSMUST00000018186;ENSMUST00000057383	MGI:94893;MGI:94893;MGI:94893	301	34.127	30	4.51367e+06	4.84566e+06	5.59079e+06	6.08803e+06	5.02344e+06	5.43113e+06	184.19	155.21	169.08	111.24	376.74	204.72	12.12	30.64	19.27	14.65	6.67	9.89	141.33	160.58	150.65
IPI00319231.4;IPI00831483.1;IPI00755989.2;IPI00850964.1;IPI00653962.1;IPI00659112.1;IPI00673173.1	40S ribosomal protein S15;RIG protein;Putative uncharacterized protein	Rps15;Rig	40S ribosomal protein S15;Putative uncharacterized protein;similar to insulinoma protein;similar to insulinoma protein (rig) isoform 1;Putative uncharacterized protein	P62843;Q3UK70;Q3UXS6	NP_033117;XP_913248;XP_991799;XP_001475799;XP_001475818	NM_009091	ENSMUST00000068408;ENSMUST00000077945	MGI:98117;MGI:98117;MGI:98117	145	17.04	10	5.55538e+06	6.04691e+06	4.52982e+06	4.86416e+06	5.01646e+06	5.42308e+06	955.04	659.11	793.39	194.86	377.2	271.11	14.95	32.14	21.92	65.95	27.66	42.71	29.97	31.36	30.65
IPI00113655.1;IPI00955359.1;IPI00108454.2;IPI00474622.1;IPI00672455.1;IPI00671512.3;IPI00875868.1;IPI00122040.1	40S ribosomal protein S6;Phosphoprotein NP33;Putative uncharacterized protein	Rps6	40S ribosomal protein S6;Putative uncharacterized protein;29 kDa protein;hypothetical protein isoform 1;hypothetical protein isoform 1;similar to ribosomal protein S6	P62754;Q3TL53;Q5BLK1;Q8BT09	NP_033122;XP_001003926;XP_001480886;XP_001480888;XP_919631;XP_001001005;XP_001476627		ENSMUST00000102814	MGI:98159;MGI:98159	249	28.68	27	5.33188e+06	5.78782e+06	4.67025e+06	5.02515e+06	4.99011e+06	5.39271e+06	NA	NA	NA	125.4	143.6	134.19	NA	NA	NA	NA	NA	NA	NA	NA	NA
IPI00224784.4;IPI00625829.2;IPI00848506.1;IPI00406841.1	Prothymosin alpha;Thymosin alpha;MCG1041267;Putative uncharacterized protein	Ptma;OTTMUSG00000007209;mCG_1041267	Prothymosin alpha;hypothetical protein isoform 1;hypothetical protein isoform 2;Putative uncharacterized protein	P26350;Q0VGU2;Q3U6E4;Q3U8X6;Q3UA54;Q8C2T3;Q8CAQ5	NP_032998;XP_001479494;XP_001481088;XP_001479499;XP_001481089;XP_893385;XP_909974	NM_008972	ENSMUST00000045897	MGI:97803;MGI:3651567	111	12.254	8	4.64459e+06	4.99571e+06	5.20233e+06	5.63796e+06	4.91556e+06	5.30683e+06	NA	NA	NA	53.64	114.36	78.32	12.73	43.81	23.62	43.03	NA	43.03	NA	61.27	61.27
IPI00323806.4;IPI00762051.1;IPI00880689.1;IPI00134202.4;IPI00622333.2	Putative uncharacterized protein;60S ribosomal protein L24	Rpl24	Putative uncharacterized protein;60S ribosomal protein L24;Putative uncharacterized protein;similar to ribosomal protein L24	Q3UW40;Q8BP67;Q8BT08;Q9CS31	NP_077180;XP_001001234;XP_001005405		ENSMUST00000023269;ENSMUST00000114450;ENSMUST00000122365	MGI:1915443;MGI:1915443;MGI:1915443	160	18.252	15	4.5303e+06	4.86471e+06	5.19389e+06	5.62821e+06	4.85076e+06	5.23226e+06	NA	NA	NA	82.49	91.98	87.11	NA	NA	NA	NA	NA	NA	NA	NA	NA
IPI00123181.4;IPI00473597.1;IPI00830632.1;IPI00776379.1;IPI00337900.1;IPI00856780.1;IPI00132519.4;IPI00853998.1	Myosin-9;Myosin heavy chain 9;Myosin heavy chain, non-muscle IIa;Non-muscle myosin heavy chain IIa;Cellular myosin heavy chain, type A;Non-muscle myosin heavy chain A	Myh9	Myosin-9	Q8VDD5;O89055;Q3UFT0;Q7TQJ6;Q811J9;Q99JJ3	NP_071855	NM_022410	ENSMUST00000016771	MGI:107717	1960	226.37	195	4.25186e+06	4.54649e+06	5.44559e+06	5.91956e+06	4.81185e+06	5.18751e+06	359.8	397.4	378.13	57.89	61.7	59.77	15.07	16.33	15.69	24.71	24.71	24.71	81.25	85.22	83.21
IPI00330804.4;IPI00928340.1;IPI00928057.1;IPI00830977.2	Heat shock protein HSP 90-alpha;HSP 86;Tumor-specific transplantation 86 kDa antigen	Hsp90aa1;Hsp86;Hsp86-1;Hspca	Heat shock protein HSP 90-alpha	P07901;A0PJ91;Q3TJU7;Q3TKA2;Q3TKB9;Q3TKG0;Q3UIF3;Q80Y52;Q8C2A9;Q8C5U3	NP_034610	NM_010480	ENSMUST00000021698;ENSMUST00000094361	MGI:96250	733	84.787	45	3.68175e+06	3.89938e+06	6.2364e+06	6.84059e+06	4.79175e+06	5.16441e+06	296.75	254.77	274.96	87.06	328.95	169.22	7.85	18.86	12.17	32.61	14.44	21.7	77.14	108.88	91.64
IPI00222547.6;IPI00473429.2;IPI00620288.1;IPI00885498.1	60S ribosomal protein L28	Rpl28	60S ribosomal protein L28;similar to ribosomal protein L28;similar to ribosomal protein L28	P41105;Q5M9J8;Q5M9N5	NP_033107;XP_001478143;XP_001479100;XP_001473974;XP_001480132;XP_001473760;XP_001476913		ENSMUST00000032597;ENSMUST00000078432	MGI:101839	137	15.733	17	6.30673e+06	6.92289e+06	3.60072e+06	3.80792e+06	4.76537e+06	5.13409e+06	NA	NA	NA	114.08	159.58	134.93	NA	NA	NA	NA	NA	NA	NA	NA	NA
IPI00111560.3;IPI00850678.1;IPI00755843.1;IPI00347814.2;IPI00754518.1;IPI00406502.1;IPI00849165.1	Protein SET;Phosphatase 2A inhibitor I2PP2A;Template-activating factor I;SET translocation;cDNA sequence BC085271	Set;RP23-261D24.1-004;BC085271;RP23-261D24.1-003	Isoform 1 of Protein SET;similar to protein phosphatase 2A inhibitor-2 I-2PP2A isoform 2;SET translocation;cDNA sequence BC085271;SET translocation;Isoform 3 of Protein SET	Q9EQU5-1;Q9EQU5;Q3T9S3;A2BE93;Q5U445;A2BE92;Q921H2;Q9CRT3;Q9EQU5-3	NP_076360;XP_001472054;XP_001472086;NP_001008551	NM_023871	ENSMUST00000067996;ENSMUST00000102866;ENSMUST00000099144	MGI:1860267;MGI:1860267;MGI:3612444;MGI:1860267;MGI:1860267	289	33.377	6	3.68388e+06	3.90178e+06	6.05254e+06	6.62572e+06	4.72195e+06	5.08422e+06	50.07	25.47	35.71	120.85	672.58	285.1	10.36	10.73	10.54	4.46	2.13	3.08	427.59	1010.2	657.23
IPI00317794.5	Nucleolin;Protein C23	Ncl;Nuc	Nucleolin	P09405;Q3TGR3;Q3TL52;Q3TT41;Q8CD23;Q8CE30;Q9CT46	NP_035010	NM_010880	ENSMUST00000027438	MGI:97286	707	76.722	62	3.68963e+06	3.90828e+06	5.97126e+06	6.53087e+06	4.6938e+06	5.0519e+06	110.78	87.99	98.73	94.67	149.68	119.04	13.1	59.2	27.85	8.35	2.86	4.88	203.68	335.8	261.53
IPI00129526.1;IPI00652998.1;IPI00830494.1	Endoplasmin;Heat shock protein 90 kDa beta member 1;94 kDa glucose-regulated protein;ERP99;Polymorphic tumor rejection antigen 1;Tumor rejection antigen gp96;Putative uncharacterized protein	Hsp90b1;Tra-1;Tra1	Endoplasmin;Putative uncharacterized protein;43 kDa protein	P08113;Q3UAD6;Q3UBU0;Q8C2R2;Q8CCY5;Q91V38;Q9CW12;Q3TUD6	NP_035761	NM_011631	ENSMUST00000020238	MGI:98817;MGI:98817	802	92.475	69	3.79999e+06	4.03307e+06	5.64987e+06	6.15667e+06	4.63351e+06	4.98273e+06	226.79	230.71	228.74	87.5	169.22	121.68	12.71	52.93	25.94	17.45	7.79	11.66	103.97	119.46	111.45
IPI00115620.1;IPI00849478.1;IPI00918511.1;IPI00848485.1;IPI00918735.1	Phosphoserine aminotransferase;Phosphohydroxythreonine aminotransferase;Endometrial progesterone-induced protein	Psat1;Psa;Psat	Phosphoserine aminotransferase;similar to Phosphoserine aminotransferase 1 isoform 1;Phosphoserine aminotransferase;similar to Phosphoserine aminotransferase 1 isoform 2	Q99K85;Q3ULZ3;Q543K5;Q8BTJ1;Q3U6K9;Q99JU9	NP_803155;XP_001478027;XP_001478041	NM_177420	ENSMUST00000025542	MGI:2183441;MGI:2183441	370	40.472	27	4.3364e+06	4.64297e+06	4.93754e+06	5.33245e+06	4.62722e+06	4.97551e+06	224.43	158.74	188.75	51.73	86.04	66.72	11.44	15.35	13.25	18.6	10.29	13.83	137.43	176.8	155.88
IPI00622235.5	Transitional endoplasmic reticulum ATPase;15S Mg(2+)-ATPase p97 subunit;Valosin-containing protein	Vcp	Transitional endoplasmic reticulum ATPase	Q01853;Q8BNF8	NP_033529		ENSMUST00000030164	MGI:99919	806	89.321	1	3.82737e+06	4.06407e+06	5.42198e+06	5.89218e+06	4.55543e+06	4.89322e+06	NA	NA	NA	92.18	85.31	88.68	NA	NA	NA	NA	NA	NA	NA	NA	NA
IPI00119884.1	Placenta-specific gene 8 protein;Protein C15;Onzin	Plac8	Placenta-specific gene 8 protein	Q9JI48	NP_631937	NM_139198	ENSMUST00000031264;ENSMUST00000097437;ENSMUST00000112910	MGI:2445289	112	12.353	2	3.44415e+06	3.63159e+06	5.96883e+06	6.52803e+06	4.53404e+06	4868733	270.3	402.92	330.02	33.57	25.22	29.1	10.07	13.2	11.53	24.57	28.99	26.69	110.56	135.59	122.44
IPI00467833.6	Triosephosphate isomerase;Triose-phosphate isomerase	Tpi1;Tpi	triosephosphate isomerase 1	P17751	NP_033441	NM_009415	ENSMUST00000024223	MGI:98797	299	32.191	21	4.0763e+06	4.34657e+06	5.00572e+06	5.41101e+06	4.51717e+06	4.84941e+06	138.5	157.7	147.79	250.92	NA	250.92	16.62	36.31	24.57	8.94	NA	8.94	153.08	NA	NA
IPI00228645.5;IPI00845675.1	Profilin-2;Profilin II	Pfn2	Isoform 1 of Profilin-2;Isoform 3 of Profilin-2	Q9JJV2-1;Q9JJV2;Q9JJV2-3	NP_062283	NM_019410	ENSMUST00000066882	MGI:97550;MGI:97550	140	15.032	3	3.87249e+06	4.11519e+06	5.18357e+06	5.61628e+06	4.48033e+06	4.80724e+06	268.21	483.71	360.19	190.63	169.01	179.49	9.44	16.28	12.39	25.59	30.14	27.77	77.7	52.64	63.95
IPI00273803.4;IPI00473532.1;IPI00874692.1;IPI00850320.1;IPI00756180.1;IPI00762221.2;IPI00667252.1;IPI00462237.4;IPI00379391.2;IPI00856349.1;IPI00664804.1;IPI00553627.3	60S ribosomal protein L15	Rpl15	60S ribosomal protein L15;similar to ribosomal protein L15 isoform 1;similar to ribosomal protein L15;similar to ribosomal protein L15;similar to ribosomal protein L15;24 kDa protein;similar to ribosomal protein L15	Q9CZM2;Q3U7D2;Q5M8Q0	NP_079862;XP_001472446;XP_001472469;XP_001472493;XP_001472517;XP_001473838;XP_001473857;XP_001473877;XP_001473893;XP_001480343;XP_001481087;XP_001480752;XP_001481081;XP_001481082;XP_914715	NM_025586	ENSMUST00000079419;ENSMUST00000080281;ENSMUST00000080309;ENSMUST00000100799;ENSMUST00000112598	MGI:1913730	204	24.146	19	4.39765e+06	4.71294e+06	4.55146e+06	4.88895e+06	4.47389e+06	4.79988e+06	7.53	5.27	6.3	110.71	164.3	134.87	8.32	9.82	9.04	0.79	0.47	0.61	3372.1	4314.1	3814.13
IPI00755309.1;IPI00321170.8;IPI00754487.1;IPI00753623.1;IPI00605077.1;IPI00849994.1;IPI00751485.1;IPI00849816.1;IPI00754157.1;IPI00850098.1;IPI00848821.1;IPI00458105.2;IPI00944079.1;IPI00131793.3	Putative uncharacterized protein;60S ribosomal protein L3;J1 protein	Rpl3	ribosomal protein L3;60S ribosomal protein L3;similar to ribosomal protein L3 isoform 1;similar to Ribosomal protein L3;similar to ribosomal protein L3 isoform 1;similar to ribosomal protein L3 isoform 2;similar to ribosomal protein L3 isoform 3;similar to	Q3T9U9;Q3U9L3;Q3UB15;Q3UB67;Q3UB90;Q91VJ6;Q99N25;P27659	NP_038790;XP_001477314;XP_001474725;XP_982298;XP_001479319;XP_001477329;XP_001477354;XP_001474745;XP_001474762;XP_001479325;XP_001479333;XP_001475783		ENSMUST00000081650	MGI:1351605;MGI:1351605	403	46.109	35	4.86606e+06	5.25015e+06	4.01261e+06	4.27418e+06	4418777	4.73684e+06	NA	NA	NA	102.6	154.69	125.98	NA	NA	NA	NA	NA	NA	NA	NA	NA
IPI00116281.3	T-complex protein 1 subunit zeta;CCT-zeta;CCT-zeta-1	Cct6a;Cct6;Cctz;Cctz1	T-complex protein 1 subunit zeta	P80317;Q3TI05;Q3TI62;Q3TIX8;Q3TW97;Q52KG9;Q8VEI1	NP_033968	NM_009838	ENSMUST00000031402	MGI:107943	531	58.004	31	4.10757e+06	4.38214e+06	4.70895e+06	5.06957e+06	4.398e+06	4.71309e+06	199.4	122.97	156.59	76.93	106.73	90.61	11.11	11.74	11.42	16.87	9.63	12.75	130.7	207.15	164.54
IPI00322749.3;IPI00849587.1;IPI00848439.1	Small nuclear ribonucleoprotein Sm D1;snRNP core protein D1;Sm-D autoantigen	Snrpd1	Small nuclear ribonucleoprotein Sm D1;similar to small nuclear riboprotein Sm-D isoform 2	P62315	NP_033252;XP_001475592;XP_001481216	NM_009226	ENSMUST00000002551	MGI:98344	119	13.281	5	5.38044e+06	5.84405e+06	3.53894e+06	3.73828e+06	4.36361e+06	4.6738e+06	49.68	35.1	41.76	217.3	222.21	219.74	6.13	11.01	8.21	6.67	2.88	4.38	549.71	495.97	522.15
IPI00110588.4;	Moesin;Membrane-organizing extension spike protein	Msn	Moesin	P26041;Q05DU4;Q3TZQ2;Q3UF33	NP_034963	NM_010833	ENSMUST00000117399	MGI:97167	577	67.766	45	4.44799e+06	4.7705e+06	4.06235e+06	4.3307e+06	4.2508e+06	4.54505e+06	168.43	160.04	164.18	84.99	71.8	78.12	16.53	15.59	16.05	10.9	10.27	10.58	162.12	155.25	158.65
IPI00127707.1;IPI00221799.1	Poly(rC)-binding protein 2;Alpha-CP2;Putative heterogeneous nuclear ribonucleoprotein X;CTBP	Pcbp2;Cbp;Hnrnpx;Hnrpx	Isoform 1 of Poly(rC)-binding protein 2;Isoform 3 of Poly(rC)-binding protein 2	Q61990-1;Q61990;B2M1R7;Q3TF69;Q61990-3	NP_001096635;NP_035172	NM_001103165	ENSMUST00000077037;ENSMUST00000078404;ENSMUST00000108838	MGI:108202;MGI:108202	362	38.221	4	4.54937e+06	4.88655e+06	3.96468e+06	4.21975e+06	4246976	4.54069e+06	NA	NA	NA	42.05	57.62	49.22	19.22	17.52	18.35	NA	NA	NA	NA	NA	NA
IPI00137730.7;IPI00858116.1;IPI00340165.5;IPI00856331.1;IPI00117893.2;IPI00409959.1	Phosphatidylethanolamine-binding protein 1;HCNPpp;Hippocampal cholinergic neurostimulating peptide	Pebp1;Pbp;Pebp	Phosphatidylethanolamine-binding protein 1;23 kDa protein;21 kDa protein;15 kDa protein	P70296;Q3TGC5;Q5EBQ2	NP_061346	NM_018858	ENSMUST00000036951;ENSMUST00000111973	MGI:1344408	187	20.83	17	3.54222e+06	3.74197e+06	4.96181e+06	5.3604e+06	4192354	4.47844e+06	186.25	150.36	167.35	170.87	617.59	324.85	19.32	15.42	17.26	10.97	9.72	10.32	105.3	144.27	123.25
IPI00130280.1;IPI00857439.1;IPI00857316.1	ATP synthase subunit alpha, mitochondrial	Atp5a1	ATP synthase subunit alpha, mitochondrial;55 kDa protein	Q03265	NP_031531	NM_007505	ENSMUST00000026495	MGI:88115	553	59.752	39	3.52994e+06	3.72813e+06	4.91298e+06	5.30416e+06	4.16443e+06	4.44664e+06	152.25	105.18	126.54	230.7	739.15	412.94	19.23	18.98	19.1	8.99	5.94	7.31	123.81	202.97	158.52
IPI00162790.1;IPI00880213.1;IPI00807971.1;IPI00850871.1;IPI00281245.2	60S ribosomal protein L18a;Rpl18a protein	Rpl18a	60S ribosomal protein L18a;ribosomal protein L18A family member;Rpl18a protein;similar to ribosomal protein L18a	P62717;Q3THJ0;Q05CK2	NP_084027;NP_001104586;XP_001479210	NM_029751	ENSMUST00000054220	MGI:1924058;MGI:1924058	176	20.732	21	4.6725e+06	5.02773e+06	3.68109e+06	3.89863e+06	4.14728e+06	4.4271e+06	18.45	17.79	18.12	123.67	169.57	144.81	20.37	22.7	21.5	1.05	0.9	0.97	1428.2	1056	1228.08
IPI00877279.1;IPI00132722.8;IPI00653565.1	Putative uncharacterized protein;Annexin A3;Annexin-3;Annexin III;Lipocortin III;Placental anticoagulant protein III;35-alpha calcimedin	Anxa3;Anx3	annexin A3;Annexin A3	Q3TFK4;Q3TLP4;Q3U737;Q3UBI0;Q8C1X9;O35639	NP_038498	NM_013470	ENSMUST00000031447	MGI:1201378;MGI:1201378	323	36.384	39	4.03967e+06	4.30493e+06	4.18809e+06	4.47381e+06	4.11321e+06	4.38833e+06	137.63	77.63	103.36	80.42	69.77	74.91	10.96	11.12	11.04	11.76	6.33	8.63	184.46	331.18	247.16
IPI00555059.2;IPI00756385.1	Peroxiredoxin-6;Antioxidant protein 2;1-Cys peroxiredoxin;Acidic calcium-independent phospholipase A2;Non-selenium glutathione peroxidase	Prdx6;Aop2;Ltw4;Prdx5	Peroxiredoxin-6	O08709;Q53ZU7			ENSMUST00000071718	MGI:894320	224	24.87	3	3.61472e+06	3.82371e+06	4.55683e+06	4.8951e+06	4.05853e+06	4.32615e+06	NA	NA	NA	110.06	479.56	229.74	NA	NA	NA	NA	NA	NA	NA	NA	NA
IPI00466153.4;IPI00621625.1;IPI00460103.1;IPI00848921.1	60S ribosomal protein L34	Rpl34	60S ribosomal protein L34;hypothetical protein;hypothetical protein;similar to Ribosomal protein L34	Q9D1R9	NP_001005859;NP_081000;XP_001481222;XP_001475165;XP_001476788;XP_001478986;XP_001472808;XP_001475455		ENSMUST00000062601;ENSMUST00000079085	MGI:1915686	117	13.293	4	4.47966e+06	4.80673e+06	3.52894e+06	3.72702e+06	3.97599e+06	4.23237e+06	NA	NA	NA	118.31	126.78	122.47	NA	NA	NA	NA	NA	NA	NA	NA	NA
IPI00115650.4	Calcyclin-binding protein;Siah-interacting protein	Cacybp;Sip	Calcyclin-binding protein	Q9CXW3	NP_033916	NM_009786	ENSMUST00000014370	MGI:1270839	229	26.51	23	4.28474e+06	4.584e+06	3.56059e+06	3.76268e+06	3.90592e+06	4.15288e+06	86.71	71.75	78.88	54.14	91.92	70.55	7.87	12.4	9.88	9.51	5.4	7.17	345.67	287.06	315
IPI00122549.1;IPI00230540.1;IPI00857067.1	Voltage-dependent anion-selective channel protein 1;Voltage-dependent anion-selective channel protein 5;Outer mitochondrial membrane protein porin 1;Plasmalemmal porin	Vdac1;Vdac5	Isoform Pl-VDAC1 of Voltage-dependent anion-selective channel protein 1;Isoform Mt-VDAC1 of Voltage-dependent anion-selective channel protein 1;28 kDa protein	Q60932-1;Q60932;Q3THL7;Q3TIG8;Q3U6K8;Q60932-2	NP_035824	NM_011694	ENSMUST00000020673;ENSMUST00000109065	MGI:106919;MGI:106919	296	32.351	20	2.75987e+06	2.86752e+06	5.48866e+06	5.9695e+06	3.89204e+06	4.13714e+06	136.3	92.14	112.07	216.83	584.96	356.14	15.35	15.31	15.33	9.25	5.98	7.44	112.04	258.23	170.09
IPI00114285.1;IPI00459308.2;IPI00880872.1	Glutathione S-transferase omega-1;GSTO 1-1;p28	Gsto1;Gstx;Gtsttl	Glutathione S-transferase omega-1	O09131	NP_034492	NM_010362	ENSMUST00000026050	MGI:1342273	240	27.497	26	4.87719e+06	5.26297e+06	2.92472e+06	3.05055e+06	3.77683e+06	4.00667e+06	127.56	193.92	157.28	198.09	144.83	169.38	13.26	10.77	11.95	9.54	16.19	12.43	199.59	80.78	126.98
IPI00475378.4;IPI00136883.3;IPI00463516.2;IPI00318019.1;IPI00649397.1	Putative uncharacterized protein	Ptbp1	polypyrimidine tract binding protein 1 isoform 1;Putative uncharacterized protein	Q3U5I2;Q5RJV5;Q6NZB8;Q80T07;Q8K144;Q922I7;Q3T984;Q3TQW3;Q3UBR5;Q8BGJ5;Q8C2R5;Q8R509	NP_001070831;NP_032982	NM_001077363	ENSMUST00000095457;ENSMUST00000092324	MGI:97791;MGI:97791	555	59.321	1	3.3696e+06	3.54781e+06	4.14848e+06	4.4287e+06	3.73881e+06	3.96367e+06	159.62	107.03	130.7	72.25	101.27	85.54	13.31	9.9	11.48	11.91	9.53	10.65	139.62	214.98	173.25
IPI00127942.4	Destrin;Actin-depolymerizing factor;Sid 23	Dstn;Dsn;Sid23	Destrin	Q9R0P5;Q4FK36	NP_062745	NM_019771	ENSMUST00000103172	MGI:1929270	165	18.521	22	3.55432e+06	3.7556e+06	3.90816e+06	4.15563e+06	3.72704e+06	3.95037e+06	172.18	145.4	158.22	54.6	64.67	59.42	13.18	10.21	11.6	12.93	12.64	12.78	147.74	170.23	158.59
IPI00137736.1;IPI00719947.2;IPI00849074.1;IPI00458881.2;IPI00623913.1;IPI00850904.1;IPI00622152.1;IPI00664934.1	40S ribosomal protein S28	Rps28	40S ribosomal protein S28;similar to ribosomal protein S28;similar to 40S ribosomal protein S28	P62858;Q059I1	NP_058540;XP_001479038;XP_001480156;XP_001474139;XP_001478850;XP_001480148;XP_001478040;XP_001478356		ENSMUST00000087342	MGI:1859516	69	7.8409	8	3.47265e+06	3.66364e+06	3.98605e+06	4.24401e+06	3.72051e+06	3.94298e+06	NA	NA	NA	88.21	99.8	93.83	NA	NA	NA	NA	NA	NA	NA	NA	NA
IPI00399483.1	40S ribosomal protein S30	Fau	40S ribosomal protein S30	P62862			ENSMUST00000043074	MGI:102547	59	6.6478	2	4.82449e+06	5.20233e+06	2.84043e+06	2.95687e+06	3.70184e+06	3.92188e+06	NA	NA	NA	72.72	83.2	77.78	NA	NA	NA	NA	NA	NA	NA	NA	NA
IPI00226993.5	Thioredoxin;ATL-derived factor	Txn;Txn1	Thioredoxin	P10639;A2AV97	NP_035790	NM_011660	ENSMUST00000030051	MGI:98874	105	11.675	13	3.82863e+06	4.0655e+06	3.50265e+06	3.69741e+06	3.66202e+06	3.8769e+06	216.81	137.24	172.49	86.09	109.57	97.12	9.8	11.36	10.56	20.1	11.01	14.88	109.75	141.76	124.73
IPI00263863.8;IPI00120045.1;IPI00677499.1	10 kDa heat shock protein, mitochondrial;Hsp10;10 kDa chaperonin;CPN10;CPN10-like protein	Hspe1;Hspe1-rs1;Cpn10-rs1	10 kDa heat shock protein, mitochondrial;CPN10-like protein	Q64433;Q4KL76;Q9JI95	NP_032329;XP_898273;XP_916456	NM_008303	ENSMUST00000075242;ENSMUST00000051437	MGI:104680;MGI:1935159	102	10.963	19	4.13105e+06	4.40885e+06	3.16052e+06	3.31353e+06	3.61334e+06	3.82197e+06	91.58	59.19	73.62	152.93	NA	152.93	9.26	15.53	11.99	8.86	NA	8.86	248.32	NA	NA
IPI00320208.3;IPI00137109.2;	Elongation factor 1-beta	Eef1b;Eef1b2	Elongation factor 1-beta	O70251	NP_061266	NM_018796	ENSMUST00000027108	MGI:1929520	225	24.693	17	2.87904e+06	2.99975e+06	4.50359e+06	4.83413e+06	3.60083e+06	3.80787e+06	460.18	415.49	437.27	89.1	105.15	96.79	13.96	26.02	19.06	33.23	19.48	25.44	39.98	59.32	48.7
IPI00225961.5;IPI00885925.1;IPI00459364.3	D-3-phosphoglycerate dehydrogenase;A10	Phgdh	D-3-phosphoglycerate dehydrogenase	Q61753	NP_058662	NM_016966	ENSMUST00000065793	MGI:1355330	533	56.585	31	3.94631e+06	4.19891e+06	3.27516e+06	3.44186e+06	3.59511e+06	3.80141e+06	113.27	62.85	84.37	62.63	141.34	94.09	16.79	18.3	17.53	7.26	3.63	5.13	235.9	277.62	255.91
IPI00330958.2;IPI00336873.1;IPI00230086.2;IPI00336874.1;IPI00136573.1	Heterogeneous nuclear ribonucleoprotein D0;AU-rich element RNA-binding protein 1	Hnrnpd;Auf1;Hnrpd	Isoform 1 of Heterogeneous nuclear ribonucleoprotein D0;Isoform 3 of Heterogeneous nuclear ribonucleoprotein D0;Isoform 2 of Heterogeneous nuclear ribonucleoprotein D0;Isoform 4 of Heterogeneous nuclear ribonucleoprotein D0	Q60668-1;Q60668;Q60668-3;Q3UXC8;Q60668-2;Q60668-4	NP_001070733;NP_031542;NP_001070734;NP_001070735	NM_001077265	ENSMUST00000019128;ENSMUST00000072750;ENSMUST00000112939	MGI:101947;MGI:101947;MGI:101947;MGI:101947	355	38.354	21	3.10369e+06	3.25003e+06	4.03249e+06	4.29677e+06	3.53774e+06	3.73675e+06	22.63	17.32	19.8	94.63	177.34	129.55	20.75	23.6	22.13	1.28	0.86	1.05	857.88	1168.6	1001.26
IPI00222548.5;IPI00849550.1;IPI00662684.1;IPI00762791.2;IPI00849107.1;IPI00850143.1;IPI00849210.1;IPI00849245.1;IPI00850168.1;IPI00461500.1;IPI00874437.1;IPI00850140.1;IPI00350329.7;IPI00676157.2;IPI00752952.1;IPI00381643.3;IPI00849542.1;IPI00757474.2;IPI00270333.1;IPI00676715.5;IPI00381494.5;IPI00849228.1	60S ribosomal protein L29	Rpl29;Rpl43	60S ribosomal protein L29;similar to ribosomal protein;similar to ribosomal protein isoform 1;similar to ribosomal protein;similar to ribosomal protein;similar to ribosomal protein;similar to ribosomal protein;similar to ribosomal protein;similar to riboso	P47915;Q5M8M8	NP_033108;XP_979163;XP_990228;XP_996735;XP_001476205;XP_001475761;XP_920024;XP_001472633;XP_001473361;XP_001475795;XP_001474651;XP_001477526;XP_001473950;XP_001478414;XP_910381;XP_356848;XP_484210;XP_914215;XP_001475780;XP_146296;XP_911856;XP_001000972		ENSMUST00000059802	MGI:99687	160	17.587	3	5.36957e+06	5.83147e+06	2.32981e+06	2.39357e+06	3.53696e+06	3.73587e+06	NA	NA	NA	115.17	223.91	160.59	NA	NA	NA	NA	NA	NA	NA	NA	NA
IPI00222555.5	Protein S100-A10;S100 calcium-binding protein A10;Calpactin-1 light chain;Calpactin I light chain;p10 protein;p11;Cellular ligand of annexin II	S100a10;Cal1l	Protein S100-A10	P08207;Q3TC45;Q3UF30	NP_033138	NM_009112	ENSMUST00000045756	MGI:1339468	97	11.186	11	3.5605e+06	3.76257e+06	3.35625e+06	3.53282e+06	3.45686e+06	3.64572e+06	377.52	505.5	436.84	61.98	64.52	63.24	12.09	9.45	10.69	30.09	46.66	37.47	64.77	42.77	52.63
IPI00131407.1;IPI00757768.1;IPI00122562.3	Proteasome subunit alpha type-5;Proteasome zeta chain;Macropain zeta chain;Multicatalytic endopeptidase complex zeta chain	Psma5	Proteasome subunit alpha type-5;similar to zeta proteasome chain; PSMA5;similar to zeta proteasome chain; PSMA5 isoform 2	Q9Z2U1;Q3TUI9;Q3TUX3;Q3UPK6	NP_036097;XP_992657;XP_001002751	NM_011967	ENSMUST00000090569	MGI:1347009	241	26.411	14	2.95547e+06	3.08477e+06	4.03349e+06	4.29791e+06	3.45266e+06	3.64099e+06	63.51	36.59	48.21	67.26	74.22	70.65	10.57	12.78	11.62	5.57	2.69	3.87	318.66	667.4	461.17
IPI00116283.1	T-complex protein 1 subunit gamma;CCT-gamma;Matricin;mTRiC-P5	Cct3;Cctg	T-complex protein 1 subunit gamma	P80318;Q3TBM6;Q3U0I3;Q3U4U6;Q3UJP4;Q9R1U1	NP_033966	NM_009836	ENSMUST00000001452	MGI:104708	545	60.629	51	3.52117e+06	3.71826e+06	3.34126e+06	3.516e+06	3.43004e+06	3.61555e+06	285.5	213.67	246.99	70.34	90.38	79.73	12.72	14.68	13.66	21.97	14.28	17.71	81.73	91.58	86.51
IPI00409462.2;IPI00652895.1;IPI00849059.1;IPI00130419.1	Spliceosome RNA helicase Bat1;DEAD box protein UAP56;56 kDa U2AF65-associated protein;HLA-B-associated transcript 1;Putative uncharacterized protein	Bat1;Bat1a;Uap56	Spliceosome RNA helicase Bat1;Putative uncharacterized protein	Q9Z1N5;Q3TB18	NP_062667	NM_019693	ENSMUST00000068056;ENSMUST00000093645	MGI:99240;MGI:99240	428	49.035	19	2.9621e+06	3.09214e+06	3.91245e+06	4.1605e+06	3.40427e+06	3.5866e+06	132.29	97.72	113.7	126.73	368.71	216.16	8.53	6.78	7.6	13.63	11.79	12.68	132.24	184.45	156.18
IPI00117829.1;IPI00857970.1;IPI00760070.1;IPI00856199.1;IPI00124974.1	Caveolin-1	Cav1;Cav	Isoform Alpha of Caveolin-1;19 kDa protein;Isoform Beta of Caveolin-1	P49817-1;P49817;P49817-2	NP_031642	NM_007616	ENSMUST00000007799;ENSMUST00000115456	MGI:102709;MGI:102709	178	20.538	13	3.37424e+06	3.55302e+06	3.39417e+06	3.57541e+06	3.38419e+06	3.56404e+06	87.09	109.07	97.47	461.37	NA	461.37	9.35	18.09	13	8.37	NA	8.37	NA	NA	NA
IPI00131406.1;IPI00109122.1;IPI00922953.1	Proteasome subunit alpha type-7;Proteasome subunit RC6-1	Psma7	Proteasome subunit alpha type-7	Q9Z2U0;Q3THL2;Q3TN31;Q3UIT9;Q542H2	NP_036099	NM_011969	ENSMUST00000029082	MGI:1347070	248	27.855	19	3.46119e+06	3.65075e+06	3.27732e+06	3.44428e+06	3.368e+06	3.54586e+06	197.62	184.72	191.06	116.89	163.31	138.16	13.75	19.92	16.55	14.42	10.12	12.08	103.33	92.22	97.62
IPI00113141.1	Citrate synthase, mitochondrial	Cs	Citrate synthase, mitochondrial	Q9CZU6;Q0QEL9	NP_080720	NM_026444	ENSMUST00000005826	MGI:88529	464	51.736	18	3.26989e+06	3.43595e+06	3.45873e+06	3.64798e+06	3362983	3.54022e+06	98.65	66.44	80.96	163.26	615.84	317.08	16.67	20.49	18.48	6.35	3.58	4.77	186.39	237.1	210.22
IPI00320217.9;IPI00653274.1	T-complex protein 1 subunit beta;CCT-beta;Brain cDNA, clone MNCb-1272, similar to Mus musculus chaperonin subunit 2 (beta) (Cct2), mRNA	Cct2;Cctb	T-complex protein 1 subunit beta;Brain cDNA, clone MNCb-1272, similar to Mus musculus chaperonin subunit 2 (beta) (Cct2), mRNA	P80314;Q542X7;Q9JJD8	NP_031662	NM_007636	ENSMUST00000047672	MGI:107186;MGI:107186	535	57.477	50	3.05621e+06	3.19702e+06	3.65718e+06	3.87163e+06	3.34322e+06	3.51804e+06	234.4	142.42	182.71	63.69	116.89	86.28	13.27	11.69	12.45	17.52	11.19	14	90.48	140	112.55
IPI00224729.1;IPI00133916.2	Heterogeneous nuclear ribonucleoprotein H1;Putative uncharacterized protein;Heterogeneous nuclear ribonucleoprotein H;Heterogeneous nuclear ribonucleoprotein H, N-terminally processed	Hnrnph1;Hnrph1;RP23-121P11.1-006;Hnrph	Putative uncharacterized protein;Heterogeneous nuclear ribonucleoprotein H	Q8C2Q7;O35737;Q3TNG9;Q811L7	NP_067485	NM_021510	ENSMUST00000077817;ENSMUST00000069304;ENSMUST00000109142	MGI:1891925;MGI:1891925	472	51.217	13	2.41704e+06	2.48926e+06	4.57524e+06	4.9162e+06	3.32544e+06	3.49809e+06	124.68	109.41	116.8	77.83	137.59	103.48	5.6	7.74	6.58	18.03	11.84	14.61	129.95	214.67	167.02
IPI00133200.1	Transmembrane 4 L6 family member 1;Tumor-associated antigen L6;Membrane component surface marker 1;M3S1	Tm4sf1;M3s1	Transmembrane 4 L6 family member 1	Q64302;Q3UZY2	NP_032562	NM_008536	ENSMUST00000029376	MGI:104678	202	22.243	1	2.77922e+06	2.88897e+06	3.86731e+06	4.10932e+06	3.27843e+06	3.44538e+06	821.48	1492.87	1107.41	19.37	13.13	15.95	13.74	15.2	14.45	59.96	97.42	76.43	40.12	37.59	38.84
IPI00471475.1;IPI00471476.1;IPI00471478.1	Plasminogen activator inhibitor 1 RNA-binding protein;PAI1 RNA-binding protein 1;SERPINE1 mRNA-binding protein 1	Serbp1;Pairbp1	Isoform 1 of Plasminogen activator inhibitor 1 RNA-binding protein;Isoform 2 of Plasminogen activator inhibitor 1 RNA-binding protein;Isoform 4 of Plasminogen activator inhibitor 1 RNA-binding protein	Q9CY58-1;Q9CY58;Q9CY58-2;Q3UJK2;Q9CY58-4	NP_080090;NP_001107037	NM_025814	ENSMUST00000042990	MGI:1914120;MGI:1914120;MGI:1914120	407	44.714	2	3.88427e+06	4.12854e+06	2.75139e+06	2.85812e+06	3.26912e+06	3.43494e+06	78.92	62.63	70.31	27.97	32.61	30.2	27.01	37.73	31.92	3.87	2.44	3.07	460.59	384.08	420.6
IPI00230035.7;IPI00134371.1	ATP-dependent RNA helicase DDX3X;DEAD box protein 3, X-chromosomal;DEAD box RNA helicase DEAD3;Embryonic RNA helicase;D1Pas1-related sequence 2;ATP-dependent RNA helicase DDX3Y;DEAD box protein 3, Y-chromosomal;DEAD-box RNA helicase DEAD2;D1Pas1-related sequence 1	Ddx3x;D1Pas1-rs2;Ddx3;Dead3;Erh;Ddx3y;D1Pas1-rs1;Dead2	ATP-dependent RNA helicase DDX3X;ATP-dependent RNA helicase DDX3Y	Q62167;B7ZWF1;B9EKE9;Q3TQX5;Q62095;Q3TUR4;Q3U484	NP_034158;NP_036138	NM_010028	ENSMUST00000000804;ENSMUST00000091190	MGI:103064;MGI:1349406	662	73.101	14	3.04744e+06	3.18725e+06	3.43694e+06	3.62348e+06	3.23634e+06	3.39822e+06	136.81	139.8	138.3	38.78	47.76	43.04	6.39	6.07	6.23	17.75	18.5	18.12	183.6	175.38	179.44
IPI00626233.3;IPI00453768.4;IPI00849652.6;IPI00468667.4;IPI00755857.3;IPI00853832.1;IPI00761421.2;IPI00848671.1;IPI00850068.1;IPI00848802.1;IPI00753292.3;IPI00849377.1;IPI00849522.1;IPI00853989.1;IPI00875351.2;IPI00848437.1;IPI00461292.4;IPI00849660.1;IPI00108337.5;IPI00849736.1;IPI00848659.1;IPI00752389.3;IPI00848824.1;IPI00849946.3;IPI00849206.1;IPI00850071.1;IPI00752904.2;IPI00462244.5;IPI0084…	60S ribosomal protein L17;Putative uncharacterized protein;MCG123291, isoform CRA_d;MCG50776;Ribosomal protein L17	Rpl17;mCG_123291;mCG_50776	similar to Rpl17 protein;60S ribosomal protein L17;ribosomal protein L17;similar to Rpl17 protein;similar to Rpl17 protein;similar to Ribosomal protein L17 isoform 1;similar to Rpl17 protein;similar to Rpl17 protein isoform 2;similar to Ac2-210 isoform 2;s	Q9CPR4;Q505B1;Q6PHZ1;Q80V08;Q6ZWZ7	XP_001475224;NP_001002239;XP_001474782;XP_001478107;XP_001478894;XP_001478961;XP_001473101;XP_001474768;XP_001475553;XP_001478123;XP_001473272;XP_001481205;XP_001474801;XP_983945;XP_993629;XP_001479850;XP_001473248;XP_001481204;XP_001473119		ENSMUST00000075682;ENSMUST00000079716	MGI:2448270;MGI:2448270	227	26.15	10	3.13446e+06	3.2844e+06	3.19311e+06	3.34998e+06	3.16365e+06	3.31689e+06	NA	NA	NA	150.45	257.77	196.93	NA	NA	NA	NA	NA	NA	NA	NA	NA
IPI00420363.2;IPI00649370.1;IPI00649260.1	Probable ATP-dependent RNA helicase DDX5;DEAD box protein 5;RNA helicase p68;DEAD box RNA helicase DEAD1	Ddx5;Tnz2	Probable ATP-dependent RNA helicase DDX5	Q61656;A1L333;Q3UXW3;Q3V0Z8;Q5U222;Q8BTS0;Q921Y3;Q9CSD9	NP_031866	NM_007840	ENSMUST00000021062	MGI:105037	614	69.319	25	3.12294e+06	3.27153e+06	3.17728e+06	3.33227e+06	3.14999e+06	3.30162e+06	112.28	105.1	108.63	19.21	20.48	19.83	8.41	9.02	8.71	11.7	10.06	10.85	325.84	333.83	329.81
IPI00125931.1	Cystatin-B;Stefin-B	Cstb;Cst6;Stfb	Cystatin-B	Q62426	NP_031819	NM_007793	ENSMUST00000005185	MGI:109514	98	11.045	10	3.04004e+06	3.17899e+06	3.16431e+06	3.31777e+06	3.10155e+06	3.2475e+06	216.99	225.78	221.34	292.99	323.84	308.03	14.41	10.24	12.15	15.35	19.59	17.34	74.37	67.05	70.61
IPI00133440.1;IPI00649084.1;IPI00876224.1;IPI00890014.1;IPI00126917.1	Prohibitin;B-cell receptor-associated protein 32;Putative uncharacterized protein	Phb;RP23-17C2.2-002	Prohibitin;Prohibitin;Putative uncharacterized protein (Fragment);24 kDa protein	P67778;Q5SQG5;Q3TV00	NP_032857	NM_008831	ENSMUST00000036374;ENSMUST00000087858	MGI:97572;MGI:97572;MGI:97572	272	29.82	23	3.86082e+06	4.10197e+06	2.46253e+06	2.53926e+06	3.08341e+06	3227240	34.36	24.26	28.87	74.01	135.05	99.97	12.21	8.31	10.07	2.72	2.48	2.59	726.13	560.18	637.78
IPI00853924.1;IPI00408378.4;IPI00656269.1;IPI00754545.2	14-3-3 protein theta;14-3-3 protein tau	Ywhaq	34 kDa protein;Isoform 1 of 14-3-3 protein theta;Isoform 2 of 14-3-3 protein theta;similar to Ywhaq protein	P68254-1;P68254;A3KML3;P68254-2	NP_035869;XP_001473550	NM_011739	ENSMUST00000049531;ENSMUST00000103002;ENSMUST00000110976	MGI:891963;MGI:891963	303	34.348	11	3.56263e+06	3.76498e+06	2.66165e+06	2.75881e+06	3.07936e+06	3.22273e+06	30.12	29.27	29.69	72.28	133.71	98.31	10.42	11.37	10.89	2.67	2.35	2.5	775.99	499.62	622.66
IPI00321978.3;IPI00858118.1	Ran-specific GTPase-activating protein;Ran-binding protein 1;HpaII tiny fragments locus 9a protein	Ranbp1;Htf9-a;Htf9a	Ran-specific GTPase-activating protein (Fragment);18 kDa protein	P34022;O08846;Q3U6M5	NP_035369	NM_011239	ENSMUST00000115645	MGI:96269	203	23.596	11	3.30287e+06	3.47293e+06	2.75818e+06	2.86564e+06	3.01826e+06	3.15458e+06	152.9	106.61	127.67	94.7	107.15	100.73	7.59	8.92	8.23	17.26	10.29	13.33	133.39	148	140.51
IPI00459493.5;IPI00118678.1;IPI00461023.6;IPI00880348.1	T-complex protein 1 subunit alpha B;CCT-alpha;Tailless complex polypeptide 1B;T-complex protein 1 subunit alpha A;Tailless complex polypeptide 1A	Cct1;Ccta;Tcp1	Isoform 1 of T-complex protein 1 subunit alpha B;T-complex protein 1 subunit alpha A	P11983-1;P11983;A8XUV6;P11984	NP_038714	NM_013686	ENSMUST00000089024	MGI:98535;MGI:98535	556	60.448	4	2.8388e+06	2.95507e+06	3.17228e+06	3.32668e+06	3.00091e+06	3.13524e+06	179.17	130.26	152.77	87.39	101.68	94.27	9.65	12.79	11.11	16.8	9.59	12.69	101.68	139.22	118.98
IPI00116279.3;IPI00886090.1	T-complex protein 1 subunit epsilon;CCT-epsilon	Cct5;Ccte;Kiaa0098	T-complex protein 1 subunit epsilon	P80316	NP_031663	NM_007637	ENSMUST00000022842	MGI:107185	541	59.623	47	3.35934e+06	3.53629e+06	2.67304e+06	2.77141e+06	2.99661e+06	3.13045e+06	417.38	333.32	372.99	54.18	64.91	59.3	11.54	15.92	13.55	34.37	21.08	26.92	58.1	53.02	55.51
IPI00117910.3;IPI00831115.3	Peroxiredoxin-2;Thioredoxin peroxidase 1;Thioredoxin-dependent peroxide reductase 1;Thiol-specific antioxidant protein	Prdx2;Tdpx1;Tpx	Peroxiredoxin-2;16 kDa protein	Q61171;Q5M9N9	NP_035693	NM_011563	ENSMUST00000005292;ENSMUST00000109733;ENSMUST00000109734	MGI:109486	198	21.778	15	2.11585e+06	2.15988e+06	4.21258e+06	4.50172e+06	2.98549e+06	3.11807e+06	100.79	95.5	98.11	117.32	528.74	249.06	12.71	12.42	12.56	7.76	7.18	7.46	131.24	197.72	161.09
IPI00129323.1;IPI00221826.1;IPI00649438.1;IPI00474970.2	Splicing factor, arginine/serine-rich 3;Pre-mRNA-splicing factor SRP20;Protein X16;Novel protein similar to splicing factor, arginine/serine-rich 3 (SRp20) Sfrs3;MCG21910	Sfrs3;Srp20;X16;OTTMUSG00000006392;RP23-438D7.4-001;mCG_21910	Isoform Long of Splicing factor, arginine/serine-rich 3;Isoform Short of Splicing factor, arginine/serine-rich 3;MCG21910;similar to MGC89287 protein	P84104-1;P84104;B2KF41;Q9D6W4;P84104-2;Q3U781;A2A4X6	NP_038691;XP_001479236;XP_001481029	NM_013663	ENSMUST00000037776;ENSMUST00000114717;ENSMUST00000104933	MGI:98285;MGI:98285;MGI:3649769	164	19.329	10	3.10053e+06	3.2465e+06	2.83596e+06	2.95191e+06	2.96529e+06	3.09557e+06	34.98	35.11	35.05	80.88	118.67	97.97	9.63	15.21	12.1	3.29	2.29	2.74	573.61	452.04	509.21
IPI00353563.4;IPI00857496.1;IPI00857030.1;IPI00857204.1;IPI00857353.1	Fascin;Singed-like protein	Fscn1;Fan1;Snl	Fascin	Q61553	NP_032010	NM_007984	ENSMUST00000031565	MGI:1352745	493	54.507	35	3.29723e+06	3.4666e+06	2.60822e+06	2.69979e+06	2.93256e+06	3.05914e+06	158.56	116.65	136	100.7	245.86	157.35	15.2	15.45	15.33	10.83	7.53	9.03	127.24	112.6	119.7
IPI00929813.1;IPI00123199.1	Nucleosome assembly protein 1-like 1;NAP-1-related protein;Brain protein DN38	Nap1l1;Nrp	nucleosome assembly protein 1-like 1 isoform 1;Nucleosome assembly protein 1-like 1	P28656;Q3TF41;Q8BSH9;Q9CSP8	NP_001140179;NP_056596	NM_001146707	ENSMUST00000065917	MGI:1855693	418	48.542	12	1.36936e+06	1.35799e+06	5.94576e+06	6.50112e+06	2.85339e+06	2.97115e+06	66.28	36.58	49.24	45.33	48.37	46.83	14.07	12.47	13.25	4.76	2.74	3.61	177.14	1092.8	439.98
IPI00331644.5;IPI00475256.2	Proteasome subunit alpha type-3;Proteasome component C8;Macropain subunit C8;Multicatalytic endopeptidase complex subunit C8;Proteasome subunit K	Psma3	Proteasome subunit alpha type-3;similar to proteasome alpha7/C8 subunit	O70435;Q58EV4;Q9DCD8	NP_035314;XP_001472065;XP_001477646	NM_011184	ENSMUST00000071704	MGI:104883	255	28.405	9	3.11062e+06	3.25776e+06	2.58029e+06	2.66897e+06	2.83307e+06	2.94859e+06	10.18	9.5	9.84	125.73	177.83	149.53	9.57	15.89	12.33	0.96	0.6	0.76	1797.7	1429.1	1602.84
IPI00109142.4;IPI00850487.1;IPI00461665.2	S-formylglutathione hydrolase;Esterase D;Esterase 10;Sid 478	Esd;Es10;Sid478	S-formylglutathione hydrolase	Q9R0P3	NP_058599	NM_016903	ENSMUST00000022573	MGI:95421	282	31.319	20	3.02746e+06	3.16496e+06	2.62705e+06	2.72058e+06	2.82016e+06	2.93426e+06	83.23	74.72	78.86	133.76	61.38	90.61	13	13.75	13.37	6.31	5.22	5.74	212.8	237.11	224.63
IPI00408892.2;IPI00113302.1;IPI00223385.1;IPI00915509.1	Ras-related protein Rab-7a	Rab7a;Rab7	Ras-related protein Rab-7a	P51150;Q4FJQ0	NP_033031	NM_009005	ENSMUST00000095048;ENSMUST00000113596;ENSMUST00000113597;ENSMUST00000113598;ENSMUST00000113600	MGI:105068	207	23.489	22	2.72979e+06	2.8342e+06	2.87328e+06	2.99336e+06	2.80062e+06	2.91258e+06	186.18	154.51	169.6	38.37	37.33	37.85	7.7	8.59	8.13	20.77	15.36	17.86	123.21	150.81	136.31
IPI00469268.5	T-complex protein 1 subunit theta;CCT-theta	Cct8;Cctq	T-complex protein 1 subunit theta	P42932;Q3UKQ2;Q3UL22;Q6A0F1;Q8BVY8;Q9CRW7;Q9CS06;Q9WVS5	NP_033970	NM_009840	ENSMUST00000026704	MGI:107183	548	59.555	51	3.09679e+06	3.24232e+06	2.51934e+06	2.60178e+06	2.79318e+06	2.90433e+06	148.06	84.54	111.88	61.44	97.62	77.45	10.19	17.37	13.3	13.34	5.05	8.21	146.3	176.69	160.78
IPI00122565.1;IPI00416577.1;IPI00461580.1	Rab GDP dissociation inhibitor beta;Guanosine diphosphate dissociation inhibitor 2;GDI-3	Gdi2;Gdi3	Isoform 1 of Rab GDP dissociation inhibitor beta;Isoform 2 of Rab GDP dissociation inhibitor beta	Q61598-1;Q61598;Q3TIY6;Q3UC72;Q3UPA3;Q3UUX9;Q61598-2	NP_032138	NM_008112	ENSMUST00000059515;ENSMUST00000110714	MGI:99845;MGI:99845	445	50.537	34	1.96076e+06	1.99146e+06	3.95425e+06	4.20791e+06	2.78448e+06	2.89469e+06	78.19	62.24	69.76	84.76	145.67	111.12	14.86	18.71	16.68	5.42	3.54	4.38	169.87	329.77	236.68
IPI00130185.1;IPI00875406.1;IPI00671690.3;IPI00753784.1	Serine/threonine-protein phosphatase PP1-alpha catalytic subunit;Serine/threonine protein phosphatase	Ppp1ca;Ppp1a	Serine/threonine-protein phosphatase PP1-alpha catalytic subunit;Serine/threonine-protein phosphatase (Fragment)	P62137;Q3U8W0;Q3TYF5	NP_114074	NM_031868	ENSMUST00000046094;ENSMUST00000113866	MGI:103016;MGI:103016	330	37.54	11	2.17446e+06	2.22374e+06	3.56316e+06	3.76557e+06	2.78351e+06	2.89361e+06	273.76	191.87	229.18	23.52	29.51	26.34	17.4	14.25	15.75	17.17	13.09	14.99	87.04	165.47	120.01
IPI00277001.4	Proteasome subunit alpha type-4;Proteasome component C9;Macropain subunit C9;Multicatalytic endopeptidase complex subunit C9;Proteasome subunit L	Psma4	Proteasome subunit alpha type-4	Q9R1P0;Q3TL95;Q3UCF0	NP_036096	NM_011966	ENSMUST00000034848	MGI:1347060	261	29.47	17	3.01618e+06	3.15239e+06	2.54642e+06	2.63162e+06	2.77136e+06	2.88015e+06	197.52	147.16	170.49	80.87	88.93	84.8	9.36	13.99	11.45	18.95	10.16	13.88	99.14	104.82	101.94
IPI00119581.2;IPI00848611.1;IPI00330634.1	rRNA 2'-O-methyltransferase fibrillarin;Nucleolar protein 1	Fbl	rRNA 2'-O-methyltransferase fibrillarin;similar to Fibrillarin isoform 2	P35550;Q3UJS2	NP_032017;XP_001472922;XP_001472942	NM_007991	ENSMUST00000042405	MGI:95486	327	34.306	24	3.05235e+06	3.19272e+06	2.47691e+06	2.55508e+06	2.74962e+06	2.85605e+06	NA	NA	NA	95.69	381.6	191.08	10.12	10.97	10.54	9.87	NA	9.87	NA	178.91	178.91
IPI00128904.1	Poly(rC)-binding protein 1;Alpha-CP1;hnRNP-E1	Pcbp1	Poly(rC)-binding protein 1	P60335	NP_035995	NM_011865	ENSMUST00000053015	MGI:1345635	356	37.497	16	2.33137e+06	2.39528e+06	3.24209e+06	3.40481e+06	2.74928e+06	2.85567e+06	151.4	158.2	154.76	48.4	39.88	43.93	6.94	5.87	6.38	18.36	21.55	19.89	120.37	158.61	138.17
IPI00133243.1;IPI00663540.2	Fragilis;Interferon induced transmembrane protein 3;Interferon-inducible protein 15;Putative uncharacterized protein;MCG22590	Ifitm3;mCG_22590	MCG22590	Q9CQW9;Q9D8L6	NP_079654	NM_025378	ENSMUST00000026565	MGI:1913391	137	14.954	5	1.53541e+06	1.5343e+06	4.89243e+06	5.2805e+06	2.74078e+06	2.84627e+06	NA	NA	NA	8.82	14.17	11.18	15.2	17.78	16.44	NA	NA	NA	NA	NA	NA
IPI00114491.1;IPI00894639.1;IPI00844771.2;IPI00955363.1	Cell division control protein 2 homolog;p34 protein kinase;Cyclin-dependent kinase 1	Cdc2;Cdc2a	Cell division control protein 2 homolog;23 kDa protein	P11440;Q8R4A4;Q99JW7	NP_031685	NM_007659	ENSMUST00000020099;ENSMUST00000119827	MGI:88351	297	34.106	22	2.92281e+06	3.04842e+06	2.54321e+06	2.62808e+06	2.72641e+06	2.83035e+06	64.58	31.18	44.87	21.83	21.92	21.88	8.6	9.2	8.9	6.61	2.94	4.41	496.81	886.17	663.52
IPI00223443.1;IPI00223444.1;IPI00759870.1	Heterogeneous nuclear ribonucleoproteins C1/C2;hnRNP C1 / hnRNP C2	Hnrnpc;Hnrpc	Isoform C1 of Heterogeneous nuclear ribonucleoproteins C1/C2;Isoform 3 of Heterogeneous nuclear ribonucleoproteins C1/C2;Isoform 4 of Heterogeneous nuclear ribonucleoproteins C1/C2	Q9Z204-2;Q9Z204;Q9Z204-3;Q9Z0Y3;Q9Z204-4;Q9Z0Y4	NP_001164452;NP_001164453;NP_001164454;NP_001164455		ENSMUST00000075799;ENSMUST00000111610	MGI:107795;MGI:107795;MGI:107795	300	33.056	1	2.66675e+06	2.76446e+06	2.76128e+06	2.86909e+06	2.71361e+06	2.81618e+06	NA	NA	NA	78.32	NA	78.32	NA	NA	NA	NA	NA	NA	NA	NA	NA
IPI00128945.1	Proteasome subunit beta type-2;Proteasome component C7-I;Macropain subunit C7-I;Multicatalytic endopeptidase complex subunit C7-I	Psmb2	Proteasome subunit beta type-2	Q9R1P3;A2A882;Q8BJX0	NP_036100	NM_011970	ENSMUST00000030642	MGI:1347045	201	22.906	22	3.26972e+06	3.43577e+06	2.24939e+06	2.30556e+06	2.71199e+06	2.81439e+06	105.35	111.94	108.59	188.88	171.19	179.82	11.32	13.39	12.31	8.79	7.97	8.37	170.84	107.88	135.76
IPI00127989.1;IPI00830960.1	Prostaglandin E synthase 3;Cytosolic prostaglandin E2 synthase;Telomerase-binding protein p23;Hsp90 co-chaperone;Progesterone receptor complex p23;Sid 3177	Ptges3;Sid3177;Tebp	Prostaglandin E synthase 3;15 kDa protein	Q9R0Q7;Q3TJG6;Q9CRH1	NP_062740;XP_001478909;XP_001480119	NM_019766	ENSMUST00000052798	MGI:1929282	160	18.721	8	2.34578e+06	2.41107e+06	3.13262e+06	3.28235e+06	2.7108e+06	2.81307e+06	51.54	48.32	49.9	89	160.33	119.46	9.46	9.92	9.69	4.91	4.29	4.59	297.49	338.49	317.33
IPI00123639.1	Calreticulin;CRP55;Calregulin;HACBP;ERp60	Calr	Calreticulin	P14211;B2MWM9;Q3TVD2;Q3UWP8	NP_031617	NM_007591	ENSMUST00000003912	MGI:88252	416	47.994	29	2.0992e+06	2.14176e+06	3.4942e+06	3.6879e+06	2.70833e+06	2.81033e+06	300.29	331.44	315.48	97.9	187.3	135.41	20.19	57.56	34.09	17.23	10.86	13.68	45.47	53.4	49.27
IPI00230415.5;IPI00851014.1;IPI00853793.1;IPI00230416.5;IPI00775852.1;IPI00407546.2	Eukaryotic translation initiation factor 2 subunit 3, X-linked;Eukaryotic translation initiation factor 2 subunit gamma, X-linked;Eukaryotic translation initiation factor 2 subunit 3, Y-linked;Eukaryotic translation initiation factor 2 subunit gamma, Y-linked;Eukaryotic translation initiation factor 2, subunit 3, structural gene X-linked;Putative uncharacterized protein;Eukaryotic translation ini…	Eif2s3x;Eif2s3y;RP23-99I10.1-002;mCG_121151	Eukaryotic translation initiation factor 2 subunit 3, X-linked;similar to translation initiation factor eIF-2 gamma subunit;similar to translation initiation factor eIF-2 gamma subunit;Eukaryotic translation initiation factor 2 subunit 3, Y-linked;Eukaryot	Q9Z0N1;Q3TML6;Q3U5H6;Q3UDF8;Q3UIJ2;Q6NY07;Q9CRE9;Q9Z0N2;Q9D791;A2AAW9;Q9CZT2	NP_036140;XP_001472898;XP_001481179;NP_036141	NM_012010	ENSMUST00000050328;ENSMUST00000091197;ENSMUST00000113922;ENSMUST00000091194	MGI:1349431;MGI:1349430;MGI:1349431;MGI:1349430	472	51.065	29	2.60909e+06	2.70075e+06	2.79539e+06	2.90689e+06	2.70063e+06	2.80182e+06	NA	NA	NA	60.76	61.39	61.07	13.92	7.88	10.47	16.82	NA	16.82	NA	80.52	80.52
IPI00112414.1	Exportin-2;Importin-alpha re-exporter;Chromosome segregation 1-like protein	Cse1l;Xpo2	Exportin-2	Q9ERK4;A2A5S1;Q9CSW8	NP_076054	NM_023565	ENSMUST00000002790	MGI:1339951	971	110.45	61	2.0249e+06	2.061e+06	3.54098e+06	3.74057e+06	2.67771e+06	2.77646e+06	44.93	28.55	35.81	81.65	133.84	104.54	11.83	10.47	11.13	3.64	2.44	2.98	306.64	659.89	449.83
IPI00108189.4;IPI00880795.1	Histidine triad nucleotide-binding protein 1;Adenosine 5'-monophosphoramidase;Protein kinase C inhibitor 1;Protein kinase C-interacting protein 1	Hint1;Hint;Pkci;Pkci1;Prkcnh1	Histidine triad nucleotide-binding protein 1	P70349;B1AZK3	NP_032274	NM_008248	ENSMUST00000020504	MGI:1321133	126	13.777	12	3.19672e+06	3.35403e+06	2.23823e+06	2.29336e+06	2.67488e+06	2.77334e+06	283.86	199.59	238.03	117.92	310	191.19	16.94	11.17	13.76	18.1	16.21	17.13	67.02	55.98	61.26
IPI00119202.1;IPI00874704.1;IPI00474051.1;IPI00469327.5	Protein S100-A11;S100 calcium-binding protein A11;Calgizzarin;Endothelial monocyte-activating polypeptide	S100a11;S100c	Protein S100-A11;11 kDa protein;similar to endothelial monocyte-activating polypeptide	P50543	NP_058020;XP_982480;XP_988080	NM_016740	ENSMUST00000029515	MGI:1338798	98	11.083	11	2.4933e+06	2.57312e+06	2.84044e+06	2.95689e+06	2.66122e+06	2.75823e+06	465.11	343.29	399.59	97.35	108.39	102.72	10.85	9.89	10.36	40.03	30.59	34.99	34.11	47.1	40.08
IPI00124287.1;IPI00331552.4;IPI00756383.1;IPI00830910.1	Polyadenylate-binding protein 1;Pabpc1 protein	Pabpc1;Pabp1	Polyadenylate-binding protein 1;poly(A) binding protein, cytoplasmic 1	P29341;Q05DT1;Q3U8U8;Q8BN32;Q99KL3;Q99L36;Q9DBE3	NP_032800	NM_008774	ENSMUST00000001809	MGI:1349722;MGI:1349722	636	70.642	19	2.60875e+06	2.70038e+06	2.68701e+06	2.78686e+06	2.64759e+06	2.74317e+06	768.45	669.74	717.4	88.89	70.95	79.42	16.67	20.77	18.6	49.5	35.76	42.07	21.98	25.8	23.81
IPI00314467.3;IPI00379974.4;IPI00475139.1	Proteasome subunit beta type-3;Proteasome theta chain;Proteasome chain 13;Proteasome component C10-II	Psmb3	Proteasome subunit beta type-3;23 kDa protein	Q9R1P1;Q545G0	NP_036101	NM_011971	ENSMUST00000103147	MGI:1347014	205	22.965	13	2.11222e+06	2.15592e+06	3.30022e+06	3.46996e+06	2.64023e+06	2.73503e+06	294.25	223.78	256.61	118.9	127.98	123.36	16.93	9.76	12.85	18.77	20.14	19.44	44.83	79.72	59.78
IPI00137930.1;IPI00409223.2;IPI00658474.3;IPI00849042.1;IPI00850655.1;IPI00131550.1;IPI00678117.3;IPI00663038.1;IPI00658755.3;IPI00850521.1	Eukaryotic translation initiation factor 1;Protein translation factor SUI1 homolog	Eif1;Sui1;Sui1-rs1	Eukaryotic translation initiation factor 1	P48024;Q3UBT8;Q4V9T8	NP_035638	NM_011508	ENSMUST00000049385	MGI:105125	113	12.746	4	3.00359e+06	3.13836e+06	2.29317e+06	2.35345e+06	2.62445e+06	2.71761e+06	156.54	137.28	146.59	10.03	11.57	10.77	6.89	4.21	5.39	19.08	24.99	21.84	346.81	278.06	310.54
IPI00466919.7;IPI00894579.1	6-phosphogluconate dehydrogenase, decarboxylating	Pgd;RP23-249G3.4-001	6-phosphogluconate dehydrogenase, decarboxylating;6-phosphogluconate dehydrogenase, decarboxylating	Q9DCD0;A2AH73;Q3UAG2;Q91YT9;Q91V28	NP_001074743	NM_001081274	ENSMUST00000084124	MGI:97553;MGI:97553	483	53.247	43	1.7953e+06	1.81274e+06	3.82681e+06	4.06344e+06	2.62112e+06	2.71393e+06	92.31	114.79	102.94	347.46	184.35	253.09	15.7	18.88	17.22	6.17	6.5	6.34	NA	167.18	167.18
IPI00331174.5;	T-complex protein 1 subunit eta;CCT-eta	Cct7;Ccth	T-complex protein 1 subunit eta	P80313;Q3TET0;Q3THH8;Q3TIJ7;Q3TJN2;Q3UDB1;Q3UIJ0;Q8C5Q5	NP_031664	NM_007638	ENSMUST00000032078	MGI:107184	544	59.652	44	2.80917e+06	2.92218e+06	2.42409e+06	2.49701e+06	2.60954e+06	2.70114e+06	211.18	147.8	176.67	65.57	81.87	73.27	16.44	17.2	16.81	13.72	8.88	11.04	92.52	102.24	97.26
IPI00124771.1;IPI00850430.1	Phosphate carrier protein, mitochondrial;Phosphate transport protein;Solute carrier family 25 member 3	Slc25a3	Phosphate carrier protein, mitochondrial;similar to Solute carrier family 25 (mitochondrial carrier, phosphate carrier), member 3	Q8VEM8;Q3THU8;Q3U995;Q3UB63	NP_598429;XP_001475977	NM_133668	ENSMUST00000076694	MGI:1353498	357	39.632	21	3.02116e+06	3.15794e+06	2.24085e+06	2.29623e+06	2.60192e+06	2.69273e+06	286.16	187.34	231.53	155.69	281.47	209.34	13.35	11.77	12.54	21.3	14.64	17.66	60.3	60.29	60.29
IPI00110684.1	Inorganic pyrophosphatase;Pyrophosphate phospho-hydrolase	Ppa1;Pp;Pyp	Inorganic pyrophosphatase	Q9D819;Q3UA53;Q4FK49;Q8BTY3	NP_080714	NM_026438	ENSMUST00000020286	MGI:97831	289	32.667	28	2.22314e+06	2.27688e+06	3.03938e+06	3.17825e+06	2.59942e+06	2.68997e+06	144.01	93.32	115.93	93.69	162.81	123.51	12.41	13.13	12.77	11.27	6.74	8.72	100.52	170.48	130.91
IPI00848859.1			similar to ribosomal protein S27		XP_001479963;XP_001480186				89	10.004	1	3.08905e+06	3.23367e+06	2.14907e+06	2.19607e+06	2.57655e+06	2.66474e+06	NA	NA	NA	90.31	108.24	98.87	NA	NA	NA	NA	NA	NA	NA	NA	NA
IPI00118899.1;IPI00775849.2	Alpha-actinin-4;Non-muscle alpha-actinin 4;F-actin cross-linking protein;Alpha-actinin	Actn4;FR-17	Alpha-actinin-4;Alpha-actinin	P57780;Q1A602;Q3UDJ7;Q3ULT2;Q61064;Q8BP35;Q61063	NP_068695	NM_021895	ENSMUST00000068045	MGI:1890773;MGI:1890773	912	104.98	43	1.84542e+06	1.86677e+06	3.51509e+06	3.71141e+06	2.54692e+06	2.63208e+06	120.56	122.78	121.67	91.39	93.84	92.6	18.21	14.41	16.2	7.35	8.31	7.82	102.66	165.12	130.2
IPI00223714.5	Histone H1.4;H1 VAR.2;H1e	Hist1h1e;H1f4	Histone H1.4	P43274	NP_056602		ENSMUST00000062045	MGI:1931527	219	21.977	3	2.3567e+06	2.42305e+06	2.72042e+06	2.82383e+06	2.53204e+06	2.61568e+06	NA	NA	NA	69.38	76.34	72.78	NA	NA	NA	NA	NA	NA	NA	NA	NA
IPI00228633.7;IPI00914132.2	Glucose-6-phosphate isomerase;Phosphoglucose isomerase;Phosphohexose isomerase;Autocrine motility factor;Neuroleukin	Gpi;Gpi1	Glucose-6-phosphate isomerase;Glucose-6-phosphate isomerase	P06745;B7ZWL9	NP_032181;XP_001003154	NM_008155	ENSMUST00000038027	MGI:95797	558	62.766	15	2.02688e+06	2.06315e+06	3.15212e+06	3.30414e+06	2.52764e+06	2.61083e+06	87.37	97.89	92.48	192.14	145.64	167.28	24.67	29.89	27.15	4.49	4.26	4.37	135.3	171.58	152.36
IPI00117312.1	Aspartate aminotransferase, mitochondrial;Transaminase A;Glutamate oxaloacetate transaminase 2;Fatty acid-binding protein;FABP-1;FABPpm	Got2;Got-2	Aspartate aminotransferase, mitochondrial	P05202	NP_034455	NM_010325	ENSMUST00000034097	MGI:95792	430	47.411	32	2.6216e+06	2.71457e+06	2.43324e+06	2.50707e+06	2.52567e+06	2.60866e+06	74.85	80.4	77.57	190.8	227	208.11	18.44	13.57	15.82	4.53	5.67	5.07	198.11	154.93	175.19
IPI00116277.3	T-complex protein 1 subunit delta;CCT-delta;A45	Cct4;Cctd	T-complex protein 1 subunit delta	P80315;Q3TII0;Q3UJZ8;Q564F4	NP_033967	NM_009837	ENSMUST00000020562	MGI:104689	539	58.066	45	2.45162e+06	2.52727e+06	2.60165e+06	2.69254e+06	2.52552e+06	2.6085e+06	120.49	85.69	101.61	96.75	156.22	122.94	10.16	9.75	9.95	10.88	7.72	9.16	129.86	162.46	145.25
IPI00131845.1	Proteasome subunit alpha type-6;Proteasome iota chain;Macropain iota chain;Multicatalytic endopeptidase complex iota chain	Psma6	Proteasome subunit alpha type-6	Q9QUM9	NP_036098	NM_011968	ENSMUST00000021412	MGI:1347006	246	27.372	22	2.85519e+06	2.97326e+06	2.21009e+06	2.26262e+06	2.51202e+06	2.59362e+06	159.24	134.48	146.33	144.87	135.38	140.04	9.53	11.26	10.36	15.07	10.86	12.8	104.07	91.94	97.81
IPI00119305.3;IPI00858306.1	Proliferation-associated protein 2G4;Proliferation-associated protein 1;Protein p38-2G4;Mpp1;IRES-specific cellular trans-acting factor 45 kDa	Pa2g4;Ebp1;Plfap	Proliferation-associated protein 2G4;31 kDa protein	P50580;Q05BN2;Q3TGU7;Q3UMW2	NP_035249	NM_011119	ENSMUST00000026425	MGI:894684	394	43.698	26	2.97749e+06	3.10928e+06	2.10359e+06	2.14654e+06	2.50268e+06	2.58335e+06	177.21	107.84	138.24	44.88	55.91	50.1	15.83	25.71	20.17	11.79	5.09	7.75	131.82	139.6	135.65
IPI00222419.5;IPI00265239.1;IPI00849673.1;P00004;IPI00230033.9	Cytochrome c, somatic	Cycs	Cytochrome c, somatic;similar to cytochrome c;similar to cytochrome c	P62897;Q56A15	NP_031834;XP_001478445;XP_001478454;XP_001475300;XP_001479464;XP_001475634;XP_001480451		ENSMUST00000073080;ENSMUST00000077766	MGI:88578	105	11.605	13	3.14246e+06	3.29334e+06	1.97237e+06	2.00404e+06	2.4896e+06	2.56895e+06	NA	NA	NA	175.07	121.45	145.82	NA	NA	NA	NA	NA	NA	NA	NA	NA
IPI00130883.1;IPI00378187.2	Putative RNA-binding protein 3;RNA-binding motif protein 3;Putative uncharacterized protein;RNA binding motif protein 3;Rbm3 protein	Rbm3;RP23-27I6.7-003	Putative RNA-binding protein 3;RNA binding motif protein 3 isoform 1	O89086;Q545K5;Q5RJV3;Q8BG13	NP_001159882;NP_001159883;NP_001159881;NP_058089	NM_001166410	ENSMUST00000040010;ENSMUST00000115617;ENSMUST00000115619;ENSMUST00000115621;ENSMUST00000115615;ENSMUST00000115616;ENSMUST00000115620	MGI:1099460;MGI:1099460	153	16.604	10	3.6733e+06	3.88983e+06	1.6818e+06	1.69079e+06	2.48551e+06	2.56445e+06	86.57	61	72.67	31.88	34.68	33.25	13.57	8.79	10.92	6.37	5.96	6.16	374.65	245.45	303.25
IPI00857575.2;IPI00115862.1;IPI00857982.1;IPI00918455.1;IPI00918222.1	Eukaryotic translation initiation factor 6;B4 integrin interactor;CAB;p27(BBP)	Eif6;RP23-388H13.5-005;Itgb4bp	Eukaryotic translation initiation factor 6;Eukaryotic translation initiation factor 6	A6PWZ2;O55135;Q3U740;Q3U818;Q3UA13;Q3UBJ6;Q545K4;Q9R071	NP_034709	NM_010579	ENSMUST00000029142;ENSMUST00000109639	MGI:1196288;MGI:1196288	245	26.58	10	3.29104e+06	3.45967e+06	1.87689e+06	1.90074e+06	2.48534e+06	2.56426e+06	174.11	102.6	133.65	41.51	61.69	50.6	14.63	9.31	11.67	12.19	9.58	10.81	151.01	127.49	138.75
IPI00850434.1			similar to Glyceraldehyde-3-phosphate dehydrogenase (GAPDH) isoform 1		XP_001473992;XP_001474008;XP_001475565;XP_001475591				333	35.887	1	1.72407e+06	1.73615e+06	3.57869e+06	3.78308e+06	2.48393e+06	2.56271e+06	NA	NA	NA	177.51	510.78	301.11	NA	NA	NA	NA	NA	NA	NA	NA	NA
IPI00330000.4;IPI00272033.3	Histone H2A type 2-A;H2a-614;H2a-615;Histone H2A type 2-C;H2a-613B	Hist2h2aa1;Hist2h2aa2;Hist2h2ac;Hist2h2ab	Histone H2A type 2-A;Histone H2A type 2-C	Q6GSS7;B2RWH3;Q64523;Q149V4	NP_038577;NP_835584;NP_783593		ENSMUST00000074976;ENSMUST00000078756;ENSMUST00000090782	MGI:96097;MGI:2448283;MGI:2448314;MGI:2448316	130	14.095	4	3.79624e+06	4.02883e+06	1.61999e+06	1.6246e+06	2.47989e+06	2.55827e+06	NA	NA	NA	95.03	76.04	85	NA	NA	NA	NA	NA	NA	NA	NA	NA
IPI00115902.2;IPI00627049.2;IPI00850130.1;IPI00848982.1;IPI00850395.1;IPI00849676.1;IPI00277459.1	60S ribosomal protein L35a	Rpl35a	60S ribosomal protein L35a;hypothetical protein;similar to ribosomal protein L35a;similar to ribosomal protein L35a;similar to ribosomal protein L35a	O55142;Q6ZWX1;Q8BQV7;Q9DC85	NP_001123956;NP_001123957;NP_067313;XP_001472582;XP_001474472;XP_001474486;XP_001474693;XP_001474709;XP_001474737;XP_001475682;XP_001478748;XP_001479869;XP_001479993;XP_001480091;XP_001480314;XP_001480480;XP_001473916;XP_001480192;XP_001477549;XP_001480826;XP_001472548		ENSMUST00000078804;ENSMUST00000086181;ENSMUST00000087889;ENSMUST00000087940;ENSMUST00000115075;ENSMUST00000115076;ENSMUST00000115078;ENSMUST00000115079	MGI:1928894	110	12.554	8	2.4188e+06	2.4912e+06	2.54221e+06	2.62698e+06	2.47973e+06	2.55809e+06	NA	NA	NA	88.86	135.49	109.73	NA	NA	NA	NA	NA	NA	NA	NA	NA
IPI00131138.10;IPI00921658.1;IPI00875567.1;IPI00886056.1;IPI00828712.3;IPI00828770.3;IPI00387373.6;IPI00885984.1	Filamin-A;Alpha-filamin;Filamin-1;Endothelial actin-binding protein;Actin-binding protein 280;Non-muscle filamin;Filamin, alpha	Flna;Fln;Fln1;RP23-436K3.1-003;RP23-436K3.1-002	Isoform 1 of Filamin-A;Filamin, alpha;filamin, alpha	Q8BTM8-1;Q8BTM8;B7FAV0;B9EKP5;B7FAU9;Q6KAM8	NP_034357	NM_010227	ENSMUST00000033699;ENSMUST00000101454;ENSMUST00000114299	MGI:95556;MGI:95556	2647	281.19	7	2.39949e+06	2.47e+06	2.55055e+06	2.63618e+06	2.47387e+06	2.55164e+06	341.25	306.91	323.62	75.86	103.85	88.76	20.39	21.31	20.85	19.47	16.13	17.72	47.88	48.52	48.2
IPI00113845.1	Proteasome subunit beta type-1;Proteasome component C5;Macropain subunit C5;Multicatalytic endopeptidase complex subunit C5;Proteasome gamma chain	Psmb1	Proteasome subunit beta type-1	O09061;Q6LCE5;Q6RI64	NP_035315	NM_011185	ENSMUST00000014913	MGI:104884	240	26.372	15	2.23085e+06	2.2853e+06	2.73685e+06	2.84201e+06	2.47093e+06	2.54841e+06	121.51	117.77	119.63	186.33	210.39	197.99	13.32	13.07	13.19	9.06	8.54	8.79	106.06	118.54	112.13
IPI00133903.1;IPI00880839.1	Stress-70 protein, mitochondrial;75 kDa glucose-regulated protein;GRP 75;Heat shock 70 kDa protein 9;Peptide-binding protein 74;P66 MOT;Mortalin;Putative uncharacterized protein	Hspa9;Grp75;Hsp74;Hspa9a	Stress-70 protein, mitochondrial;heat shock protein 9	P38647;Q3TW93;Q3UVN1;Q3V015;Q7TSZ0	NP_034611	NM_010481	ENSMUST00000025217	MGI:96245;MGI:96245	679	73.527	55	2.56006e+06	2.64666e+06	2.37516e+06	2.44329e+06	2.46587e+06	2.54285e+06	169.35	107.17	134.72	70.95	204.77	120.53	13.09	16.68	14.78	12.77	6.57	9.16	103.84	115.37	109.45
IPI00124692.1	Transaldolase	Taldo1;Tal;Taldo	Transaldolase	Q93092	NP_035658	NM_011528	ENSMUST00000026576	MGI:1274789	337	37.387	27	3.50159e+06	3.69622e+06	1.7176e+06	1.7292e+06	2.45242e+06	2.52805e+06	NA	NA	NA	120.7	116.43	118.55	16.26	13.76	14.96	NA	NA	NA	NA	NA	NA
IPI00283862.6	Proteasome subunit alpha type-1;Proteasome component C2;Macropain subunit C2;Multicatalytic endopeptidase complex subunit C2;Proteasome nu chain	Psma1	Proteasome subunit alpha type-1	Q9R1P4;Q3TS44;Q8BTU5;Q9JHS5	NP_036095	NM_011965	ENSMUST00000033008	MGI:1347005	263	29.546	25	2.9562e+06	3.08558e+06	2.01563e+06	2.05094e+06	2.44102e+06	2.51553e+06	101	108.8	104.83	115.67	152.84	132.96	8.24	14.6	10.97	10.68	7.3	8.83	175.8	102.58	134.29
IPI00119220.1;IPI00125265.1;IPI00660581.1;IPI00605628.1;IPI00116535.1	Small nuclear ribonucleoprotein Sm D2;snRNP core protein D2	Snrpd2	Small nuclear ribonucleoprotein Sm D2;similar to Sm D2;similar to Sm D2;similar to Si:dkey-113g17.2;similar to Sm D2 isoform 1	P62317;Q14AF6	NP_081219;XP_484260;XP_920955;XP_910243;XP_619909;XP_001474670;XP_001474690;XP_001480969;XP_001480971	NM_026943	ENSMUST00000049294	MGI:98345	118	13.527	10	3.1502e+06	3.30199e+06	1.89055e+06	1.9155e+06	2.44041e+06	2.51486e+06	243.8	170.72	204.02	152.56	186.27	168.57	13.48	21.83	17.15	18.03	8.85	12.63	73.66	59.95	66.45
IPI00131176.1	Cytochrome c oxidase subunit 2;Cytochrome c oxidase polypeptide II	Mtco2;COII;mt-Co2	Cytochrome c oxidase subunit 2	P00405;Q7JCZ1	NP_904331		ENSMUST00000082405	MGI:102503	227	25.976	9	2.03537e+06	2.07237e+06	2.91768e+06	3.04272e+06	2.43691e+06	2.51101e+06	NA	NA	NA	193.77	612.05	344.38	NA	NA	NA	NA	NA	NA	NA	NA	NA
IPI00458583.3	Hnrpu protein;Putative uncharacterized protein;Heterogeneous nuclear ribonucleoprotein U, isoform CRA_a	Hnrnpu;Hnrpu;mCG_17220	Heterogeneous nuclear ribonucleoprotein U	Q8VEK3;O88568;Q3TGN5;Q3TS50;Q3TVV6;Q3TWN5;Q3TXW2;Q3ULH5;Q8C290;Q9R205	NP_058085	NM_016805	ENSMUST00000037748	MGI:1858195	800	87.917	54	2.12204e+06	2.16662e+06	2.78333e+06	2.89352e+06	2.4303e+06	2.50374e+06	146.73	140.72	143.69	143.81	154.6	149.11	8.46	15.52	11.45	15.22	9.05	11.74	87.01	105.53	95.82
IPI00127408.3;IPI00761613.1;IPI00157462.1;IPI00474660.1;IPI00649647.1;IPI00137618.1;IPI00279631.4;IPI00380307.3;IPI00221550.1;IPI00881384.1;IPI00882113.1;IPI00856942.1	Putative uncharacterized protein;RAS-related C3 botulinum substrate 1, isoform CRA_a;Ras-related C3 botulinum toxin substrate 1;p21-Rac1;Ras-related C3 botulinum toxin substrate 3;p21-Rac3;Rac3 protein;RAS-related C3 botulinum substrate 3;RAS-related C3 botulinum substrate 3, isoform CRA_a	Rac1;mCG_23557;Rac3;RP23-84C12.18-002;mCG_2150	RAS-related C3 botulinum substrate 1, isoform CRA_a;Ras-related C3 botulinum toxin substrate 1;Ras-related C3 botulinum toxin substrate 3;Rac3 protein (Fragment);RAS-related C3 botulinum substrate 3, isoform CRA_a	Q3TLP8;P63001;Q8BPG5;Q8C4N8;Q9D859;P60764;Q14A12;Q8QZS2;A2AC13	NP_033033;NP_573486	NM_009007	ENSMUST00000100489;ENSMUST00000080537;ENSMUST00000018156	MGI:97845;MGI:97845;MGI:2180784;MGI:2180784;MGI:2180784	211	23.432	12	2.77627e+06	2.88569e+06	2.10374e+06	2.14669e+06	2.41672e+06	2.48883e+06	NA	NA	NA	60.38	102.76	78.77	15.1	12.27	13.61	NA	NA	NA	NA	NA	NA
IPI00466032.3;IPI00108271.1	Putative uncharacterized protein;ELAV-like protein 1;Hu-antigen R;Elav-like generic protein;MelG	Elavl1;Elra;Hua	ELAV (embryonic lethal, abnormal vision, Drosophila)-like 1;ELAV-like protein 1	Q3TT05;Q3UFF9;Q78QY3;Q8BM84;Q8BTQ1;Q8BVF8;Q8BW03;P70372	NP_034615	NM_010485	ENSMUST00000098950;ENSMUST00000116496	MGI:1100851;MGI:1100851	326	36.169	19	2.20642e+06	2.25862e+06	2.63576e+06	2.73021e+06	2.41156e+06	2.48316e+06	14.26	12.49	13.35	61.25	125.73	87.76	10.97	8.13	9.44	1.22	1.3	1.26	1128.7	1171.7	1150
IPI00742334.1;IPI00323881.1	Putative uncharacterized protein;Importin subunit beta-1;Karyopherin subunit beta-1;Nuclear factor P97;Pore targeting complex 97 kDa subunit;SCG	Kpnb1;Impnb	karyopherin (importin) beta 1;Importin subunit beta-1	Q3TFE8;Q3UHW8;Q6GTI5;Q7TSZ6;P70168	NP_032405	NM_008379	ENSMUST00000001479	MGI:107532;MGI:107532	876	97.183	52	2.05292e+06	2.09143e+06	2.81496e+06	2.92861e+06	2.40393e+06	2.47478e+06	150.88	103.64	125.05	71.21	102.57	85.46	13.39	14.18	13.78	11.21	7.09	8.92	95.88	157.09	122.73
IPI00225066.8;IPI00474805.1;IPI00123164.2;IPI00756640.1;IPI00378518.5	60S ribosomal protein L36a;60S ribosomal protein L44	Rpl36a;Rpl44	60S ribosomal protein L36a;similar to ribosomal protein L36a;similar to ribosomal protein L36a;similar to ribosomal protein L36a	P83882;Q5M9P1	NP_063918;NP_079865;XP_001473523;XP_001475071;XP_001480174;XP_001481221;XP_001472197;XP_001481014;XP_895763;XP_912101		ENSMUST00000054544;ENSMUST00000110619;ENSMUST00000110620;ENSMUST00000113211	MGI:1201789	106	12.441	15	3.07618e+06	3.21931e+06	1.87477e+06	1.89845e+06	2.40149e+06	2.4721e+06	NA	NA	NA	115.49	203.89	153.45	NA	NA	NA	NA	NA	NA	NA	NA	NA
IPI00320016.7;IPI00471251.3;IPI00890097.1	Non-POU domain-containing octamer-binding protein	Nono	Isoform 1 of Non-POU domain-containing octamer-binding protein	Q99K48-1;Q99K48;Q3TF40;Q3TFC2;Q3TMM5;Q3TTV7;Q3UM20;Q4FK11	NP_075633	NM_023144	ENSMUST00000033673	MGI:1855692	473	54.54	33	3.06519e+06	3.20705e+06	1.87904e+06	1.90306e+06	2.39992e+06	2.47038e+06	136.61	120.3	128.2	65.69	84.9	74.68	12.38	18.37	15.08	10.71	6.93	8.62	154.17	99.16	123.64
IPI00314736.3;IPI00918207.1;IPI00918295.1;IPI00918185.1;IPI00468092.2	Acidic leucine-rich nuclear phosphoprotein 32 family member A;Potent heat-stable protein phosphatase 2A inhibitor I1PP2A;Acidic nuclear phosphoprotein pp32;Leucine-rich acidic nuclear protein	Anp32a;Anp32;Lanp	Acidic leucine-rich nuclear phosphoprotein 32 family member A;27 kDa protein;23 kDa protein;Protein	O35381	NP_033802	NM_009672	ENSMUST00000085519	MGI:108447	247	28.537	12	2.71791e+06	2.82105e+06	2.10229e+06	2.14511e+06	2.39036e+06	2.45989e+06	21.03	19.7	20.35	96.1	1764.6	411.79	7.77	32.06	15.78	2.33	0.83	1.39	814.53	497.59	636.63
IPI00420745.7;IPI00890001.1	Proteasome subunit alpha type;Proteasome subunit alpha type-2;Proteasome component C3;Macropain subunit C3;Multicatalytic endopeptidase complex subunit C3	Psma2;Lmpc3	Proteasome subunit alpha type;Proteasome subunit alpha type-2	Q3UWT6;Q6ZWV8;Q8BKE0;Q9CZ58;P49722	NP_032970	NM_008944	ENSMUST00000082305	MGI:104885;MGI:104885	247	27.509	16	1.92915e+06	1.95723e+06	2.94234e+06	3.07015e+06	2.38248e+06	2.45124e+06	138.31	122.28	130.05	124.48	187.5	152.77	11.33	12.32	11.81	11.54	9.25	10.33	87.16	123.66	103.82
IPI00462291.5	High mobility group protein B2;High mobility group protein 2	Hmgb2;Hmg2	High mobility group protein B2	P30681;Q3U566;Q3UAZ7;Q9CT19	NP_032278	NM_008252	ENSMUST00000067925	MGI:96157	210	24.162	18	3.10895e+06	3.25589e+06	1.80242e+06	1.82041e+06	2.3672e+06	2.43447e+06	3.88	5.17	4.48	61.05	95.9	76.51	5.33	19.19	10.11	0.59	0.29	0.41	5578.5	2152.8	3465.46
IPI00677454.2;IPI00129468.2;IPI00660820.1;IPI00678989.3;IPI00660374.1;IPI00381658.1;IPI00776057.1;IPI00605662.2;IPI00625302.1;IPI00775987.1	Chromobox homolog 3 (Drosophila HP1 gamma);Chromobox protein homolog 3;Heterochromatin protein 1 homolog gamma;Modifier 2 protein;M32	Cbx3	Chromobox homolog 3;Chromobox protein homolog 3;similar to Chromobox homolog 3 (HP1 gamma homolog, Drosophila) isoform 2;similar to Chromobox homolog 3;similar to Chromobox homolog 3;similar to Chromobox homolog 3;13 kDa protein	Q32P00;Q9DCC5;P23198	NP_031650;XP_926464;XP_917516;XP_911553;XP_356668	NM_007624	ENSMUST00000031862;ENSMUST00000081455;ENSMUST00000094623;ENSMUST00000114446	MGI:108515;MGI:108515	183	20.811	11	1.8706e+06	1.89395e+06	2.94548e+06	3.07365e+06	2.3473e+06	2.41266e+06	NA	NA	NA	20.01	23.45	21.66	6.73	8.96	7.76	6.06	NA	6.06	NA	567.15	567.15
IPI00230388.5	U6 snRNA-associated Sm-like protein LSm3	Lsm3	U6 snRNA-associated Sm-like protein LSm3	P62311	NP_080585	NM_026309	ENSMUST00000040607	MGI:1914928	102	11.845	5	5.55129e+06	6.04217e+06	985479	963292	2.33895e+06	2.40351e+06	59.14	47.61	53.06	87.29	173.7	123.14	6.08	7.64	6.82	7.99	5.2	6.44	553.95	120.9	258.79
IPI00319973.3	Membrane-associated progesterone receptor component 1	Pgrmc1;Pgrmc	Membrane-associated progesterone receptor component 1	O55022;Q3TFP8;Q3TH84;Q3TXU8	NP_058063	NM_016783	ENSMUST00000073339	MGI:1858305	195	21.694	15	2.84443e+06	2.96131e+06	1.91377e+06	1.94059e+06	2.33315e+06	2.39715e+06	109.98	89.9	99.44	63.89	77.67	70.44	13.94	15.01	14.47	7.95	5.92	6.86	180.89	138.16	158.09
IPI00138691.6;IPI00955134.1;IPI00955128.1	Actin-related protein 2/3 complex subunit 4;Arp2/3 complex 20 kDa subunit;Putative uncharacterized protein	Arpc4;Arc20	Actin-related protein 2/3 complex subunit 4;Putative uncharacterized protein	P59999;Q7TPD9;Q9D3C4;Q8BVW6	NP_080828;NP_001163956	NM_026552	ENSMUST00000032412;ENSMUST00000102708	MGI:1915339;MGI:1915339	168	19.667	11	3.15675e+06	3.30931e+06	1.70213e+06	1.71259e+06	2.31801e+06	2.38057e+06	50.75	41.22	45.74	88.86	97.68	93.17	18.08	13.77	15.78	3.11	2.88	2.99	393.75	255.29	317.05
IPI00122568.3;IPI00858039.1	Rho GDP-dissociation inhibitor 2;Rho-GDI beta;D4	Arhgdib;Gdid4	Rho GDP-dissociation inhibitor 2	Q61599	NP_031512	NM_007486	ENSMUST00000032344;ENSMUST00000111891;ENSMUST00000111892	MGI:101940	200	22.851	18	2.12543e+06	2.17031e+06	2.52315e+06	2.60598e+06	2.31577e+06	2.37811e+06	159.09	124.72	140.86	117.39	491.26	240.14	10.82	18	13.95	13.72	7.28	10	83.4	96.51	89.72
IPI00130344.3	Chloride intracellular channel protein 1;Nuclear chloride ion channel 27	Clic1	Chloride intracellular channel protein 1	Q9Z1Q5;Q3TIP8;Q542F1	NP_254279	NM_033444	ENSMUST00000007257	MGI:2148924	241	27.013	17	1.8322e+06	1.85251e+06	2.92676e+06	3.05281e+06	2.31569e+06	2.37802e+06	152.64	171.36	161.73	61.43	69.53	65.36	13.96	8.17	10.68	11.03	17.74	13.99	89.56	108.91	98.76
IPI00515257.1	Transcription factor BTF3;RNA polymerase B transcription factor 3	Btf3	Isoform 1 of Transcription factor BTF3	Q64152-1;Q64152	NP_663430	NM_145455	ENSMUST00000022163	MGI:1202875	204	22.031	2	2.55256e+06	2.63838e+06	2.09405e+06	2.13615e+06	2.31196e+06	2.37394e+06	125.85	77.66	98.86	15.54	18.45	16.94	9	13.34	10.96	12.44	5.55	8.31	277.35	333.24	304.01
IPI00119224.1	Small nuclear ribonucleoprotein Sm D3;snRNP core protein D3	Snrpd3	Small nuclear ribonucleoprotein Sm D3	P62320;Q91VM2	NP_080371	NM_026095	ENSMUST00000020397	MGI:1914582	126	13.916	6	2.09529e+06	2.1375e+06	2.54623e+06	2.63141e+06	2.30978e+06	2.37155e+06	223.8	138.96	176.35	40.56	50.67	45.34	6.01	19.07	10.7	30.53	7.82	15.45	79.19	133.07	102.66
IPI00454008.1	Serine hydroxymethyltransferase	Shmt2	Serine hydroxymethyltransferase	Q3TFD0;Q99K87;Q9CZN7	NP_082506	NM_028230	ENSMUST00000026470	MGI:1277989	504	55.76	29	2.47839e+06	2.55671e+06	2.13886e+06	2.18494e+06	2.30237e+06	2.36344e+06	96.24	60.7	76.43	75.42	110.01	91.08	11.89	9.6	10.68	7.76	5.53	6.55	174.57	206.19	189.72
IPI00474446.4	Eukaryotic translation initiation factor 2 subunit 1;Eukaryotic translation initiation factor 2 subunit alpha	Eif2s1;Eif2a	Eukaryotic translation initiation factor 2 subunit 1	Q6ZWX6;Q9CV24	NP_080390	NM_026114	ENSMUST00000071230	MGI:95299	315	36.108	33	2.33195e+06	2.39592e+06	2.26284e+06	2.32027e+06	2.29714e+06	2.35771e+06	20.65	19.3	19.96	148.73	253.78	194.28	11.34	12.54	11.92	1.72	1.44	1.58	669.54	596.97	632.21
IPI00113849.1	Cell division control protein 42 homolog;G25K GTP-binding protein	Cdc42	Isoform 2 of Cell division control protein 42 homolog	P60766-2;P60766;Q3UL78	NP_033991	NM_009861	ENSMUST00000030417;ENSMUST00000051477	MGI:106211	191	21.258	2	2029474	2.06597e+06	2.59591e+06	2.6862e+06	2.29528e+06	2.35568e+06	89.32	68.99	78.5	49.91	67.28	57.95	12.67	13.67	13.16	6.89	4.84	5.78	179.32	246.55	210.26
IPI00875110.1;IPI00318614.9;IPI00857308.1	Isocitrate dehydrogenase [NADP], mitochondrial;Oxalosuccinate decarboxylase;NADP(+)-specific ICDH;IDP;ICD-M	Idh2	52 kDa protein;Isocitrate dehydrogenase [NADP], mitochondrial	P54071	NP_766599	NM_173011	ENSMUST00000061676;ENSMUST00000107384	MGI:96414	469	52.399	30	2.09773e+06	2.14015e+06	2.5109e+06	2.59249e+06	2.29503e+06	2.35541e+06	91.51	61.99	75.32	378.32	NA	378.32	14.43	14.47	14.45	6.47	NA	6.47	NA	NA	NA
IPI00116308.1	Hsc70-interacting protein;Protein ST13 homolog;Protein FAM10A1	St13;Fam10a1;Hip	Hsc70-interacting protein	Q99L47;Q3TGW8;Q3U3N7;Q3U8D2;Q3U9V1	NP_598487	NM_133726	ENSMUST00000023039	MGI:1917606	371	41.655	17	1.96997e+06	2.00144e+06	2.63023e+06	2.7241e+06	2.27629e+06	2.3349e+06	124.43	108.82	116.36	65.36	169.85	105.37	9.18	20.95	13.87	12.12	5.78	8.37	114.67	127.93	121.12
IPI00222553.7;IPI00132856.1;IPI00460298.3;IPI00473360.1;IPI00625088.1;IPI00463149.2;IPI00460252.2;IPI00874514.1	40S ribosomal protein S29	Rps29	40S ribosomal protein S29;similar to 40S ribosomal protein S29;similar to 40S ribosomal protein S29;similar to 40S ribosomal protein S29;similar to 40S ribosomal protein S29	P62274	NP_033119;XP_900017;XP_918427;XP_981731;XP_987209;XP_001474465;XP_001479175;XP_001474990;XP_001475244;XP_001476064;XP_911088	NM_009093	ENSMUST00000037023	MGI:107681	56	6.6767	3	1.8295e+06	1.8496e+06	2.82515e+06	2.93991e+06	2.27346e+06	2.3318e+06	20.04	17.29	18.61	104.72	206.44	147.03	20.4	6.62	11.62	1.14	2.13	1.56	595.22	828.43	702.21
IPI00129512.3	Proteasome subunit beta type-4;Macropain beta chain;Multicatalytic endopeptidase complex beta chain;Proteasome chain 3	Psmb4;Lmp3	Proteasome subunit beta type-4	P99026	NP_032971	NM_008945	ENSMUST00000005923	MGI:1098257	264	29.116	11	2.02005e+06	2.05575e+06	2.50653e+06	2.58768e+06	2.25019e+06	2.30635e+06	215.39	211.51	213.44	109.87	145.4	126.39	16.15	13.95	15.01	14.15	14.64	14.39	59.78	64.61	62.15
IPI00121514.3	Stress-induced-phosphoprotein 1;Hsc70/Hsp90-organizing protein	Stip1	Stress-induced-phosphoprotein 1	Q60864;Q3THQ5	NP_058017	NM_016737	ENSMUST00000025918	MGI:109130	543	62.581	64	2.29387e+06	2.35421e+06	2.17823e+06	2.22786e+06	2.2353e+06	2.29009e+06	144.38	125.6	134.66	82.38	300.5	157.33	12.28	22.76	16.72	11.38	6.35	8.5	106.27	87.37	96.36
IPI00129430.1;IPI00849080.1	Splicing factor, proline- and glutamine-rich;Polypyrimidine tract-binding protein-associated-splicing factor;DNA-binding p52/p100 complex, 100 kDa subunit	Sfpq	Splicing factor, proline- and glutamine-rich;similar to PTB-associated splicing factor	Q8VIJ6;Q3TZL2;Q7TMH7;Q810V5;Q9Z1Q0	NP_076092;XP_001475156	NM_023603	ENSMUST00000030623	MGI:1918764	699	75.441	41	2.0898e+06	2.13153e+06	2.37051e+06	2.4382e+06	2.22574e+06	2.27964e+06	59.27	55.38	57.29	178.99	2159.4	621.7	10.65	18.05	13.86	5.17	3.23	4.08	206.13	196.05	201.03
IPI00321718.4;IPI00880977.1;IPI00651865.1;IPI00880826.1	Prohibitin-2;B-cell receptor-associated protein BAP37;Repressor of estrogen receptor activity;Putative uncharacterized protein	Phb2;Bap;Bcap37;Rea	Prohibitin-2;Protein;Putative uncharacterized protein	O35129;Q3V235;Q3V2V2	NP_031557	NM_007531	ENSMUST00000004375;ENSMUST00000100958	MGI:102520;MGI:102520	299	33.296	24	2.19854e+06	2.25002e+06	2.17578e+06	2.22518e+06	2.18713e+06	2.23749e+06	93.74	78.22	85.63	168.92	518.75	296.02	11.11	8.73	9.85	7.93	7.68	7.8	137.39	133.89	135.63
IPI00411116.4;IPI00265279.1;IPI00133481.1;IPI00808317.1	Ubiquitin-conjugating enzyme E2 D3;Ubiquitin-protein ligase D3;Ubiquitin carrier protein D3;Ubiquitin-conjugating enzyme E2-17 kDa 3;E2(17)KB 3	Ube2d3	Ubiquitin-conjugating enzyme E2 D3;similar to UBE2D3	P61079;Q3U5V6;Q4QQL2;Q9D1S1;Q9D7F5	NP_079632;XP_001472321;XP_001475979;XP_001476755	NM_025356	ENSMUST00000106291	MGI:1913355	147	16.687	2	2.48675e+06	2.56591e+06	1.91792e+06	1.94509e+06	2.1839e+06	2.23397e+06	39.91	35.6	37.69	29.85	39.98	34.54	10.54	11.58	11.05	3.51	2.82	3.14	593.87	443.84	513.4
IPI00648173.1;IPI00169916.11;IPI00649850.2;	Clathrin, heavy polypeptide (Hc);Clathrin heavy chain 1	Cltc;RP23-366M19.3-006	Clathrin, heavy polypeptide;Clathrin heavy chain 1	Q5SXR6;Q80U89;Q68FD5;Q3TAN1;Q3TJ98;Q3TYQ2;Q3U0H2;Q3UPJ3;Q8K2I5	NP_001003908	NM_001003908	ENSMUST00000060766;ENSMUST00000103186	MGI:2388633;MGI:2388633	1679	191.98	124	2.06019e+06	2.09933e+06	2.29239e+06	2.3526e+06	2.17319e+06	2.22229e+06	126.91	138.5	132.58	119.92	229.61	165.94	15.27	13.96	14.6	8.64	9.58	9.1	101.48	85.18	92.97
IPI00115644.2	Putative uncharacterized protein	Sar1a;Sara1	Putative uncharacterized protein	Q3TXJ4;Q99JZ4	NP_033146	NM_009120	ENSMUST00000020285	MGI:98230	198	22.327	3	2.23655e+06	2.29152e+06	2.08251e+06	2.1236e+06	2.15816e+06	2.2059e+06	51.96	49.89	50.91	53.1	78.33	64.49	10.45	11.24	10.84	4.6	4.03	4.31	328.31	267.31	296.24
IPI00114667.1	26S proteasome non-ATPase regulatory subunit 7;26S proteasome regulatory subunit rpn8;26S proteasome regulatory subunit S12;Proteasome subunit p40;Mov34 protein	Psmd7;Mov-34;Mov34	26S proteasome non-ATPase regulatory subunit 7	P26516;A1L3B8	NP_034947	NM_010817	ENSMUST00000044106	MGI:1351511	321	36.539	17	1.82063e+06	1.84004e+06	2.53856e+06	2.62296e+06	2.14983e+06	2.19683e+06	61.62	78.77	69.67	156.06	119.83	136.75	6.45	12.25	8.89	7.93	5.98	6.89	178.37	181.99	180.17
IPI00165706.1;IPI00849725.1;IPI00751963.1;IPI00848631.1;IPI00880594.1;IPI00881242.1;IPI00848890.1;IPI00379383.3;IPI00761765.2;IPI00357212.1;IPI00849086.1;IPI00345952.5;IPI00403962.3;IPI00849573.1;IPI00850868.1	Small ubiquitin-related modifier 2;Ubiquitin-like protein SMT3B;SMT3 homolog 2;Sentrin-2	Sumo2;Smt3b;Smt3h2	Small ubiquitin-related modifier 2;similar to SMT3B protein isoform 1;similar to SMT3B protein isoform 2;similar to SMT3B protein isoform 2;8 kDa protein;6 kDa protein;similar to Chain B, Crystal Structure Of Sumo-3-Modified Thymine-Dna Glycosylase;similar	P61957	NP_579932;XP_001471836;XP_001473500;XP_001476508;XP_001477640;XP_001480781;XP_001480707;XP_001480736;XP_001473517;XP_001476523;XP_001480783;XP_993197;XP_001480710;XP_001480739;XP_001475771;XP_001478299;XP_001472316;XP_001481191;XP_001473567;XP_001473612;XP_001473592;XP_001473631		ENSMUST00000021084	MGI:2158813	95	10.871	3	1.98717e+06	2.02008e+06	2.30419e+06	2.36551e+06	2.13982e+06	2.18591e+06	NA	NA	NA	29.85	27.97	28.89	NA	NA	NA	NA	NA	NA	NA	NA	NA
IPI00420807.3;IPI00457656.3;IPI00515505.3	Splicing factor, arginine/serine-rich 1;ASF/SF2	Sfrs1	Isoform 1 of Splicing factor, arginine/serine-rich 1;Isoform 2 of Splicing factor, arginine/serine-rich 1;Isoform 3 of Splicing factor, arginine/serine-rich 1	Q6PDM2-1;Q6PDM2;Q6PDM2-2;Q6PDM2-3	NP_775550;XP_001480947;NP_001071635	NM_173374	ENSMUST00000079866;ENSMUST00000107920	MGI:98283;MGI:98283;MGI:98283	248	27.744	19	2.05447e+06	2.09312e+06	2.2253e+06	2.27924e+06	2.13818e+06	2.18413e+06	53.75	46.41	49.95	83.83	111.29	96.59	10.93	11.62	11.27	4.6	3.66	4.11	257.76	279.02	268.18
IPI00128760.1;IPI00116718.1;IPI00849320.1;IPI00849842.1;IPI00408149.3;IPI00858089.1;IPI00849430.1;IPI00653631.1	Ubiquitin-conjugating enzyme E2 L3;Ubiquitin-protein ligase L3;Ubiquitin carrier protein L3;UbcM4	Ube2l3;Ubce7	Ubiquitin-conjugating enzyme E2 L3;similar to LOC446231 protein;similar to ubiquitin-conjugating enzyme UbcH7 isoform 1;similar to ubiquitin-conjugating enzyme UbcH7;similar to ubiquitin-conjugating enzyme UbcH7 isoform 1;14 kDa protein	P68037;Q3TIH9;Q3TW19;Q561N4	NP_033482;XP_001475006;XP_001475499;XP_001475911;XP_001477937;XP_001477949;XP_001475020;XP_619973;XP_922588	NM_009456	ENSMUST00000090192;ENSMUST00000115699	MGI:109240	154	17.861	10	2.03114e+06	2.06778e+06	2.2421e+06	2.29759e+06	2.13401e+06	2.17959e+06	29.29	28.02	28.65	81.41	91.11	86.12	13.71	13.31	13.51	2.14	2	2.07	472.31	488.33	480.25
IPI00421223.3	Tropomyosin alpha-4 chain;Tropomyosin-4	Tpm4	Tropomyosin alpha-4 chain	Q6IRU2	NP_001001491	NM_001001491	ENSMUST00000003575	MGI:2449202	248	28.467	32	1.97512e+06	2.00702e+06	2.27087e+06	2.32905e+06	2.11784e+06	2.16198e+06	200.89	174.7	187.34	46.6	55.71	50.95	11.65	13.56	12.57	16.43	12.34	14.24	79.78	92.15	85.74
IPI00626385.4;IPI00421268.1;IPI00944107.1;IPI00229509.3;IPI00468273.4	Plectin-1;Plectin-6	Plec1	plectin isoform 12alpha;Isoform PLEC-1 of Plectin-1;plectin isoform 1c;plectin isoform 1b2alpha;Isoform PLEC-1E of Plectin-1	Q9QXS1-2;Q9QXS1;Q499F9;Q9QXS1-16;Q9QXS1-12;Q6S392	NP_001157012;NP_958791;NP_035247;NP_001157021;NP_958788	NM_001163540	ENSMUST00000023226;ENSMUST00000054449;ENSMUST00000071869;ENSMUST00000072692;ENSMUST00000073418;ENSMUST00000074834;ENSMUST00000076355;ENSMUST00000076442;ENSMUST00000080857;ENSMUST00000089610	MGI:1277961;MGI:1277961;MGI:1277961	4691	534.18	16	2.73288e+06	2.83762e+06	1.63986e+06	1.64585e+06	2.11696e+06	2.16102e+06	97.24	137.83	115.77	99.66	108.82	104.14	10.88	9.56	10.2	8.35	12.6	10.26	175.97	71.86	112.45
IPI00132966.3;IPI00459797.3	40 kDa peptidyl-prolyl cis-trans isomerase;Cyclophilin-40	Ppid	Peptidyl-prolyl cis-trans isomerase D	Q9CR16;Q3UB60;Q8BMX6	NP_080628	NM_026352	ENSMUST00000029382	MGI:1914988	370	40.742	30	2.55589e+06	2.64206e+06	1.75163e+06	1.76576e+06	2.11589e+06	2.15985e+06	64.37	58.03	61.12	93.98	332.85	176.87	7.03	11.44	8.97	7.72	4.63	5.98	253.09	153.84	197.32
IPI00113536.3;IPI00831258.1	Acidic leucine-rich nuclear phosphoprotein 32 family member B;Proliferation-related acidic leucine-rich protein PAL31	Anp32b;Pal31	Isoform 2 of Acidic leucine-rich nuclear phosphoprotein 32 family member B;Isoform 1 of Acidic leucine-rich nuclear phosphoprotein 32 family member B	Q9EST5-2;Q9EST5;Q9EST5-1;Q3UW32	NP_570959	NM_130889	ENSMUST00000072244;ENSMUST00000102926	MGI:1914878;MGI:1914878	329	37.447	3	2.06221e+06	2.10154e+06	2.1478e+06	2.19468e+06	2.10457e+06	2.14753e+06	242.2	174.02	205.3	65.62	91.55	77.51	7.7	32.69	15.87	27.02	7.24	13.99	61.18	75.81	68.1
IPI00137331.6;IPI00869430.1;IPI00649994.1	Adenylyl cyclase-associated protein 1;Adenylyl cyclase-associated protein	Cap1;Cap	Adenylyl cyclase-associated protein 1;Adenylyl cyclase-associated protein	P40124;Q3U0U5;Q3TC53;Q3UNQ0;Q3UVJ2;Q8BPT7	NP_031624	NM_007598	ENSMUST00000069533;ENSMUST00000106255;ENSMUST00000106257	MGI:88262;MGI:88262	474	51.574	38	1.64003e+06	1.64604e+06	2.64971e+06	2.74561e+06	2.08461e+06	2.12582e+06	131.99	127.09	129.52	80.64	57.46	68.07	14.4	12.69	13.52	9.34	9.41	9.37	87.05	143.67	111.83
IPI00118986.1;IPI00461407.1	ATP synthase subunit O, mitochondrial;Oligomycin sensitivity conferral protein	Atp5o;D12Wsu28e	ATP synthase subunit O, mitochondrial;hypothetical protein	Q9DB20;Q3TF25;Q3THG0	NP_613063;XP_001478145;XP_484160;XP_911178	NM_138597	ENSMUST00000023677	MGI:106341	213	23.363	12	2.09561e+06	2.13785e+06	2.02392e+06	2.05994e+06	2.05945e+06	2.09847e+06	151.07	112.53	130.38	159.39	670.25	326.85	13.51	15.25	14.35	11.16	7.33	9.04	82.5	86.44	84.45
IPI00222496.3;	Protein disulfide-isomerase A6;Thioredoxin domain-containing protein 7	Pdia6;Txndc7	Putative uncharacterized protein	Q922R8;Q3THH1;Q3TJL8;Q3TML0;Q9DAB4	NP_082235	NM_027959	ENSMUST00000057288	MGI:1919103	445	48.689	4	1.26189e+06	1.24463e+06	3.35167e+06	3.52769e+06	2.05656e+06	2.09533e+06	107.52	116.83	112.08	51.62	82.12	65.11	16.73	30.15	22.46	6.91	5.06	5.91	97.02	172.7	129.44
IPI00277930.6	Putative uncharacterized protein	Capg	Putative uncharacterized protein	Q3TNN6;Q3UJ44;Q99LB4	NP_001035999;NP_031625	NM_001042534	ENSMUST00000071044;ENSMUST00000114071;ENSMUST00000114072;ENSMUST00000114073	MGI:1098259	350	38.897	1	1.56011e+06	1.56063e+06	2.69319e+06	2.7937e+06	2.0498e+06	2.08798e+06	109.68	124.26	116.74	105.02	74.74	88.59	15.9	11.93	13.77	7.28	9.62	8.37	94.37	136.84	113.64
IPI00607069.1			hypothetical protein isoform 1		XP_995553;XP_995570				136	15.204	1	2.56731e+06	2.65466e+06	1.63249e+06	1.63797e+06	2.04722e+06	2.08518e+06	NA	NA	NA	76.84	85.46	81.04	NA	NA	NA	NA	NA	NA	NA	NA	NA
IPI00117689.1;IPI00651975.1;IPI00654405.1	Polymerase I and transcript release factor	Ptrf	Polymerase I and transcript release factor	O54724	NP_033012	NM_008986	ENSMUST00000060792	MGI:1277968	392	43.953	24	1.73604e+06	1.749e+06	2.39224e+06	2.46204e+06	2.03789e+06	2.07505e+06	67.13	84.54	75.33	76.18	205.5	125.12	14.16	25.76	19.1	4.8	3.98	4.37	182.62	147.32	164.02
IPI00323971.2;IPI00624746.2	Inosine-5'-monophosphate dehydrogenase 2;IMPDH-II;IMPD 2	Impdh2;Impdh	Inosine-5'-monophosphate dehydrogenase 2;similar to Inosine 5-phosphate dehydrogenase 2	P24547;O89058;Q3U9N8;Q3UAT9;Q3UPJ2	NP_035960;XP_001478203	NM_011830	ENSMUST00000081111	MGI:109367	514	55.814	33	1.99658e+06	2.03028e+06	2.03681e+06	2.07394e+06	2.0166e+06	2.05193e+06	NA	NA	NA	49.03	46.22	47.61	9.78	9.53	9.65	17.58	NA	17.58	NA	103.94	103.94
IPI00109813.1	Putative uncharacterized protein	Hnrnpa0;Hnrpa0;Klhl3	heterogeneous nuclear ribonucleoprotein A0	Q9CX86	NP_084148	NM_029872	ENSMUST00000007980	MGI:1924384	305	30.53	15	1.61211e+06	1.61616e+06	2.49778e+06	2.57805e+06	2.00666e+06	2.04115e+06	57.53	54.89	56.2	38.26	42.91	40.52	13.83	13.6	13.71	4.18	3.87	4.02	252.04	353.55	298.51
IPI00284806.8	Hypoxanthine-guanine phosphoribosyltransferase;HPRT B	Hprt1;Hprt	Hypoxanthine-guanine phosphoribosyltransferase	P00493;B1B0W8;Q6TDG6;Q99KF5	NP_038584	NM_013556	ENSMUST00000026723	MGI:96217	218	24.57	13	1.98494e+06	2.01765e+06	2.01407e+06	2.04925e+06	1.99945e+06	2.03333e+06	59.65	39.34	48.44	72.45	82.63	77.38	11.5	12.3	11.89	4.92	2.98	3.83	234.15	324.34	275.58
IPI00122698.1;IPI00776143.1;IPI00776339.1;IPI00828216.4;IPI00886070.1	Histone-binding protein RBBP7;Retinoblastoma-binding protein 7;Retinoblastoma-binding protein p46;Histone acetyltransferase type B subunit 2;Nucleosome-remodeling factor subunit RBAP46;Retinoblastoma binding protein 7	Rbbp7;Rbap46;RP23-436I3.1-002;RP23-436I3.1-003;RP23-436I3.1-005	Histone-binding protein RBBP7;Retinoblastoma binding protein 7;Retinoblastoma binding protein 7;Retinoblastoma binding protein 7	Q60973;Q3UJI2;Q3UX53;Q8C5H3;A2AFI9;A2AFJ1;A2AFJ2	NP_033057	NM_009031	ENSMUST00000033720;ENSMUST00000112326;ENSMUST00000112327;ENSMUST00000112321	MGI:1194910;MGI:1194910;MGI:1194910;MGI:1194910	425	47.789	14	1.45298e+06	1.4466e+06	2.74711e+06	2.85338e+06	1.99787e+06	2.03162e+06	123	88.7	104.45	22.57	29.16	25.65	9.33	14.72	11.72	11.83	5.91	8.36	138.52	285.75	198.95
IPI00230440.6;IPI00758028.2;IPI00750092.1	Adenosylhomocysteinase;S-adenosyl-L-homocysteine hydrolase;Liver copper-binding protein;CUBP	Ahcy	Adenosylhomocysteinase;similar to S-adenosylhomocysteine hydrolase	P50247;Q3TF14;Q3U4D1;Q3U5U5;Q5M9P0;Q8BPI7	NP_057870;XP_001002625	NM_016661	ENSMUST00000054607	MGI:87968	432	47.688	32	2.08026e+06	2.12115e+06	1.89405e+06	1.91928e+06	1.98497e+06	2.01763e+06	14.34	9.42	11.62	129.59	NA	129.59	17.11	14.66	15.84	0.91	NA	0.91	893.82	NA	NA
IPI00226073.2;IPI00798511.1	Heterogeneous nuclear ribonucleoprotein F;Heterogeneous nuclear ribonucleoprotein F, N-terminally processed	Hnrnpf;Hnrpf	Isoform 1 of Heterogeneous nuclear ribonucleoprotein F;Isoform 2 of Heterogeneous nuclear ribonucleoprotein F	Q9Z2X1-1;Q9Z2X1;Q8R582;Q9Z2X1-2	NP_001159899;NP_001159900;NP_001159901;NP_001159902;NP_001159903;NP_001159904;NP_598595	NM_001166427	ENSMUST00000035493	MGI:2138741;MGI:2138741	415	45.729	24	1.73138e+06	1.74399e+06	2.27406e+06	2.33254e+06	1.98425e+06	2.01685e+06	57.48	63.29	60.32	38.07	39.02	38.54	8.3	10.12	9.16	6.05	5.54	5.79	268.32	293.44	280.6
IPI00121758.1;IPI00515147.1;IPI00459625.1;IPI00807899.1	TAR DNA-binding protein 43;TAR DNA binding protein;TARDBP S9;TARDBP S8;Tardbp protein	Tardbp;Tdp43;TARDBP;RP23-331P21.5-007;RP23-331P21.5-003	TAR DNA-binding protein 43;TAR DNA binding protein isoform 2;TAR DNA binding protein isoform 4;Tardbp protein	Q921F2;Q3U591;Q3V0E7;Q544R5;Q8BUM1;D2KPZ5;Q6VYI4;Q6VYI5;Q05C33	NP_663531;NP_001008545;NP_001008546	NM_145556	ENSMUST00000045180;ENSMUST00000055827;ENSMUST00000095719;ENSMUST00000105700	MGI:2387629;MGI:2387629;MGI:2387629;MGI:2387629	414	44.547	1	1.58371e+06	1.58582e+06	2.46425e+06	2.54115e+06	1.97551e+06	2.00738e+06	23.91	23.56	23.73	131.91	166.98	148.41	8.41	12.61	10.3	2.49	1.75	2.09	418.65	557.96	483.31
IPI00120886.3;IPI00647981.3;IPI00131034.1;IPI00896734.1;IPI00849342.1;IPI00553286.3;IPI00623394.4;IPI00136146.5	Nuclease-sensitive element-binding protein 1;Y-box-binding protein 1;Y-box transcription factor;YB-1;CCAAT-binding transcription factor I subunit A;Enhancer factor I subunit A;DNA-binding protein B;Y box protein 1	Ybx1;Msy-1;Msy1;Nsep1;Yb1;RP24-363D14.2-004	Nuclease-sensitive element-binding protein 1;Y box protein 1	P62960;Q3UBT1;Q60950;Q60951;Q71V06;Q810K5;Q8BRJ5;A2BGG7	NP_035862	NM_011732	ENSMUST00000079644	MGI:99146;MGI:99146	322	35.73	1	2.3602e+06	2.42689e+06	1.64843e+06	1.65503e+06	1.97247e+06	2.00408e+06	137.25	105.41	120.28	26.87	24.1	25.45	21.48	14.74	17.79	7.6	7.02	7.31	174.2	169.22	171.69
IPI00124223.3	Proteasome activator complex subunit 1;Proteasome activator 28 subunit alpha;Activator of multicatalytic protease subunit 1;11S regulator complex subunit alpha	Psme1	Proteasome activator complex subunit 1	P97371;Q5HZK3	NP_035319	NM_011189	ENSMUST00000089619	MGI:1096367	249	28.673	20	1.68854e+06	1.69802e+06	2.27715e+06	2.33592e+06	1.96088e+06	1.99153e+06	52.45	50.99	51.71	313.48	NA	313.48	10.03	24.19	15.58	4.78	NA	4.78	NA	NA	NA
IPI00553538.3	Histone H3.1	Hist1h3a;H3a;Hist1h3g;H3.1-221;H3g;Hist1h3h;H3.1-291;H3h;Hist1h3i;H3.1-I;H3i	Histone H3.1	P68433;A1L0V4	NP_038578;NP_659539;NP_835513;NP_835514		ENSMUST00000080859;ENSMUST00000091701;ENSMUST00000091752;ENSMUST00000091754	MGI:2668828;MGI:2145541;MGI:2448349;MGI:2448350	136	15.404	1	2.90978e+06	3.03393e+06	1.3066e+06	1.29172e+06	1.94985e+06	1.97959e+06	NA	NA	NA	77.91	65.1	71.22	NA	NA	NA	NA	NA	NA	NA	NA	NA
IPI00130118.1	Ras-related protein Rab-10	Rab10	Ras-related protein Rab-10	P61027;Q3U621;Q4FJL0	NP_057885	NM_016676	ENSMUST00000021001	MGI:105066	200	22.541	16	2.01256e+06	2.04761e+06	1.88837e+06	1.91314e+06	1.94948e+06	1.97918e+06	39.93	40.65	40.29	59.8	65.85	62.75	12.83	12.39	12.61	3.05	3.06	3.06	374.86	317.2	344.83
IPI00111265.3;IPI00881762.1;IPI00857651.1;IPI00886361.1	F-actin-capping protein subunit alpha-2;CapZ alpha-2	Capza2;Cappa2	F-actin-capping protein subunit alpha-2;20 kDa protein;20 kDa protein	P47754;Q3U7G3;Q3UBZ3;Q3UCD2;Q5DQJ3	NP_031630	NM_007604	ENSMUST00000015877	MGI:106222	286	32.967	16	1.43479e+06	1.4273e+06	2.63822e+06	2.73292e+06	1.94558e+06	1.97496e+06	70.29	55.43	62.42	74.26	120.14	94.45	8.75	9.37	9.06	7.1	5.15	6.05	148.08	267	198.84
IPI00120716.3	Guanine nucleotide-binding protein G(I)/G(S)/G(T) subunit beta-1;Transducin beta chain 1	Gnb1	Guanine nucleotide-binding protein G(I)/G(S)/G(T) subunit beta-1	P62874;Q3TQ70;Q3U1B1;Q61621	NP_001153488;NP_001153489;NP_032168	NM_001160016	ENSMUST00000030940;ENSMUST00000105616	MGI:95781	340	37.377	8	1.92593e+06	1.95375e+06	1.94783e+06	1.97746e+06	1.93685e+06	1.96551e+06	NA	NA	NA	18.01	19.95	18.96	18.18	19.24	18.7	NA	NA	NA	NA	NA	NA
IPI00117167.2;IPI00759948.1	Gelsolin;Actin-depolymerizing factor;Brevin	Gsn;Gsb	Isoform 1 of Gelsolin;Isoform 2 of Gelsolin	P13020-1;P13020;A2AL35;Q3TGJ9;Q3U9Q8;Q3UCW8;P13020-2;A6PWS5;Q6PAC1	NP_666232	NM_146120	ENSMUST00000028239;ENSMUST00000113016	MGI:95851;MGI:95851	780	85.941	44	1.63223e+06	1.63769e+06	2.28979e+06	2.34975e+06	1.93325e+06	1.96162e+06	129.38	146.43	137.64	198.01	356.87	265.83	21.85	17.92	19.79	7.1	8.57	7.8	75.21	77.11	76.16
IPI00117146.1;IPI00881727.1;IPI00881849.1	Phosphoserine phosphatase;O-phosphoserine phosphohydrolase	Psph	Phosphoserine phosphatase;11 kDa protein	Q99LS3	NP_598661	NM_133900	ENSMUST00000031399;ENSMUST00000120496	MGI:97788	225	25.096	21	3.25926e+06	3.42404e+06	1.13524e+06	1.11187e+06	1.92355e+06	1.95112e+06	35.2	20.99	27.18	126.02	535.57	259.79	13.04	11.65	12.32	2.66	1.65	2.1	542.56	279.69	389.55
IPI00830581.1;IPI00626132.3;IPI00320847.10	17beta-hydroxysteroid dehydrogenase type 10/short chain L-3-hydroxyacyl-CoA dehydrogenase;Hydroxysteroid (17-beta) dehydrogenase 10;Putative uncharacterized protein;3-hydroxyacyl-CoA dehydrogenase type-2;3-hydroxyacyl-CoA dehydrogenase type II;Type II HADH;3-hydroxy-2-methylbutyryl-CoA dehydrogenase;17-beta-hydroxysteroid dehydrogenase 10;Mitochondrial ribonuclease P protein 2;Endoplasmic reticul…	Hsd17b10;Hadh2;Hsd17b10/Schad;RP23-419G22.2-001;RP23-419G22.2-003;Erab	hydroxyacyl-Coenzyme A dehydrogenase type II;Hydroxysteroid (17-beta) dehydrogenase 10;3-hydroxyacyl-CoA dehydrogenase type-2	Q99N15;A2AFQ2;Q9CYT3;O08756	NP_058043	NM_016763	ENSMUST00000026289;ENSMUST00000112617	MGI:1333871;MGI:1333871;MGI:1333871	261	27.273	21	2.04761e+06	2.08567e+06	1.79098e+06	1.80809e+06	1.915e+06	1.94187e+06	51.99	43.55	47.58	601.25	NA	601.25	14.93	15.25	15.09	3.59	NA	3.59	NA	NA	NA
IPI00330303.7	Bifunctional purine biosynthesis protein PURH;Phosphoribosylaminoimidazolecarboxamide formyltransferase;5-aminoimidazole-4-carboxamide ribonucleotide formyltransferase;AICAR transformylase;IMP cyclohydrolase;Inosinicase;IMP synthetase;ATIC	Atic;Purh	Bifunctional purine biosynthesis protein PURH	Q9CWJ9;B0LAC5	NP_080471;XP_001476934	NM_026195	ENSMUST00000027384	MGI:1351352	592	64.217	44	1.9159e+06	1.9429e+06	1.8853e+06	1.90982e+06	1.90053e+06	1.92623e+06	84.56	66.45	74.96	75.15	141.02	102.94	13.22	12.96	13.09	6.34	4.84	5.54	158.63	160.42	159.52
IPI00222515.5	26S proteasome non-ATPase regulatory subunit 11;26S proteasome regulatory subunit S9;26S proteasome regulatory subunit p44.5	Psmd11	26S proteasome non-ATPase regulatory subunit 11	Q8BG32;Q3THG2;Q3UWW9;Q497E8;Q5BKQ9;Q7TMI0;Q8BK73;Q8C0Z6;Q8K2N7	NP_848731	NM_178616	ENSMUST00000017572	MGI:1916327	422	47.436	38	1.7974e+06	1.81501e+06	1.99199e+06	2.0253e+06	1.89219e+06	1.91722e+06	54.33	68.59	61.05	75.61	69.93	72.71	6.35	5.57	5.94	7.08	9.78	8.32	231.81	192.1	211.02
IPI00129517.1;IPI00955131.1;IPI00759999.1;IPI00475031.1;IPI00474055.1;IPI00881623.1	Peroxiredoxin-5, mitochondrial;Prx-V;Peroxisomal antioxidant enzyme;PLP;Thioredoxin reductase;Thioredoxin peroxidase PMP20;Antioxidant enzyme B166;Liver tissue 2D-page spot 2D-0014IV;Prdx5 protein;Putative uncharacterized protein;Peroxiredoxin V (PrxV) protein	Prdx5;Prdx6	Isoform Mitochondrial of Peroxiredoxin-5, mitochondrial;Prdx5 protein;Isoform Cytoplasmic+peroxisomal of Peroxiredoxin-5, mitochondrial;Putative uncharacterized protein;Peroxiredoxin V (PrxV) protein	P99029-1;P99029;Q3U7H9;Q3UWS9;Q91YU9;P99029-2;Q9D6X2;Q9JHL8	NP_036151	NM_012021	ENSMUST00000025904;ENSMUST00000099807	MGI:1859821;MGI:1859821;MGI:1859821;MGI:1859821;MGI:1859821	210	21.897	12	1.96171e+06	1.99249e+06	1.74754e+06	1.76136e+06	1.85153e+06	1.87331e+06	78.55	117.28	95.98	178.6	63.95	106.87	12.27	8.65	10.3	6.2	11.6	8.48	147.27	103.35	123.37
IPI00134746.5;IPI00457825.2	Argininosuccinate synthase;Citrulline--aspartate ligase	Ass1;Ass	Argininosuccinate synthase;47 kDa protein	P16460;Q3UEJ7;Q3UJ34	NP_031520	NM_007494	ENSMUST00000102840	MGI:88090	412	46.584	30	1.52449e+06	1.52266e+06	2.2402e+06	2.29552e+06	1.84802e+06	1.86952e+06	71.01	66.66	68.8	50.77	NA	50.77	17.86	10.44	13.66	4.38	NA	4.38	174.56	NA	NA
IPI00122245.2	Rho-related GTP-binding protein RhoC;Silica-induced gene 61 protein	Rhoc;Arhc	Rho-related GTP-binding protein RhoC	Q62159	NP_031510	NM_007484	ENSMUST00000002303;ENSMUST00000106787	MGI:106028	193	22.006	4	2.25293e+06	2.30943e+06	1.50991e+06	1.50713e+06	1.84438e+06	1.86559e+06	81.08	80.93	81	29.06	23.9	26.35	12.65	13.77	13.2	6.26	5.65	5.95	271.72	204.76	235.88
IPI00474883.2;IPI00269481.7;IPI00776140.1;IPI00406800.4;IPI00776374.1;IPI00649604.1;IPI00776265.1;IPI00112457.1	CAPZB3;Capping protein (Actin filament) muscle Z-line, beta;F-actin-capping protein subunit beta;CapZ beta;Capping protein (Actin filament) muscle Z-line, beta, isoform CRA_a	Capzb;RP23-247I1.3-004;Cappb1;RP23-247I1.3-006;mCG_122335;RP23-247I1.3-011	Capping protein (Actin filament) muscle Z-line, beta;Isoform 2 of F-actin-capping protein subunit beta;Capping protein (Actin filament) muscle Z-line, beta, isoform CRA_a;Isoform 1 of F-actin-capping protein subunit beta;Capping protein (Actin filament) mu	A2AMV7;P97856;Q3TVK4;P47757-2;P47757;Q3TRH8;Q923G3;A2AMW0;P47757-1;A2AMV5;A2AMV9	NP_033928;NP_001032850	NM_009798	ENSMUST00000030518;ENSMUST00000102507;ENSMUST00000102508;ENSMUST00000116268;ENSMUST00000042675	MGI:104652;MGI:104652;MGI:104652;MGI:104652;MGI:104652	301	33.767	26	1.63901e+06	1.64495e+06	2.06766e+06	2.10746e+06	1.8409e+06	1.86185e+06	112.2	100.93	106.41	71.42	106.35	87.15	14.3	14.71	14.5	7.98	6.73	7.33	105.7	121.57	113.36
IPI00114407.2;IPI00122339.3;IPI00311103.1;IPI00850366.1;IPI00377350.1	THO complex subunit 4;Ally of AML-1 and LEF-1;Transcriptional coactivator Aly/REF;RNA and export factor-binding protein 1;REF1-I;RNA and export factor-binding protein 2;RNA and export factor binding protein 2	Thoc4;Aly;Ref1;Refbp1;Refbp2;Ref2	Isoform 1 of THO complex subunit 4;Isoform 2 of THO complex subunit 4;Isoform 1 of RNA and export factor-binding protein 2;RNA and export factor binding protein 2;Isoform 2 of RNA and export factor-binding protein 2	O08583-1;O08583;O08583-2;Q9JJW6-1;Q9JJW6;Q4KL64;Q9JJW6-2	NP_035698;NP_062357	NM_011568	ENSMUST00000026125;ENSMUST00000081527	MGI:1341044;MGI:1341044;MGI:1913144;MGI:1913144;MGI:1913144	255	26.94	16	1.74445e+06	1.75804e+06	1.93183e+06	1.96014e+06	1.83575e+06	1.85629e+06	NA	NA	NA	41.13	71.8	54.34	7.28	9.37	8.26	NA	NA	NA	NA	NA	NA
IPI00119227.1;IPI00850259.1;IPI00475301.2;IPI00462940.3;IPI00407540.1	SUMO-conjugating enzyme UBC9;SUMO-protein ligase;Ubiquitin-conjugating enzyme E2 I;Ubiquitin-protein ligase I;Ubiquitin carrier protein I;Ubiquitin carrier protein 9;Ube2i protein	Ube2i;Ubc9;Ubce2i;Ubce9	SUMO-conjugating enzyme UBC9;similar to Chain A, Crystal Structure Of Human Rangap1-Ubc9;similar to Chain A, Crystal Structure Of Human Rangap1-Ubc9;similar to Chain A, Crystal Structure Of Human Rangap1-Ubc9;Ube2i protein	P63280;Q8CFZ0	NP_035795;XP_001473151;XP_001480750;XP_001474241;XP_620954;XP_985205	NM_011665	ENSMUST00000049911	MGI:107365;MGI:107365	158	18.007	12	2.42768e+06	2.50095e+06	1.35988e+06	1.34797e+06	1.81696e+06	1.83604e+06	30.17	27.7	28.91	58.24	91.14	72.85	10.96	12.44	11.68	2.58	2.08	2.32	589.52	316.36	431.86
IPI00877291.1;IPI00353727.7;IPI00830586.1;IPI00830660.1;IPI00473555.1	Putative uncharacterized protein;Annexin A4, isoform CRA_b;Annexin A4;Annexin-4;Annexin IV	Anxa4;mCG_130515;Anx4	annexin A4;Annexin A4;29 kDa protein;24 kDa protein	Q3UCL0;Q7TMN7;Q8BSL2;P97429	NP_038499	NM_013471	ENSMUST00000001187;ENSMUST00000113675	MGI:88030;MGI:88030	319	35.915	28	1.61865e+06	1.62317e+06	2.01883e+06	2.05441e+06	1.8077e+06	1.82605e+06	43.63	32.52	37.66	167.55	NA	167.55	12.69	22.37	16.85	3.36	NA	3.36	225.9	NA	NA
IPI00119024.3	PRA1 family protein 3;ADP-ribosylation factor-like protein 6-interacting protein 5;Glutamate transporter EAAC1-interacting protein;GTRAP3-18;Prenylated Rab acceptor protein 2;Protein JWa;Addicsin	Arl6ip5;Aip5;Jwa;Pra2;Praf3	PRA1 family protein 3	Q8R5J9	NP_075368	NM_022992	ENSMUST00000044681	MGI:1929501	188	21.557	8	1.50477e+06	1.50166e+06	2.14974e+06	2.19679e+06	1.79857e+06	1.81622e+06	132.26	157.68	144.41	48.22	59.23	53.44	9.04	9.12	9.08	13.03	14.96	13.97	94.05	94.9	94.47
IPI00126083.3;IPI00653573.1	EH domain-containing protein 1;mPAST1;Putative uncharacterized protein	Ehd1;Past1	EH domain-containing protein 1;Putative uncharacterized protein (Fragment)	Q9WVK4;Q3TCK3;Q3TGS1;Q3TIT3;Q3TUW9;Q80ZZ0;Q8K1X5;Q3T9A1	NP_034249	NM_010119	ENSMUST00000025684;ENSMUST00000099884	MGI:1341878;MGI:1341878	534	60.602	31	1.75874e+06	1.7734e+06	1.83885e+06	1.85969e+06	1.79835e+06	1.81598e+06	75.03	76.04	75.53	63.08	45.44	53.54	14.44	10.89	12.54	5.3	6.3	5.78	174.37	189.51	181.78
IPI00649986.2;IPI00124225.3;	Psme2 protein;Proteasome activator complex subunit 2;Proteasome activator 28 subunit beta;Activator of multicatalytic protease subunit 2;11S regulator complex subunit beta	Psme2;Pa28b1	proteasome activator subunit 2 isoform 2;Proteasome activator complex subunit 2	Q99LN3;P97372;Q5SVP3	NP_001025026;NP_035320	NM_001029855	ENSMUST00000104958;ENSMUST00000111378	MGI:1096365;MGI:1096365	252	28.31	22	1.99183e+06	2.02513e+06	1.60066e+06	1.60393e+06	1.78557e+06	1.80222e+06	63.89	41.57	51.53	200.32	NA	200.32	9.7	18.65	13.45	5.97	NA	5.97	180.61	NA	NA
IPI00331361.2;IPI00652799.2;IPI00407649.5;IPI00785527.4;IPI00785372.4;IPI00625847.2	Myb-binding protein 1A;Myb-binding protein of 160 kDa;Putative uncharacterized protein	Mybbp1a;P160	Myb-binding protein 1A;Putative uncharacterized protein	Q7TPV4;A0JLT5;Q3U2W2;Q3TLF6	NP_058056	NM_016776	ENSMUST00000045633;ENSMUST00000100899	MGI:106181;MGI:106181	1344	152.04	100	1.91871e+06	1.94594e+06	1.6226e+06	1.62739e+06	1.76445e+06	1.7795e+06	205.21	175.29	189.66	71.31	71.72	71.51	14.23	17.89	15.96	14.63	10.27	12.26	66.42	62.68	64.52
IPI00114162.3;IPI00876563.1;IPI00890241.1;IPI00378311.2	Fatty acid-binding protein, epidermal;E-FABP;Fatty acid-binding protein 5;Psoriasis-associated fatty acid-binding protein homolog;Keratinocyte lipid-binding protein;Putative uncharacterized protein	Fabp5;Fabpe;Klbp;Mal1	Fatty acid-binding protein, epidermal;Putative uncharacterized protein;12 kDa protein	Q05816;Q497I3;Q3TLH6	NP_034764	NM_010634	ENSMUST00000029046	MGI:101790;MGI:101790	135	15.137	15	2.22175e+06	2.27536e+06	1.39088e+06	1.38076e+06	1.75789e+06	1.77245e+06	30.46	8.62	16.2	97.08	NA	97.08	15.51	42.22	25.59	2.05	NA	2.05	471.63	NA	NA
IPI00331597.6	Histone H1.3;H1 VAR.4;H1d	Hist1h1d;H1f3	Histone H1.3	P43277;Q149Z9;Q3U292	NP_663759		ENSMUST00000045301	MGI:107502	221	22.099	1	1.85495e+06	1.87706e+06	1.65919e+06	1.66656e+06	1.75435e+06	1.76863e+06	NA	NA	NA	78.59	68.07	73.14	NA	NA	NA	NA	NA	NA	NA	NA	NA
IPI00223047.2;IPI00129142.2;IPI00230561.1;IPI00230563.1;IPI00230562.1;IPI00850547.1	Cytoskeleton-associated protein 4;63 kDa membrane protein;p63	Ckap4	Cytoskeleton-associated protein 4	Q8BMK4	NP_780660	NM_175451	ENSMUST00000053871	MGI:2444926	575	63.691	48	2.07135e+06	2.11146e+06	1.47856e+06	1.47379e+06	1.75003e+06	1.764e+06	54.26	73.41	63.11	164.8	98.05	127.11	10.02	10.99	10.49	4.95	6.04	5.47	225.9	126.2	168.84
IPI00132096.3	S-methyl-5'-thioadenosine phosphorylase;5'-methylthioadenosine phosphorylase	Mtap	S-methyl-5'-thioadenosine phosphorylase	Q9CQ65;A2ANM4	NP_077753	NM_024433	ENSMUST00000058030	MGI:1914152	283	31.062	24	1.57461e+06	1.57611e+06	1.92087e+06	1.94828e+06	1.73915e+06	1.7523e+06	49.37	41.02	45	141.86	490.56	263.8	10.14	12.77	11.38	4.47	3.02	3.67	199.55	229.85	214.16
IPI00850217.1;IPI00165854.3;IPI00379103.5;IPI00622653.2;IPI00849145.1;IPI00459054.5	Ubiquitin-conjugating enzyme E2 N;Ubiquitin-protein ligase N;Ubiquitin carrier protein N;Ubc13;Bendless-like ubiquitin-conjugating enzyme	Ube2n;Blu	similar to ubiquitin-conjugating enzyme E2 UbcH-ben;Ubiquitin-conjugating enzyme E2 N;similar to ubiquitin-conjugating enzyme E2 UbcH-ben;similar to ubiquitin-conjugating enzyme E2 UbcH-ben	P61089;A2RTT4	XP_001475660;NP_542127;XP_621074;XP_915123;XP_890535;XP_910235		ENSMUST00000099329	MGI:1934835	232	25.943	11	1.74708e+06	1.76087e+06	1.73116e+06	1.74376e+06	1.7391e+06	1.75225e+06	NA	NA	NA	94.3	138.87	114.44	NA	NA	NA	NA	NA	NA	NA	NA	NA
IPI00136912.1;IPI00876231.1	Spermidine synthase;Putrescine aminopropyltransferase	Srm	Spermidine synthase	Q64674;Q3UJL7;Q543H0;Q8BSZ8	NP_033298	NM_009272	ENSMUST00000006611	MGI:102690	302	33.995	25	1.63901e+06	1.64495e+06	1.82448e+06	1.84419e+06	1.72926e+06	1.74168e+06	116.1	87.41	100.74	103.91	116.34	109.95	9.87	9.39	9.63	10.71	8.11	9.32	93.1	122.77	106.91
IPI00228820.5;IPI00648336.1;IPI00619992.2;IPI00750485.1;IPI00458306.1;IPI00165796.1;IPI00648333.1	Glutathione S-transferase Mu 2;GST class-mu 2;Glutathione S-transferase pmGT2;GST 5-5;Glutathione transferase class mu chain Yb2	Gstm2	Glutathione S-transferase Mu 2;22 kDa protein;similar to Glutathione S-transferase Mu 2;similar to Glutathione S-transferase Mu 2;Glutathione transferase class mu chain Yb2 (Fragment)	P15626;Q7M0F4	NP_032209;XP_896015;XP_001473961	NM_008183	ENSMUST00000012348	MGI:95861	218	25.716	13	1.29386e+06	1.27829e+06	2.20782e+06	2.26015e+06	1690152	1.6997e+06	37.06	48.26	42.29	3809.6	NA	3809.6	13.97	33.02	21.48	2.68	NA	2.68	NA	NA	NA
IPI00229961.1;IPI00120495.1;IPI00876109.1;IPI00229962.1;IPI00830289.1;IPI00474360.2	Protein arginine N-methyltransferase 1;Prmt1 protein;Putative uncharacterized protein	Prmt1;Hrmt1l2;Mrmt1	Isoform 2 of Protein arginine N-methyltransferase 1;Isoform 1 of Protein arginine N-methyltransferase 1;Prmt1 protein;Isoform 3 of Protein arginine N-methyltransferase 1;41 kDa protein;Putative uncharacterized protein	Q9JIF0-2;Q9JIF0;Q3TPF5;Q3UIG8;Q80WB1;Q8C2D7;Q9JIF0-1;Q80WV6;Q9JIF0-3;Q9CX58	NP_062804	NM_019830	ENSMUST00000107842;ENSMUST00000107843;ENSMUST00000107839;ENSMUST00000107841	MGI:107846;MGI:107846;MGI:107846;MGI:107846;MGI:107846	353	40.522	23	1.6263e+06	1.63134e+06	1.70356e+06	1.71412e+06	1.66448e+06	1.67218e+06	211.84	110.8	153.21	64.61	149.39	98.25	12.19	8.37	10.1	16.79	11.24	13.74	57.19	86.74	70.43
IPI00137227.1;IPI00459917.1	Ras-related protein Rab-2A	Rab2a;Rab2	Ras-related protein Rab-2A	P53994;Q0PD65;Q6PDZ3;Q8BXY4	NP_067493	NM_021518	ENSMUST00000060232	MGI:1928750	212	23.547	9	1.66326e+06	1.67091e+06	1.63936e+06	1.64533e+06	1.65127e+06	1.65803e+06	66.68	69.54	68.1	60.35	68.81	64.44	10.75	12.55	11.61	5.78	5.19	5.48	189.08	161.24	174.61
IPI00135869.3;IPI00651918.1;IPI00881168.1	Ras-related protein Rab-11B;Putative uncharacterized protein	Rab11b	Ras-related protein Rab-11B;Putative uncharacterized protein	P46638;Q78ZJ8;Q3UZ37;Q9QWU0	NP_033023	NM_008997	ENSMUST00000057373	MGI:99425;MGI:99425	218	24.489	2	1.80153e+06	1.81945e+06	1.50799e+06	1.50509e+06	1.64824e+06	1.65478e+06	2.88	2.88	2.88	65.78	68.62	67.19	16.41	14.27	15.3	0.19	0.2	0.19	4582.5	3622.5	4074.32
IPI00115627.4;IPI00380734.2;IPI00620582.2	Actin-related protein 3;Actin-like protein 3	Actr3;Arp3	Actin-related protein 3	Q99JY9;Q3TGE1;Q3TGW0;Q3TWJ4;Q3UGH0;Q3ULF7;Q9ERF8	NP_076224	NM_023735	ENSMUST00000027579	MGI:1921367	418	47.357	28	1.43385e+06	1.4263e+06	1.88882e+06	1.91363e+06	1.64569e+06	1.65205e+06	129.46	84.5	104.59	80.6	72.49	76.44	14.96	10.74	12.68	8.93	7.07	7.95	78.87	147.99	108.04
IPI00132799.4;IPI00775783.1	Complement component 1, q subcomponent binding protein;p32-RACK;Complement component 1, q subcomponent binding protein, isoform CRA_b;Complement component 1 Q subcomponent-binding protein, mitochondrial;Glycoprotein gC1qBP;GC1q-R protein	C1qbp;DN-393H17.2-001;RP23-83I13.1-001;mCG_21176;Gc1qbp	complement component 1, q subcomponent binding protein;Complement component 1 Q subcomponent-binding protein, mitochondrial	Q8R5L1;O35658	NP_031599	NM_007573	ENSMUST00000078528	MGI:1194505;MGI:1194505	279	31.025	11	1.74277e+06	1.75623e+06	1.53589e+06	1.53481e+06	1.63606e+06	1.64175e+06	141.04	111.85	125.6	140.54	129.7	135.01	8.59	8.51	8.55	14.45	11.21	12.72	76.41	80.44	78.4
IPI00653643.3	Putative uncharacterized protein	Hnrnpl;Hnrpl	Putative uncharacterized protein	Q3UMT7			ENSMUST00000098622	MGI:104816	592	64.075	3	1.6136e+06	1.61777e+06	1.64273e+06	1.64893e+06	1628103	1.63324e+06	NA	NA	NA	78.11	243.48	137.91	NA	NA	NA	NA	NA	NA	NA	NA	NA
IPI00263899.6	NAD(P)H dehydrogenase [quinone] 1;Quinone reductase 1;NAD(P)H:quinone oxidoreductase 1;DT-diaphorase;Azoreductase;Phylloquinone reductase;Menadione reductase	Nqo1;Dia4;Nmo1;Nmor1	NAD(P)H dehydrogenase [quinone] 1	Q64669;Q542Y0;Q99KL8	NP_032732	NM_008706	ENSMUST00000003947	MGI:103187	274	30.959	18	2.14403e+06	2.19057e+06	1.22674e+06	1.20769e+06	1.62178e+06	1.62647e+06	59.73	106.1	79.61	104.36	36.03	61.32	10.89	11.96	11.41	5.13	8.2	6.48	229.15	104.9	155.04
IPI00123313.1	Ubiquitin-like modifier-activating enzyme 1;Ubiquitin-activating enzyme E1;Ubiquitin-like modifier-activating enzyme 1 X;Ubiquitin-activating enzyme E1 X	Uba1;Sbx;Ube1;Ube1ax;Ube1x	Ubiquitin-like modifier-activating enzyme 1	Q02053;B9EHN0	NP_001129557;NP_033483	NM_001136085	ENSMUST00000001989;ENSMUST00000089217	MGI:98890	1058	117.81	43	1.18626e+06	1.16523e+06	2.19053e+06	2.24127e+06	1.612e+06	1.61601e+06	169.13	148.01	158.22	105.13	135.21	119.23	22.06	22.81	22.43	9.23	7.47	8.31	48.13	83.15	63.26
IPI00828225.1;IPI00230422.6	B-cell receptor-associated protein 31;B-cell receptor-associated protein 31, isoform CRA_c;BCR-associated protein Bap31;p28 Bap31	Bcap31;RP23-329M9.5-001;mCG_8084;Bap31	B-cell receptor-associated protein 31, isoform CRA_c;B-cell receptor-associated protein 31	A2ALM8;Q3U9U5;Q61335	NP_036190	NM_012060	ENSMUST00000002091	MGI:1350933;MGI:1350933	245	27.956	18	2.05491e+06	2.0936e+06	1.25977e+06	1.2424e+06	1.60895e+06	1.61275e+06	79.62	76.9	78.25	75.59	278.17	145	10.08	26.5	16.34	7.23	3.57	5.08	178.64	88.35	125.63
IPI00124742.3	Eukaryotic translation initiation factor 4H;Williams-Beuren syndrome chromosomal region 1 protein homolog	Eif4h;Wbscr1	Isoform Long of Eukaryotic translation initiation factor 4H	Q9WUK2-1;Q9WUK2;Q3V244;Q564E5	NP_291039	NM_033561	ENSMUST00000036125;ENSMUST00000078220	MGI:1341822	248	27.341	2	1.96462e+06	1.99564e+06	1.31403e+06	1.29955e+06	1.60673e+06	1.61038e+06	168.33	117.93	140.89	42.66	46.46	44.52	14.69	14.86	14.77	11.76	7.82	9.59	98.12	89.95	93.95
IPI00119239.2	Proteasome subunit beta type-6;Proteasome delta chain;Macropain delta chain;Multicatalytic endopeptidase complex delta chain;Proteasome subunit Y	Psmb6;Lmp19	Proteasome subunit beta type-6	Q60692;A2CFA7	NP_032972	NM_008946	ENSMUST00000018430	MGI:104880	238	25.378	11	1.60042e+06	1.60367e+06	1.60867e+06	1.6125e+06	1.60454e+06	1.60804e+06	138.39	120.9	129.35	105.81	132.43	118.37	13.7	13.04	13.36	10.12	8.78	9.43	76.33	77.47	76.9
IPI00124709.3;IPI00928040.1;IPI00928077.1	40S ribosomal protein S27-like protein	Rps27l	40S ribosomal protein S27-like;12 kDa protein;9 kDa protein	Q6ZWY3	NP_080743	NM_026467	ENSMUST00000040917	MGI:1915191	84	9.4771	3	1.98194e+06	2.0144e+06	1.29765e+06	1.28228e+06	1.6037e+06	1.60714e+06	176.34	157.41	166.6	107.04	158.16	130.11	12.75	8.6	10.48	13.54	15.63	14.55	72.11	47.47	58.51
IPI00222763.1;IPI00153743.1;IPI00474169.2;IPI00474158.4	Splicing factor, arginine/serine-rich 7	Sfrs7	Isoform 1 of Splicing factor, arginine/serine-rich 7;Isoform 2 of Splicing factor, arginine/serine-rich 7;Isoform 4 of Splicing factor, arginine/serine-rich 7;Isoform 3 of Splicing factor, arginine/serine-rich 7	Q8BL97-1;Q8BL97;Q8BL97-2;Q3THA6;Q8BL97-4;Q8BL97-3	NP_666195	NM_146083	ENSMUST00000063403;ENSMUST00000063417;ENSMUST00000112421	MGI:1926232;MGI:1926232;MGI:1926232;MGI:1926232	267	30.817	10	1.65492e+06	1.66198e+06	1.52624e+06	1.52452e+06	1.58928e+06	1.59173e+06	41.31	33.28	37.08	107.56	107.73	107.64	9.19	10.3	9.73	4.02	2.88	3.4	261.87	279.92	270.74
IPI00380436.1;IPI00776166.1;IPI00757780.1;IPI00624302.2;IPI00331602.1;IPI00135596.1	Alpha-actinin-1;Alpha-actinin cytoskeletal isoform;Non-muscle alpha-actinin-1;F-actin cross-linking protein	Actn1	Alpha-actinin-1	Q7TPR4;A1BN54;Q99LJ3	NP_598917	NM_134156	ENSMUST00000021554	MGI:2137706	892	103.07	47	1.20736e+06	1.18735e+06	2.08384e+06	2.12505e+06	1.58617e+06	1.58842e+06	141.94	159.98	150.69	89.47	79.34	84.25	15.83	11.99	13.77	9.45	12.34	10.8	60.29	83.14	70.8
IPI00126716.3;IPI00648352.2;IPI00407909.1;IPI00458502.3;IPI00918622.1;IPI00849305.1	Eukaryotic initiation factor 4A-III;Eukaryotic translation initiation factor 4A isoform 3;ATP-dependent RNA helicase eIF4A-3;ATP-dependent RNA helicase DDX48;DEAD box protein 48;Eukaryotic translation initiation factor 4A, isoform 3	Eif4a3;Ddx48;RP23-13O17.1-003	Eukaryotic initiation factor 4A-III;Eukaryotic translation initiation factor 4A, isoform 3;similar to Chain C, Structure Of The Human Exon Junction Complex With A Trapped Dead-Box Helicase Bound To Rna;similar to Chain C, Structure Of The Human Exon Juncti	Q91VC3;A2AFK7	NP_619610;XP_485817;XP_923606;NP_001136206	NM_138669	ENSMUST00000026667;ENSMUST00000106253;ENSMUST00000106254	MGI:1923731	411	46.839	29	1.75311e+06	1.76735e+06	1.42556e+06	1.41751e+06	1.58087e+06	1.58275e+06	NA	NA	NA	48.45	48.42	48.43	9.03	7.62	8.3	NA	NA	NA	NA	NA	NA
IPI00230034.5	D-dopachrome decarboxylase;D-dopachrome tautomerase	Ddt	D-dopachrome decarboxylase	O35215;Q3UNI8	NP_034157	NM_010027	ENSMUST00000001716	MGI:1298381	118	13.077	10	1.61553e+06	1.61982e+06	1.53109e+06	1.52969e+06	1.57274e+06	1.57408e+06	63.02	75.94	69.18	242.88	88.16	146.33	14.27	15.18	14.72	4.49	4.96	4.72	149.37	129.5	139.08
IPI00225633.3	Activated RNA polymerase II transcriptional coactivator p15;SUB1 homolog;Positive cofactor 4;p14;Single-stranded DNA-binding protein p9	Sub1;Pc4;Rpo2tc1	Activated RNA polymerase II transcriptional coactivator p15	P11031	NP_035424	NM_011294	ENSMUST00000022816;ENSMUST00000110504	MGI:104811	127	14.427	13	1.21614e+06	1.19656e+06	2.0053e+06	2.03974e+06	1.56164e+06	1.56223e+06	10.52	14.15	12.2	97.18	300.13	170.78	14.56	29.98	20.9	0.74	0.62	0.67	803.36	720.87	761
IPI00117264.1;IPI00895414.1;IPI00649406.1;IPI00895518.1;IPI00649794.1;IPI00894769.1;IPI00650052.1;IPI00894598.1;IPI00648764.1;IPI00894710.1	Protein DJ-1;Parkinson disease protein 7 homolog;Parkinson disease (Autosomal recessive, early onset) 7	Park7;RP23-272N19.5-001;RP23-272N19.5-004;RP23-272N19.5-005	Protein DJ-1;Parkinson disease (Autosomal recessive, early onset) 7;Parkinson disease (Autosomal recessive, early onset) 7;Parkinson disease (Autosomal recessive, early onset) 7;Parkinson disease (Autosomal recessive, early onset) 7;Parkinson disease (Auto	Q99LX0;B2KFH8;A2A813;B2KFH7;A2A815;B2KFH9	NP_065594	NM_020569	ENSMUST00000030805;ENSMUST00000105673;ENSMUST00000105674;ENSMUST00000105675;ENSMUST00000105676;ENSMUST00000105677	MGI:2135637;MGI:2135637;MGI:2135637	189	20.021	17	1.6625e+06	1.6701e+06	1.45787e+06	1.4518e+06	1.55683e+06	1.55709e+06	59.79	49.21	54.25	186.2	NA	186.2	13.45	20.63	16.66	4.43	NA	4.43	166.41	NA	NA
IPI00133985.1;IPI00856593.1;IPI00807789.1	RuvB-like 1;49 kDa TATA box-binding protein-interacting protein;TIP49a;Pontin 52;DNA helicase p50;Putative uncharacterized protein	Ruvbl1;Tip49;Tip49a	RuvB-like 1;Putative uncharacterized protein	P60122;Q3U1C2;Q3UJN2	NP_062659	NM_019685	ENSMUST00000032165	MGI:1928760;MGI:1928760	456	50.213	29	1.33946e+06	1.32639e+06	1.78379e+06	1.80035e+06	1.54574e+06	1.54527e+06	70.6	55.75	62.74	100.65	139.93	118.68	11.18	19	14.58	5.95	3.14	4.32	129.14	182.58	153.55
IPI00119219.2;IPI00785470.1;IPI00458208.1	Estradiol 17-beta-dehydrogenase 12;17-beta-hydroxysteroid dehydrogenase 12;3-ketoacyl-CoA reductase;KIK-I	Hsd17b12;Kik1	Isoform 1 of Estradiol 17-beta-dehydrogenase 12;Isoform 2 of Estradiol 17-beta-dehydrogenase 12	O70503-1;O70503;Q0VGQ1;Q9CSR6;O70503-2	NP_062631	NM_019657	ENSMUST00000028619	MGI:1926967;MGI:1926967	312	34.741	22	1.85846e+06	1.88084e+06	1.27694e+06	1.26047e+06	1.5405e+06	1.53969e+06	63.56	56.66	60.01	79.22	83.56	81.36	15.08	22.7	18.51	4.36	2.87	3.54	202.76	150.05	174.43
IPI00624863.1;IPI00322096.7;IPI00881389.1;IPI00881013.1	Phosphoribosylaminoimidazole carboxylase, phosphoribosylaminoribosylaminoimidazole, succinocarboxamide synthetase;Putative uncharacterized protein;Phosphoribosylaminoimidazole carboxylase, phosphoribosylaminoribosylaminoimidazole, succinocarboxamide synthetase, isoform CRA_a;Multifunctional protein ADE2;Phosphoribosylaminoimidazole-succinocarboxamide synthase;SAICAR synthetase;Phosphoribosylamino…	Paics;mCG_15858	Phosphoribosylaminoimidazole carboxylase, phosphoribosylaminoribosylaminoimidazole, succinocarboxamide synthetase, isoform CRA_a;Multifunctional protein ADE2	Q9CQ38;Q9DCL9	NP_080215	NM_025939	ENSMUST00000031160;ENSMUST00000117536;ENSMUST00000120912	MGI:1914304;MGI:1914304	425	47.006	35	1.37506e+06	1.36402e+06	1.7024e+06	1.71289e+06	1.53e+06	1.5285e+06	88.64	62.08	74.18	45.99	53.85	49.77	14.39	13.62	14	6.27	4.37	5.24	132.25	203.15	163.91
IPI00266899.6;IPI00653179.1;IPI00760016.1;IPI00759922.1;IPI00760030.1	Peptidyl-prolyl cis-trans isomerase FKBP1A;FK506-binding protein 1A;Rotamase;Immunophilin FKBP12	Fkbp1a;Fkbp1	Peptidyl-prolyl cis-trans isomerase FKBP1A	P26883;A2AT05;Q3UBA0;Q3ULN5	NP_032045	NM_008019	ENSMUST00000044011;ENSMUST00000050712	MGI:95541	108	11.922	7	1.38766e+06	1.37735e+06	1.64856e+06	1.65517e+06	1.51249e+06	1.50985e+06	140.82	127.18	133.82	46.78	69.74	57.12	15.91	14.04	14.95	9.34	8.76	9.05	83.42	88.29	85.82
IPI00139637.1;IPI00761970.2	Coatomer subunit zeta-1;Zeta-1-coat protein	Copz1;Copz	Coatomer subunit zeta-1;20 kDa protein	P61924;Q542M2;Q8R3M1	NP_062791	NM_019817	ENSMUST00000100162	MGI:1929063	177	20.198	7	1.50653e+06	1.50354e+06	1.49678e+06	1.49316e+06	1.50165e+06	1.49831e+06	NA	NA	NA	47.79	57.37	52.36	13.24	13.27	13.25	NA	NA	NA	NA	NA	NA
IPI00407954.2	Ras-related protein Rap-1b;GTP-binding protein smg p21B	Rap1b	Ras-related protein Rap-1b	Q99JI6;Q52L50	NP_077777;XP_001480531	NM_024457	ENSMUST00000064667	MGI:894315	184	20.825	6	1.09841e+06	1.07344e+06	2.03211e+06	2.06883e+06	1.49402e+06	1.49019e+06	99.25	85.87	92.32	48.08	45.99	47.02	9.67	7.73	8.64	9.29	9.3	9.3	95.15	182.03	131.6
IPI00953773.1;IPI00122346.3	Putative uncharacterized protein;Translocon-associated protein subunit delta;Signal sequence receptor subunit delta	Ssr4	signal sequence receptor, delta isoform 1 precursor;Translocon-associated protein subunit delta	Q9D6F7;Q9D8L3;Q9DC94;Q62186;Q3TVJ8	NP_001159952;NP_033305	NM_001166480	ENSMUST00000002090	MGI:1099464;MGI:1099464	173	19.007	6	1.25121e+06	1.2334e+06	1.76184e+06	1.77674e+06	1.48473e+06	1.48032e+06	84.46	92.55	88.41	62.62	74.7	68.39	12.26	16.98	14.43	6.67	5.61	6.11	114.96	126.17	120.43
IPI00134300.1;IPI00874426.1;IPI00473603.1;IPI00758127.2;IPI00885227.1;IPI00652011.1	Lupus La protein homolog;La ribonucleoprotein;La autoantigen homolog;Sjogren syndrome antigen B	Ssb;Ss-b;RP23-273G23.1-005	Lupus La protein homolog;44 kDa protein;Putative uncharacterized protein	P32067;Q3TG93;Q564E6;Q8BTU4;A2AV01;Q9CYB9	NP_001103615;NP_033304	NM_001110145	ENSMUST00000090852	MGI:98423;MGI:98423	415	47.756	41	1.20076e+06	1.18043e+06	1.83183e+06	1.85211e+06	1.4831e+06	1.47858e+06	53.24	50.01	51.6	102.58	121.08	111.45	5.3	14.24	8.69	8.07	3.41	5.25	153.98	214.11	181.57
IPI00749627.1			similar to Nudt4 protein		XP_001480197				180	20.284	2	1.4664e+06	1.46086e+06	1.49852e+06	1.49501e+06	1.48237e+06	1.4778e+06	NA	NA	NA	10.97	10.98	10.98	NA	NA	NA	NA	NA	NA	NA	NA	NA
IPI00115528.3;IPI00776023.1	Plastin-3;T-plastin;Plastin 3 (T-isoform)	Pls3;RP23-162M7.1-005	Plastin-3;Plastin 3	Q99K51;Q3UJG9;Q3UKB1;B1AX58	NP_001159925;NP_001159926;NP_663604	NM_001166453	ENSMUST00000033547;ENSMUST00000114057;ENSMUST00000114058;ENSMUST00000114059;ENSMUST00000114060	MGI:104807	630	70.741	41	1.11809e+06	1.09396e+06	1.94713e+06	1.9767e+06	1.47549e+06	1.47049e+06	70.89	84.94	77.6	78.27	48.28	61.47	13.43	15.47	14.42	5.25	5.48	5.36	116.55	174.57	142.64
IPI00116966.8;IPI00857879.1;IPI00857568.1;IPI00858226.1;	Asparagine synthetase [glutamine-hydrolyzing];Glutamine-dependent asparagine synthetase	Asns	Asparagine synthetase [glutamine-hydrolyzing]	Q61024;Q3TIA9;Q3TV20	NP_036185	NM_012055	ENSMUST00000031766;ENSMUST00000115542	MGI:1350929	561	64.282	35	1.49574e+06	1.49206e+06	1.45104e+06	1.44454e+06	1.47322e+06	1.46808e+06	92.24	77.27	84.43	102.95	545.58	237	11.79	8.55	10.04	7.48	7.71	7.6	108.44	94.22	101.08
IPI00119138.1	Cytochrome b-c1 complex subunit 2, mitochondrial;Ubiquinol-cytochrome-c reductase complex core protein 2;Core protein II;Complex III subunit 2	Uqcrc2	Cytochrome b-c1 complex subunit 2, mitochondrial	Q9DB77	NP_080175	NM_025899	ENSMUST00000033176	MGI:1914253	453	48.234	24	1.5201e+06	1.51798e+06	1.423e+06	1.4148e+06	1.47075e+06	1.46545e+06	47.91	43.37	45.58	136.6	274.49	193.64	13.65	9.78	11.55	3.51	3.9	3.7	200.91	174.05	187
IPI00154004.1;IPI00928020.1;IPI00928217.1	Ubiquitin thioesterase OTUB1;Otubain-1;OTU domain-containing ubiquitin aldehyde-binding protein 1;Ubiquitin-specific-processing protease OTUB1;Deubiquitinating enzyme OTUB1	Otub1	Ubiquitin thioesterase OTUB1;28 kDa protein;11 kDa protein	Q7TQI3	NP_598911;XP_001476636	NM_134150	ENSMUST00000025679	MGI:2147616	271	31.27	18	1.27877e+06	1.2624e+06	1.68691e+06	1.69626e+06	1.46873e+06	1.46331e+06	62.4	58.16	60.24	63.19	84.54	73.09	11.13	10.62	10.87	5.27	4.91	5.09	158.1	186.03	171.5
IPI00126048.2;IPI00844784.1	26S proteasome non-ATPase regulatory subunit 13;26S proteasome regulatory subunit S11;26S proteasome regulatory subunit p40.5	Psmd13	Isoform 1 of 26S proteasome non-ATPase regulatory subunit 13;Isoform 2 of 26S proteasome non-ATPase regulatory subunit 13	Q9WVJ2-1;Q9WVJ2;B2RT97;Q9WVJ2-2	NP_036005	NM_011875	ENSMUST00000026560	MGI:1345192;MGI:1345192	376	42.809	35	1.48826e+06	1.4841e+06	1.44823e+06	1.44157e+06	1.46811e+06	1.46265e+06	NA	NA	NA	126.68	114.32	120.34	16.34	17.28	16.8	NA	NA	NA	NA	NA	NA
IPI00317902.3;IPI00875197.1;IPI00473542.1	Proteasome subunit beta type-5;Proteasome epsilon chain;Macropain epsilon chain;Multicatalytic endopeptidase complex epsilon chain;Proteasome subunit X;Proteasome chain 6;Putative uncharacterized protein	Psmb5	Proteasome subunit beta type-5;22 kDa protein;Putative uncharacterized protein	O55234;Q8BTY5	NP_035316	NM_011186	ENSMUST00000022803	MGI:1194513;MGI:1194513	264	28.532	19	1.46392e+06	1.45823e+06	1.466e+06	1.46044e+06	1.46496e+06	1.4593e+06	44.41	48.31	46.32	134.04	107.62	120.11	11.07	8.88	9.91	3.77	4.68	4.2	210.12	185.89	197.63
IPI00311344.3			89 kDa protein						769	89.359	1	1.6454e+06	1.65178e+06	1.302e+06	1.28686e+06	1.46366e+06	1.45792e+06	NA	NA	NA	46.55	45.96	46.26	NA	NA	NA	NA	NA	NA	NA	NA	NA
IPI00480494.2	Polymerase (RNA) I polypeptide D	Polr1d;Rpo1-3	Polymerase (RNA) I polypeptide D	Q8R1M3;Q99M44;Q9D1M1	NP_859419;XP_001472529	NM_181730	ENSMUST00000050970;ENSMUST00000110557	MGI:108403	126	14.424	3	1.72639e+06	1.73864e+06	1.21813e+06	1.19865e+06	1.45016e+06	1.44358e+06	NA	NA	NA	6.52	NA	6.52	10.08	2.47	4.99	NA	NA	NA	NA	NA	NA
IPI00116302.3;IPI00480398.1	Eukaryotic translation initiation factor 2 subunit 2;Eukaryotic translation initiation factor 2 subunit beta	Eif2s2	Eukaryotic translation initiation factor 2 subunit 2;similar to Eif2s2 protein	Q99L45;Q3ULL5;Q9CS47	NP_080306;XP_001474301	NM_026030	ENSMUST00000099173	MGI:1914454	331	38.092	24	1.32427e+06	1.31035e+06	1.57983e+06	1.58168e+06	1.44641e+06	1.43961e+06	35.16	23.94	29.01	53.08	121.37	80.27	8.15	13.35	10.43	3.75	1.71	2.53	305.42	391.81	345.93
IPI00928532.1;IPI00120914.1	Eukaryotic translation initiation factor 3 subunit 5 epsilon;Eukaryotic translation initiation factor 3 subunit F;Eukaryotic translation initiation factor 3 subunit 5;eIF-3-epsilon;eIF3 p47	Eif3s5;Eif3f	eukaryotic translation initiation factor 3, subunit F;Eukaryotic translation initiation factor 3 subunit F	B0LAD0;Q3U8X1;Q3UVY8;Q5XJV3;Q6IRT4;Q8BTW2;Q8VH52;Q9DCH4	NP_079620	NM_025344	ENSMUST00000033342	MGI:1913335;MGI:1913335	361	37.984	18	910765	921841	2.27793e+06	2.33678e+06	1.44037e+06	1.43319e+06	115.87	125.53	120.6	48.92	43.71	46.24	17.84	15.89	16.83	7.16	7.95	7.54	68.88	141.44	98.7
IPI00115580.4;IPI00752792.1	Eukaryotic translation initiation factor 3 subunit M;PCI domain-containing protein 1;Eukaryotic translation initiation factor 3, subunit M	Eif3m;Pcid1;RP24-297H17.12-004	Eukaryotic translation initiation factor 3 subunit M;Eukaryotic translation initiation factor 3, subunit M	Q99JX4;A2A702	NP_663355	NM_145380	ENSMUST00000028592;ENSMUST00000111110	MGI:1351744;MGI:1351744	374	42.516	8	1.26035e+06	1.24301e+06	1.63091e+06	1.63627e+06	1.43371e+06	1.42612e+06	67.58	63.49	65.5	62.87	63.42	63.15	8.81	17.63	12.46	6.79	3.76	5.05	144.13	180.78	161.42
IPI00944143.1;IPI00121471.1;IPI00460019.1	Putative uncharacterized protein;Serpin B6;Placental thrombin inhibitor;Proteinase inhibitor 6	Serpinb6a;Serpinb6;Spi3	serine (or cysteine) proteinase inhibitor, clade B, member 6a isoform a;Serpin B6	Q3U3L3;Q60854;Q4FJQ6	NP_001157589;NP_001157590;NP_033280	NM_001164117	ENSMUST00000017188;ENSMUST00000043552	MGI:103123;MGI:103123	399	44.774	23	1.07711e+06	1.05125e+06	1.89805e+06	1.9236e+06	1.42983e+06	1.42201e+06	69.74	76.8	73.19	149.24	175.96	162.05	10.91	12.62	11.73	5.98	5.71	5.84	100.36	134.56	116.21
IPI00230150.1;IPI00849418.1;IPI00850040.1	Small nuclear ribonucleoprotein G	Snrpg	Small nuclear ribonucleoprotein G	P62309;Q3V424	NP_080782;XP_990020	NM_026506	ENSMUST00000089558	MGI:1915261	76	8.496	5	1.98637e+06	2.01921e+06	1.02728e+06	999470	1.42849e+06	1.42059e+06	NA	NA	NA	72.01	91.44	81.15	7.65	4.18	5.65	29.44	NA	29.44	NA	48.5	48.5
IPI00124973.1;IPI00648356.2;IPI00853964.2;IPI00857704.1;IPI00648623.2;IPI00850852.1;IPI00649538.1;IPI00857980.1	Importin subunit alpha-2;Karyopherin subunit alpha-2;SRP1-alpha;RAG cohort protein 1;Pendulin;Pore targeting complex 58 kDa subunit;Importin alpha P1	Kpna2;Rch1	Importin subunit alpha-2;similar to nuclear pore-targeting complex component of 58 kDa isoform 2	P52293;Q52L97;Q641N9	NP_034785;XP_001473221;XP_001481264;XP_001473245;XP_001481265		ENSMUST00000018506	MGI:103561	529	57.927	31	1.30479e+06	1.28981e+06	1.5562e+06	1.55646e+06	1.42496e+06	1.41684e+06	NA	NA	NA	9.27	9.04	9.15	NA	NA	NA	NA	NA	NA	NA	NA	NA
IPI00126000.1	FK506-binding protein 3;Peptidyl-prolyl cis-trans isomerase;25 kDa FKBP;FKBP-25;Rapamycin-selective 25 kDa immunophilin	Fkbp3;Fkbp25	Peptidyl-prolyl cis-trans isomerase FKBP3	Q62446;Q3UBU9	NP_038930	NM_013902	ENSMUST00000021332	MGI:1353460	224	25.147	19	1.80931e+06	1.82784e+06	1.10615e+06	1.08151e+06	1.4147e+06	1.40597e+06	58.93	37.1	46.76	93.91	NA	93.91	6.74	8.8	7.7	7.32	NA	7.32	203.94	NA	NA
IPI00403810.2	Tubulin alpha-1C chain;Tubulin alpha-6 chain;Alpha-tubulin 6;Alpha-tubulin isotype M-alpha-6	Tuba1c;Tuba6	Tubulin alpha-1C chain	P68373;Q3TIZ0;Q52L87	NP_033474	NM_009448	ENSMUST00000058914	MGI:1095409	449	49.909	2	774734	842294	2.57563e+06	2.66382e+06	1.4126e+06	1.40374e+06	NA	NA	NA	92.33	67.68	79.05	8.58	5.36	6.78	NA	NA	NA	NA	NA	NA
IPI00313296.3	Ribonuclease inhibitor;Ribonuclease/angiogenin inhibitor 1	Rnh1;Rnh	Ribonuclease inhibitor	Q91VI7;Q3UM23	NP_660117	NM_145135	ENSMUST00000106033	MGI:1195456	456	49.816	28	1.21944e+06	1.20002e+06	1.61883e+06	1.62336e+06	1.40501e+06	1.39571e+06	NA	NA	NA	99.17	80.38	89.28	16.67	17.99	17.32	NA	NA	NA	NA	NA	NA
IPI00119663.3;IPI00474243.1;IPI00830966.1	Mitogen-activated protein kinase 1;Extracellular signal-regulated kinase 2;Mitogen-activated protein kinase 2;p42-MAPK;ERT1;ERK2	Mapk1;Erk2;Mapk;Prkm1	Mitogen-activated protein kinase 1;ERK2	P63085;Q3UF82;Q922X7;O35558	NP_001033752;NP_036079	NM_001038663	ENSMUST00000023462;ENSMUST00000069107;ENSMUST00000115731	MGI:1346858;MGI:1346858	358	41.275	23	1.49445e+06	1.49069e+06	1.31263e+06	1.29808e+06	1.40059e+06	1.39103e+06	33.78	30.3	31.99	47.83	59.18	53.2	9.18	10.6	9.87	3.29	2.56	2.9	367.12	318.84	342.13
IPI00406117.1	Heterogeneous nuclear ribonucleoprotein Q;Synaptotagmin-binding, cytoplasmic RNA-interacting protein;Glycine- and tyrosine-rich RNA-binding protein;GRY-RBP;NS1-associated protein 1;pp68	Syncrip;Hnrpq;Nsap1;Nsap1l	Isoform 1 of Heterogeneous nuclear ribonucleoprotein Q	Q7TMK9-1;Q7TMK9;Q3TRV3	NP_062640	NM_019666	ENSMUST00000069221	MGI:1891690	623	69.632	1	1.07622e+06	1.05033e+06	1.81078e+06	1.82942e+06	1.39599e+06	1.38615e+06	38.39	42.64	40.46	82.58	141.04	107.92	7	9.88	8.32	4.62	3.8	4.19	204.37	240.75	221.82
IPI00121440.4;IPI00848492.1;IPI00757916.1	Electron transfer flavoprotein subunit beta	Etfb	Electron transfer flavoprotein subunit beta;similar to Electron transferring flavoprotein, beta polypeptide isoform 2;similar to Electron transferring flavoprotein, beta polypeptide isoform 1	Q9DCW4	NP_080971;XP_001474234;XP_001474216	NM_026695	ENSMUST00000004729	MGI:106098	255	27.623	17	1.84237e+06	1.86348e+06	1.05036e+06	1.02344e+06	1.3911e+06	1.38097e+06	45.61	38.32	41.8	173.58	NA	173.58	12.09	20.93	15.91	3.63	NA	3.63	240.92	NA	NA
IPI00828513.1;IPI00108895.1	Putative uncharacterized protein;26S protease regulatory subunit 6B;Proteasome 26S subunit ATPase 4;MB67-interacting protein;MIP224;TAT-binding protein 7;CIP21	Psmc4;Tbp7	proteasome 26S ATPase subunit 4;26S protease regulatory subunit 6B	Q3TFA5;Q3TJ97;Q3TUN5;Q3UBF0;Q52L53;Q569X4;Q6ZWN9;Q8BKU2;P54775	NP_036004	NM_011874	ENSMUST00000032824	MGI:1346093;MGI:1346093	418	47.408	34	1.24066e+06	1.22231e+06	1.55919e+06	1.55966e+06	1.39084e+06	1.38069e+06	85.98	90.38	88.15	99.04	59.89	77.01	11.95	9.26	10.52	6.91	8.48	7.65	99.51	123.94	111.05
IPI00129178.1	Ornithine aminotransferase, mitochondrial;Ornithine--oxo-acid aminotransferase	Oat	Ornithine aminotransferase, mitochondrial	P29758;Q3TG75;Q3UJK5;Q3UKT3	NP_058674	NM_016978	ENSMUST00000084500	MGI:97394	439	48.354	29	1.39333e+06	1.38335e+06	1.35707e+06	1.34499e+06	1.37508e+06	1.36401e+06	44.05	36.22	39.94	28.88	28.47	28.67	13.72	14.54	14.12	3.22	2.44	2.8	328.81	378.24	352.66
IPI00318048.5;IPI00758218.3	Nucleolar protein 56;Nucleolar protein 5A	Nop56;Nol5a	Nucleolar protein 56	Q9D6Z1;A2APD6;Q3UJZ7;Q3USZ5	NP_077155	NM_024193	ENSMUST00000103198	MGI:1914384	580	64.464	41	1.43712e+06	1.42978e+06	1.31514e+06	1.30072e+06	1.37478e+06	1.3637e+06	161.65	134.56	147.48	93.18	98.58	95.84	5.06	5.12	5.09	25.49	20.6	22.92	60.63	61.5	61.07
IPI00113262.1	26S proteasome non-ATPase regulatory subunit 14;26S proteasome regulatory subunit rpn11;MAD1	Psmd14;Pad1	26S proteasome non-ATPase regulatory subunit 14	O35593;A2AR77;Q3UD26;Q9CSU2	NP_067501	NM_021526	ENSMUST00000028278	MGI:1913284	310	34.577	17	1.3318e+06	1.31831e+06	1.41682e+06	1.40824e+06	1.37365e+06	1.36251e+06	70.7	55.97	62.91	104.24	83.93	93.54	10.42	10.96	10.68	6.27	4.61	5.38	127.31	165.86	145.31
IPI00310091.8	Serine/threonine-protein phosphatase 2A 65 kDa regulatory subunit A alpha isoform;PP2A, subunit A, PR65-alpha isoform;PP2A, subunit A, R1-alpha isoform	Ppp2r1a	Serine/threonine-protein phosphatase 2A 65 kDa regulatory subunit A alpha isoform	Q76MZ3;Q7TMX2;Q8C2E1	NP_058587	NM_016891	ENSMUST00000007708	MGI:1926334	589	65.322	26	1.24798e+06	1.23001e+06	1.50956e+06	1.50676e+06	1.37255e+06	1.36134e+06	104.69	79.42	91.18	43.27	58.62	50.36	16.53	13.74	15.07	6.78	5.56	6.14	105.28	138.42	120.72
IPI00122928.1	Tubulin beta-6 chain	Tubb6	Tubulin beta-6 chain	Q922F4;Q3U9U3;Q3UMM1;Q9CUN8	NP_080749	NM_026473	ENSMUST00000001513	MGI:1915201	447	50.09	11	825454	872625	2.27501e+06	2.33358e+06	1.37037e+06	1.35904e+06	146.07	119.42	132.07	85.78	72.58	78.9	11.31	6.36	8.48	12.2	15.19	13.61	42.28	122.96	72.1
IPI00551412.1;IPI00132692.2	Protein mago nashi homolog;Protein mago nashi homolog 1-related	Magoh;Magoh-rs1	Protein mago nashi homolog;mago-nashi homolog	P61327;Q9CQL1	NP_034890;NP_079840	NM_010760	ENSMUST00000030348;ENSMUST00000032307	MGI:1330312;MGI:1889515	146	17.163	15	1.75933e+06	1.77404e+06	1.03396e+06	1.0064e+06	1.34873e+06	1.33616e+06	69.54	49.01	58.38	87.91	178.67	125.33	8.63	7.69	8.15	7.1	5.33	6.15	171.56	122.06	144.71
IPI00318204.5;IPI00676841.1;IPI00653091.1;IPI00654144.1;IPI00554868.2	Ribose-phosphate pyrophosphokinase;Ribose-phosphate pyrophosphokinase 1;Phosphoribosyl pyrophosphate synthetase I	Prps1;Sid6061;RP23-137E3.3-001;mCG_19617;Mipol1;AU021838	phosphoribosyl pyrophosphate synthetase 1;hypothetical protein LOC328099;Ribose-phosphate pyrophosphokinase;Ribose-phosphate pyrophosphokinase;Ribose-phosphate pyrophosphokinase 1	Q76MX9;Q3UYQ0;Q3TI27;Q3UPD5;Q9D7G0	NP_067438;NP_001032835	NM_021463	ENSMUST00000033809;ENSMUST00000095722	MGI:97775;MGI:97775;MGI:97775;MGI:97775	318	34.834	5	1.25494e+06	1.23732e+06	1.44584e+06	1.43902e+06	1.34701e+06	1.33434e+06	37.53	20.88	27.99	74.76	164.44	110.88	10.04	10.75	10.39	3.42	1.75	2.44	246.29	392.21	310.8
IPI00621272.3;IPI00670422.2;IPI00671010.1	NHP2-like protein 1;High mobility group-like nuclear protein 2 homolog 1;U4/U6.U5 tri-snRNP 15.5 kDa protein;Sperm-specific antigen 1;Fertilization antigen 1	Nhp2l1;Ssfa1	NHP2-like protein 1;hypothetical protein isoform 2;similar to nuclear protein-NHP2-like protein	Q9D0T1	NP_035612;XP_486217;XP_929443;XP_001474394	NM_011482	ENSMUST00000072904;ENSMUST00000080622	MGI:893586	128	14.173	14	1.67197e+06	1.68025e+06	1.08037e+06	1.05464e+06	1.344e+06	1.33116e+06	NA	NA	NA	47.02	50.61	48.78	12.49	12.06	12.27	17.07	NA	17.07	NA	37.83	37.83
IPI00227392.5;IPI00403324.1	14-3-3 protein eta	Ywhah	14-3-3 protein eta	P68510	NP_035868	NM_011738	ENSMUST00000019109	MGI:109194	246	28.211	16	1.57717e+06	1.57883e+06	1.14416e+06	1.12118e+06	1.34333e+06	1.33045e+06	68.61	61.65	65.04	70.05	78.16	73.99	7.63	11.62	9.42	7.71	4.87	6.12	167.37	127.03	145.81
IPI00122547.1;IPI00750490.2;IPI00753287.1	Voltage-dependent anion-selective channel protein 2;Voltage-dependent anion-selective channel protein 6;Outer mitochondrial membrane protein porin 2	Vdac2;Vdac6	Voltage-dependent anion-selective channel protein 2;22 kDa protein	Q60930	NP_035825	NM_011695	ENSMUST00000022293	MGI:106915	295	31.732	17	1.14518e+06	1.12225e+06	1.5606e+06	1.56116e+06	1.33685e+06	1.32361e+06	54.69	35.18	43.87	142.26	240.9	185.12	11.98	7.91	9.74	4.39	3.74	4.05	136.17	235.87	179.22
IPI00625950.2;IPI00128491.1	Adenine phosphoribosyl transferase;Adenine phosphoribosyltransferase	Aprt;aprt	adenine phosphoribosyltransferase;Adenine phosphoribosyltransferase	Q564P4;Q61319;Q6PK77;Q9DCY3;P08030	NP_033828	NM_009698	ENSMUST00000006764	MGI:88061;MGI:88061	180	19.724	16	1.38664e+06	1.37628e+06	1.27738e+06	1.26093e+06	1.33089e+06	1.31732e+06	96.3	91.47	93.86	79.78	223.65	133.57	12.43	10.8	11.59	7.53	7.62	7.57	103.14	76.77	88.99
IPI00132443.3;IPI00480357.6;IPI00919164.1;IPI00918137.1;IPI00918041.1;IPI00918045.1	Heterogeneous nuclear ribonucleoprotein M	Hnrnpm;Hnrpm;RP24-225N8.1-003;RP24-225N8.1-004	Isoform 1 of Heterogeneous nuclear ribonucleoprotein M;Isoform 2 of Heterogeneous nuclear ribonucleoprotein M;Heterogeneous nuclear ribonucleoprotein M;Heterogeneous nuclear ribonucleoprotein M	Q9D0E1-1;Q9D0E1;B8JK30;Q3TL61;Q9D0E1-2;Q3THB3;Q3TQ66;Q3TW40;Q3UCL9;Q570Z0;B8JK32;B8JK33	NP_084080;NP_001103383	NM_029804	ENSMUST00000087582;ENSMUST00000114385	MGI:1926465;MGI:1926465	729	77.648	57	1.4223e+06	1.41406e+06	1.24108e+06	1.22275e+06	1.3286e+06	1.31491e+06	110.33	88.59	98.87	102.2	225.37	151.77	6.94	23.25	12.71	13.37	4.42	7.69	86.54	77.45	81.87
IPI00466128.3;IPI00649072.2;IPI00855205.1	Alcohol dehydrogenase [NADP+];Aldehyde reductase;Aldo-keto reductase family 1 member A1;Aldo-keto reductase family 1, member A4 (Aldehyde reductase)	Akr1a1;Akr1a4;RP23-177C18.1-003	Alcohol dehydrogenase [NADP+];similar to aldehyde reductase;Aldo-keto reductase family 1, member A4	Q9JII6;Q3UJW9;Q540D7;Q80XJ7;B1AXW3;Q810X5	NP_067448;XP_001472913	NM_021473	ENSMUST00000030455	MGI:1929955;MGI:1929955	325	36.586	27	1.33974e+06	1.32668e+06	1.3107e+06	1.29604e+06	1.32514e+06	1.31125e+06	201.52	163.27	181.39	93.88	102.32	98.01	16.05	16.6	16.33	13.29	10.04	11.55	46.03	50.56	48.24
IPI00458765.2	KH domain-containing, RNA-binding, signal transduction-associated protein 1;p21 Ras GTPase-activating protein-associated p62;GAP-associated tyrosine phosphoprotein p62;Src-associated in mitosis 68 kDa protein;p68	Khdrbs1	KH domain-containing, RNA-binding, signal transduction-associated protein 1	Q60749	NP_035447	NM_011317	ENSMUST00000066257	MGI:893579	443	48.37	14	1.42099e+06	1.41267e+06	1.2327e+06	1.21395e+06	1.3235e+06	1.30952e+06	65.88	53.23	59.22	53.35	88.87	68.86	13.76	14.95	14.35	4.8	3.51	4.11	173.67	151.99	162.47
IPI00228253.2;IPI00881591.1;IPI00776358.1;IPI00330685.8;IPI00880627.1	Acetyl-CoA acetyltransferase, cytosolic;Cytosolic acetoacetyl-CoA thiolase;Acetyl-Coenzyme A acetyltransferase 3;Putative uncharacterized protein;Acetyl CoA transferase-like protein	Acat2;Acat3	Acetyl-CoA acetyltransferase, cytosolic;38 kDa protein;acetyl-Coenzyme A acetyltransferase 3;Acetyl CoA transferase-like protein;26 kDa protein	Q8CAY6;Q80X81;Q8R4V3	NP_033364;NP_694791	NM_009338	ENSMUST00000007005;ENSMUST00000043923	MGI:87871;MGI:109182;MGI:109182	397	41.297	18	1.17325e+06	1.15162e+06	1.4898e+06	1.48574e+06	1.32209e+06	1.30803e+06	27.49	23.17	25.24	5763.7	NA	5763.7	10.51	12.87	11.63	2.42	NA	2.42	NA	NA	NA
IPI00230507.5;IPI00623553.1;IPI00881799.1;IPI00889805.1	ATP synthase subunit d, mitochondrial;ATP synthase, H+ transporting, mitochondrial F0 complex, subunit d	Atp5h;RP23-380B14.2-007	ATP synthase subunit d, mitochondrial;hypothetical protein;ATP synthase, H+ transporting, mitochondrial F0 complex, subunit d	Q9DCX2;B1ASE2	NP_082138;XP_001472344;XP_001472543;XP_001472561	NM_027862	ENSMUST00000043931;ENSMUST00000073791;ENSMUST00000106537;ENSMUST00000090488	MGI:1918929	161	18.749	13	1.47815e+06	1.47335e+06	1.17467e+06	1.1531e+06	1.3177e+06	1.30341e+06	116.95	113	114.96	174.38	848.65	384.69	12.16	23.06	16.75	9.28	5.67	7.25	77.35	52.61	63.79
IPI00170008.1;IPI00849497.1;IPI00458676.1;	U2 small nuclear ribonucleoprotein A'	Snrpa1	U2 small nuclear ribonucleoprotein A';similar to Small nuclear ribonucleoprotein polypeptide A	P57784	NP_067311;XP_001477587	NM_021336	ENSMUST00000032723	MGI:1916231	255	28.357	21	1.48072e+06	1.47608e+06	1.16313e+06	1.14102e+06	1.31235e+06	1.29776e+06	36.28	36.1	36.19	80.08	77.67	78.87	7.63	15.29	10.8	4.08	2.35	3.09	288.87	220.87	252.59
IPI00114401.1;IPI00828496.2;IPI00652858.1;IPI00880859.1;IPI00881793.1	Emerin;Putative uncharacterized protein	Emd;Sta;RP23-436K3.2-002	Emerin;25 kDa protein;Putative uncharacterized protein	O08579;Q3TIH6;Q3UJP3;Q3THM8	NP_031953	NM_007927	ENSMUST00000002029;ENSMUST00000088313	MGI:108117;MGI:108117	259	29.435	17	1.12744e+06	1.10372e+06	1.50403e+06	1.50087e+06	1.30219e+06	1.28705e+06	73.63	62.64	67.91	44.34	56.22	49.93	12.01	14.71	13.29	5.89	4.18	4.96	135.42	177.58	155.07
IPI00131224.1;IPI00930770.1	Transcription elongation factor B polypeptide 2;RNA polymerase II transcription factor SIII subunit B;SIII p18;Elongin B;Elongin 18 kDa subunit	Tceb2	Transcription elongation factor B polypeptide 2	P62869	NP_080581	NM_026305	ENSMUST00000069579	MGI:1914923	118	13.17	16	1.65576e+06	1.66288e+06	1.02199e+06	993975	1.30083e+06	1.28561e+06	114.45	128.04	121.05	27.33	35.15	30.99	13.84	12.03	12.91	8.31	9.85	9.05	151.38	74.75	106.38
IPI00153702.2;IPI00853967.1	Peptidyl-tRNA hydrolase 2, mitochondrial	Ptrh2;Pth2	Bcl-2 inhibitor of transcription isoform a;Peptidyl-tRNA hydrolase 2, mitochondrial	Q8R2Y8;Q5SXR0	NP_778169;NP_001092280	NM_175004	ENSMUST00000100665;ENSMUST00000108021;ENSMUST00000108022	MGI:2444848	182	19.658	11	1.68941e+06	1.69895e+06	988835	965121	1.2925e+06	1.27683e+06	11.45	10.66	11.04	93.41	94.86	94.13	6.83	7.98	7.39	1.4	1.12	1.26	989.85	611.05	777.72
IPI00123755.1;IPI00885607.1	Chromobox protein homolog 5;Heterochromatin protein 1 homolog alpha	Cbx5;Hp1a	Chromobox protein homolog 5	Q61686	NP_001070257;NP_001103686;NP_031652	NM_001076789	ENSMUST00000108813;ENSMUST00000118152;ENSMUST00000122182	MGI:109372	191	22.186	15	1.7247e+06	1.73682e+06	966000	952623	1.29076e+06	1.275e+06	NA	NA	NA	18.65	20.46	19.53	8.3	8.73	8.51	NA	NA	NA	NA	NA	NA
IPI00130095.1;IPI00654422.1	Ras GTPase-activating protein-binding protein 1;G3BP-1;ATP-dependent DNA helicase VIII;HDH-VIII;GAP SH3 domain-binding protein 1;Putative uncharacterized protein	G3bp1;G3bp	Ras GTPase-activating protein-binding protein 1;Putative uncharacterized protein	P97855;Q571F9;Q5NCU1;Q3UR88	NP_038744	NM_013716	ENSMUST00000018727;ENSMUST00000071288	MGI:1351465;MGI:1351465	465	51.828	20	1.35465e+06	1.34244e+06	1.21927e+06	1.19985e+06	1.28518e+06	1.26912e+06	75.99	77.54	76.76	56.18	49.89	52.94	8.53	6.64	7.52	7.83	9.52	8.63	141.49	123.69	132.29
IPI00480507.1;IPI00222760.1;IPI00480440.1	Pre-mRNA-processing factor 19;PRP19/PSO4 homolog;Nuclear matrix protein 200;Senescence evasion factor	Prpf19;Prp19;Snev	Isoform 1 of Pre-mRNA-processing factor 19;Isoform 2 of Pre-mRNA-processing factor 19;Isoform 3 of Pre-mRNA-processing factor 19	Q99KP6-1;Q99KP6;Q99KP6-2;Q4ADG5;Q99KP6-3	NP_598890	NM_134129	ENSMUST00000025642	MGI:106247;MGI:106247;MGI:106247	504	55.238	24	1.38167e+06	1.37101e+06	1.18758e+06	1.16662e+06	1.28095e+06	1.26467e+06	112.45	103.03	107.64	99.12	116.46	107.44	13.45	11.31	12.33	8.33	8.29	8.31	83.67	71.15	77.16
IPI00652987.3;IPI00120691.3	DEAD (Asp-Glu-Ala-Asp) box polypeptide 21;Putative uncharacterized protein;DEAD (Asp-Glu-Ala-Asp) box polypeptide 21, isoform CRA_b;Nucleolar RNA helicase 2;Nucleolar RNA helicase II;Nucleolar RNA helicase Gu;RH II/Gu;Gu-alpha;DEAD box protein 21	Ddx21;mCG_11315	DEAD (Asp-Glu-Ala-Asp) box polypeptide 21;Nucleolar RNA helicase 2	Q3TVJ3;Q3ULC7;Q6PCP0;Q8K2L4;Q9CSR3;Q9CWZ5;Q9JIK5	NP_062426	NM_019553	ENSMUST00000045866	MGI:1860494;MGI:1860494	851	93.55	62	1.36371e+06	1.35201e+06	1.1994e+06	1.17901e+06	1.27892e+06	1.26253e+06	87.68	77.11	82.23	56.62	43.24	49.48	6.88	9.87	8.24	10.7	6.88	8.58	122.82	130.31	126.51
IPI00314748.7	WD repeat-containing protein 1;Actin-interacting protein 1	Wdr1	WD repeat-containing protein 1	O88342;Q3TE06;Q3TJY2;Q3TNK2;Q3U136;Q80ZI9;Q9DBM8;Q9DC08	NP_035845	NM_011715	ENSMUST00000005234	MGI:1337100	606	66.406	41	1.34311e+06	1.33024e+06	1.21327e+06	1.19356e+06	1.27654e+06	1.26003e+06	170.94	130.21	149.2	67.27	59.05	63.03	14.4	10.57	12.34	12.1	11.03	11.55	59.22	69.21	64.02
IPI00114560.5	Ras-related protein Rab-1A;YPT1-related protein	Rab1A;Rab1	Ras-related protein Rab-1A	P62821;Q0PD67;Q3UB66;Q5SW88;Q6ZPF0	NP_033022	NM_008996	ENSMUST00000074741	MGI:97842	205	22.677	2	1.40268e+06	1.39326e+06	1.15362e+06	1.13108e+06	1.27207e+06	1.25532e+06	46.02	33.74	39.4	85.94	118.24	100.8	9.3	10.92	10.07	4.44	2.79	3.52	213.64	211.03	212.33
IPI00400163.3;IPI00845843.1;IPI00753284.3;IPI00403547.2;IPI00845580.2	N-acetyltransferase NAT13	Nat13;Mak3	Isoform 4 of N-acetyltransferase NAT13;Isoform 1 of N-acetyltransferase NAT13;Isoform 2 of N-acetyltransferase NAT13;Isoform 3 of N-acetyltransferase NAT13;Isoform 5 of N-acetyltransferase NAT13	Q6PGB6-4;Q6PGB6;Q6PGB6-1;Q6PGB6-2;Q6PGB6-3;Q6PGB6-5	NP_082384	NM_028108	ENSMUST00000023382;ENSMUST00000063520;ENSMUST00000063542;ENSMUST00000114661;ENSMUST00000116602	MGI:1919367;MGI:1919367;MGI:1919367;MGI:1919367;MGI:1919367	175	20.044	21	1.77565e+06	1.7916e+06	908423	920517	1.27006e+06	1.2532e+06	37.57	28.22	32.56	16.49	20.18	18.24	10.64	9.72	10.17	3.28	2.55	2.89	650.91	411.89	517.79
IPI00132942.1	Nuclear migration protein nudC;Nuclear distribution protein C homolog;Silica-induced gene 92 protein	Nudc	Nuclear migration protein nudC	O35685;A2A9F5	NP_035078	NM_010948	ENSMUST00000030665	MGI:106014	332	38.358	27	1.63768e+06	1.64352e+06	979281	959908	1.26639e+06	1.24935e+06	83.02	75.35	79.09	58.24	78.05	67.42	7.84	25.35	14.1	9.13	3.58	5.72	151.17	90.83	117.18
IPI00551236.3;IPI00649157.1;IPI00648723.1	Stathmin;Phosphoprotein p19;Leukemia-associated phosphoprotein p18;Oncoprotein 18;pp17;Prosolin;Metablastin;Protein Pr22;Leukemia-associated gene protein	Stmn1;Lag;Lap18;Pr22	Stathmin;17 kDa protein;12 kDa protein	P54227;Q545B6;Q8C2H3;Q91XT3;Q9CXQ8;Q9CYU5;Q9DCP3	NP_062615		ENSMUST00000030636;ENSMUST00000105868	MGI:96739	149	17.274	1	1.91584e+06	1.94284e+06	824251	871915	1.25664e+06	1.23909e+06	NA	NA	NA	37.67	67.23	50.32	NA	NA	NA	NA	NA	NA	NA	NA	NA
IPI00474430.1;IPI00121135.5;IPI00474980.1	Putative uncharacterized protein;Splicing factor, arginine/serine-rich 2;Splicing factor SC35;Splicing component, 35 kDa;Protein PR264;Putative myelin regulatory factor 1	Sfrs2;Pr264;Sfrs10	Putative uncharacterized protein;Splicing factor, arginine/serine-rich 2	Q8C671;Q62093;A2AA29;Q99MY4;Q99MY5	NP_035488	NM_011358	ENSMUST00000072341;ENSMUST00000092403;ENSMUST00000092404	MGI:98284;MGI:98284	254	29	10	1.16044e+06	1.13821e+06	1.35497e+06	1.34277e+06	1.25394e+06	1.23625e+06	NA	NA	NA	77.47	128.8	99.89	8.11	6.9	7.48	NA	NA	NA	NA	NA	NA
IPI00830335.1;IPI00130992.1;IPI00830214.1;IPI00110390.1	Calpain small subunit 1;Calcium-dependent protease small subunit 1;Calcium-dependent protease small subunit;Calpain regulatory subunit;Calcium-activated neutral proteinase small subunit	Capns1;Capn4	25 kDa protein;Calpain small subunit 1;23 kDa protein	O88456	NP_033925	NM_009795	ENSMUST00000001845	MGI:88266	241	25.31	15	1.15346e+06	1.13091e+06	1.34672e+06	1.33406e+06	1.24635e+06	1.22827e+06	167.99	137.68	152.08	81.85	92.02	86.79	17.82	12.77	15.09	10.38	10.14	10.26	50.03	62.96	56.12
IPI00113996.7;IPI00857740.1;IPI00857340.1	Flavin reductase;NADPH-dependent diaphorase;NADPH-flavin reductase;Biliverdin reductase B;Biliverdin-IX beta-reductase;Putative uncharacterized protein	Blvrb	Flavin reductase;27 kDa protein;Putative uncharacterized protein	Q923D2;Q3U6G1;Q3TP34	NP_659172	NM_144923	ENSMUST00000037399;ENSMUST00000108358;ENSMUST00000108357	MGI:2385271;MGI:2385271	206	22.197	14	1.53887e+06	1.53798e+06	1.00655e+06	977966	1.24456e+06	1.2264e+06	59.02	49.8	54.22	192.27	152.47	171.22	16.82	16.67	16.75	3.78	3.05	3.4	156.99	120.91	137.77
IPI00119618.1	Calnexin	Canx	Calnexin	P35564;Q3TXE5;Q5SUC3	NP_001103969;NP_001103970;NP_031623	NM_001110499	ENSMUST00000020637	MGI:88261	591	67.277	43	905919	919102	1.69627e+06	1.70631e+06	1.23963e+06	1.22121e+06	98.45	101.31	99.87	92.2	201.86	136.42	18.94	43.8	28.8	5.87	3.69	4.65	67.08	90.84	78.06
IPI00230042.5	Dihydrofolate reductase	Dhfr	Dihydrofolate reductase	P00375;Q544T5	NP_034179	NM_010049	ENSMUST00000022218	MGI:94890	187	21.606	17	1.4816e+06	1.47702e+06	1.03694e+06	1.00949e+06	1.23949e+06	1.22106e+06	10.75	8.03	9.29	54.69	55.58	55.13	15.87	11.92	13.75	0.71	0.62	0.67	1095.2	997.73	1045.33
IPI00132575.3	Coactosin-like protein	Cotl1;Clp	Coactosin-like protein	Q9CQI6;Q544F6	NP_082347	NM_028071	ENSMUST00000034285	MGI:1919292	142	15.944	13	1.20109e+06	1.18078e+06	1.27828e+06	1.26187e+06	1.23908e+06	1.22064e+06	66.45	78.12	72.05	61.43	94.37	76.14	22.89	10.03	15.16	3.55	6.88	4.94	142.11	105.09	122.21
IPI00114945.1;IPI00831059.1;IPI00831174.1;IPI00831525.1;IPI00831255.1;IPI00885929.1;IPI00831048.1;IPI00831621.1	Septin-2;Neural precursor cell expressed developmentally down-regulated protein 5	Sept2;Nedd-5;Nedd5	Septin-2;27 kDa protein;25 kDa protein;24 kDa protein	P42208	NP_001153189;NP_001153191;NP_035021	NM_001159717	ENSMUST00000027495	MGI:97298	361	41.525	1	844147	883594	1.79344e+06	1.81074e+06	1.23042e+06	1.21153e+06	38.1	33.44	35.69	75.24	101.74	87.49	8.99	9.33	9.16	3.77	3.12	3.43	170.71	325.65	235.78
IPI00468688.4	Threonyl-tRNA synthetase, cytoplasmic;Threonine--tRNA ligase	Tars	Threonyl-tRNA synthetase, cytoplasmic	Q9D0R2;Q3U630;Q99KJ4	NP_149065	NM_033074	ENSMUST00000022849	MGI:106314	722	83.355	51	976808	958554	1.54677e+06	1.54641e+06	1.22919e+06	1.21024e+06	107	87.84	96.95	98.62	202.32	141.26	9.93	14.38	11.95	9.83	5.95	7.65	64.77	96.18	78.93
IPI00308402.1;IPI00915507.1;IPI00828741.1;IPI00130147.2;IPI00754017.1;IPI00757982.1;IPI00750190.1	RNA-binding protein Raly;hnRNP associated with lethal yellow protein;Maternally-expressed hnRNP C-related protein;Putative uncharacterized protein;HnRNP-associated with lethal yellow	Raly;Merc;C130057N11Rik;RP23-480H10.2-003;RP23-480H10.2-004;RP23-480H10.2-006;RP23-480H10.2-007	Isoform 1 of RNA-binding protein Raly;hnRNP-associated with lethal yellow short isoform;hnRNP-associated with lethal yellow long isoform;Isoform 2 of RNA-binding protein Raly;HnRNP-associated with lethal yellow;HnRNP-associated with lethal yellow;HnRNP-ass	Q64012-2;Q64012;Q3TGD3;Q3U3F6;A2AU63;Q64012-1;A2AU62;A2AU61;A2AU60	NP_001132983;NP_001132984;NP_075619;NP_001132985	NM_001139511	ENSMUST00000029120;ENSMUST00000109701;ENSMUST00000116389;ENSMUST00000058089	MGI:97850;MGI:97850;MGI:2139044;MGI:97850;MGI:2139044;MGI:2139044;MGI:2139044	296	31.168	20	1.25093e+06	1.23311e+06	1.20333e+06	1.18313e+06	1.2269e+06	1.20784e+06	104.6	90.62	97.36	32.75	43.78	37.87	11.88	18.74	14.92	8.44	5.16	6.6	118.58	111.02	114.74
IPI00315550.3	Glutaredoxin-3;Thioredoxin-like protein 2;PKC-interacting cousin of thioredoxin;PKC-theta-interacting protein	Glrx3;Picot;Txnl2	Glutaredoxin-3	Q9CQM9	NP_075629	NM_023140	ENSMUST00000064404	MGI:1353653	337	37.778	20	1.10603e+06	1.08138e+06	1.3566e+06	1.3445e+06	1.22493e+06	1.20577e+06	21.19	13.76	17.08	58.03	100.8	76.48	17.54	16.9	17.22	1.32	0.84	1.05	421.55	620.79	511.56
IPI00115564.5	ADP/ATP translocase 1;Adenine nucleotide translocator 1;ADP,ATP carrier protein 1;Solute carrier family 25 member 4;ADP,ATP carrier protein, heart/skeletal muscle isoform T1	Slc25a4;Anc1;Ant1	ADP/ATP translocase 1	P48962;Q8BVI9	NP_031476	NM_007450	ENSMUST00000034049	MGI:1353495	298	32.904	15	916021	924805	1.59464e+06	1.5975e+06	1.20861e+06	1.18864e+06	157.58	124.83	140.25	178.86	908.96	403.21	7.48	9.66	8.5	18	11.32	14.27	37.42	62.11	48.21
IPI00313475.1;IPI00750074.1;IPI00751391.2;IPI00776275.1;IPI00775853.1;IPI00776312.1	ATP synthase subunit gamma, mitochondrial;F-ATPase gamma subunit;ATP synthase gamma chain;ATP synthase, H+ transporting, mitochondrial F1 complex, gamma polypeptide 1	Atp5c1;RP23-119N4.1-003;RP23-119N4.1-005;RP23-119N4.1-007;RP23-119N4.1-004	ATP synthase subunit gamma, mitochondrial;ATP synthase, H+ transporting, mitochondrial F1 complex, gamma subunit isoform b;ATP synthase, H+ transporting, mitochondrial F1 complex, gamma polypeptide 1;ATP synthase, H+ transporting, mitochondrial F1 complex,	Q91VR2;Q3UD06;Q9D9D7;Q9ERA8;Q8C2Q8;Q9Z1F5;A2AKV3;A2AKV2;A2AKV1	NP_065640;NP_001106209	NM_020615	ENSMUST00000114897;ENSMUST00000114896;ENSMUST00000026887	MGI:1261437;MGI:1261437;MGI:1261437;MGI:1261437;MGI:1261437	298	32.886	2	1.69635e+06	1.70639e+06	859942	892780	1.20779e+06	1.18779e+06	94.33	68.91	80.62	59.9	83.77	70.84	13.66	14.69	14.17	6.91	4.6	5.64	136.49	86.57	108.7
IPI00117063.1;IPI00830623.1;IPI00474942.2;IPI00882153.1;IPI00621195.4	RNA-binding protein FUS;Protein pigpen	Fus	RNA-binding protein FUS;53 kDa protein	P56959;Q3UK30;Q3USY4	NP_631888	NM_139149	ENSMUST00000106251	MGI:1353633	518	52.673	11	1.21625e+06	1.19668e+06	1.17328e+06	1.15164e+06	1.19457e+06	1.17393e+06	183.94	132.77	156.28	66.27	98.25	80.69	7.3	12.34	9.49	21.41	10.03	14.65	50.44	56.8	53.53
IPI00661414.2;IPI00775844.1	Actin-related protein 2/3 complex subunit 2;Arp2/3 complex 34 kDa subunit	Arpc2	Actin-related protein 2/3 complex subunit 2;33 kDa protein	Q9CVB6;Q3UA52;Q4FZG5	NP_083987	NM_029711	ENSMUST00000006467;ENSMUST00000113820	MGI:1923959	300	34.357	28	1.51438e+06	1.51189e+06	937326	936743	1.19141e+06	1.17062e+06	86.46	72.05	78.93	86.55	112.5	98.68	11.38	11.13	11.26	7.19	5.87	6.5	121.6	83.02	100.48
IPI00224518.2;IPI00404579.1;IPI00649007.1;IPI00648335.1	Ras-related protein Rab-5C;Putative uncharacterized protein;RAB5C, member RAS oncogene family	Rab5c;RP23-390D17.8-002	Ras-related protein Rab-5C;RAB5C, member RAS oncogene family	P35278;Q3TCT9;Q3TJ39;Q8C266	NP_077776	NM_024456	ENSMUST00000019317;ENSMUST00000107364	MGI:105306;MGI:105306	216	23.412	8	1.35759e+06	1.34555e+06	1.03566e+06	1.00816e+06	1.18575e+06	1.16468e+06	78.45	79.37	78.91	37.13	42.64	39.79	14.44	11.93	13.13	5.54	6.14	5.83	160.94	111.91	134.2
IPI00336324.11;IPI00649695.1	Malate dehydrogenase, cytoplasmic;Cytosolic malate dehydrogenase	Mdh1;Mor2	Malate dehydrogenase, cytoplasmic	P14152	NP_032644	NM_008618	ENSMUST00000102874	MGI:97051	334	36.511	19	910129	921482	1.53953e+06	1.53869e+06	1.18371e+06	1.16255e+06	37.53	27.23	31.97	145.61	607.41	297.4	19.17	20.83	19.98	2.22	1.45	1.8	161.81	281.61	213.47
IPI00135640.1;IPI00462789.1	26S protease regulatory subunit 8;Proteasome 26S subunit ATPase 5;Proteasome subunit p45;p45/SUG;Protease (Prosome, macropain) 26S subunit, ATPase 5, isoform CRA_c;Psmc5 protein	Psmc5;Sug1;mCG_3214	26S protease regulatory subunit 8;Psmc5 protein	P62196;B1ARK2;Q99KR1;Q8K1K2	NP_032976	NM_008950	ENSMUST00000021049	MGI:105047;MGI:105047	406	45.626	33	1.06675e+06	1.04047e+06	1.31139e+06	1.29677e+06	1.18276e+06	1.16156e+06	134.34	128.57	131.42	49.81	44.54	47.1	9	12.36	10.55	13.28	9.7	11.35	67.6	83.71	75.23
IPI00125267.4	Vesicle-associated membrane protein-associated protein A;33 kDa Vamp-associated protein;VAP-33	Vapa;Vap33	Vesicle-associated membrane protein-associated protein A	Q9WV55	NP_038961	NM_013933	ENSMUST00000024897	MGI:1353561	249	27.855	20	1.83175e+06	1.85203e+06	762999	835153	1.18221e+06	1.16098e+06	38.39	49.2	43.46	100.65	136.11	117.04	6.93	6.77	6.85	4.66	5.94	5.26	311.78	97	173.9
IPI00410819.3;IPI00117705.1	Putative uncharacterized protein;Dolichyl-diphosphooligosaccharide--protein glycosyltransferase 48 kDa subunit	Ddost	Putative uncharacterized protein;Dolichyl-diphosphooligosaccharide--protein glycosyltransferase 48 kDa subunit	Q3UC51;Q3UG68;Q8C4P7;O54734	NP_031864	NM_007838	ENSMUST00000030538	MGI:1194508;MGI:1194508	441	49.027	22	1.01611e+06	987883	1.37439e+06	1.36331e+06	1.18175e+06	1.1605e+06	91.75	89.75	90.74	76.27	131.22	100.04	20.88	23.62	22.21	5.16	4.44	4.79	83.48	91.08	87.2
IPI00224626.3;IPI00874440.1;IPI00459494.1	Putative uncharacterized protein;Septin-7;CDC10 protein homolog	Sept7;Cdc10	cell division cycle 10 homolog;Septin-7	Q3UGE0;Q3UNN1;Q5DTS3;Q8C2A3;O55131	NP_033989	NM_009859	ENSMUST00000115272;ENSMUST00000060080	MGI:1335094;MGI:1335094	437	50.648	24	977619	958998	1.41043e+06	1.40147e+06	1.17425e+06	1.15264e+06	46.13	36.57	41.07	64.33	87.45	75	8.09	14.97	11	4.95	2.41	3.46	167.57	250.47	204.87
IPI00116254.1;IPI00828909.3;IPI00108426.2	Peroxiredoxin-4;Prx-IV;Thioredoxin peroxidase AO372;Thioredoxin-dependent peroxide reductase A0372;Antioxidant enzyme AOE372;Peroxiredoxin 4	Prdx4;RP23-395K13.3-003	Peroxiredoxin-4;Peroxiredoxin 4	O08807;B1AZS9	NP_058044	NM_016764	ENSMUST00000026328;ENSMUST00000112546	MGI:1859815	274	31.052	15	1.23678e+06	1.21823e+06	1.10717e+06	1.08257e+06	1.17018e+06	1.14838e+06	77.88	59.66	68.16	81.06	160.38	114.02	15.65	9.65	12.29	5.22	5.42	5.32	114.97	108.61	111.74
IPI00126042.3;IPI00757464.1	Ras-related protein Rab-14;RAB14, member RAS oncogene family	Rab14;RP23-186B18.6-002	Ras-related protein Rab-14;RAB14, member RAS oncogene family	Q91V41;Q50HW9;Q50HX0;Q50HX1;Q50HX2;Q50HX3;Q50HX4;A2AL34;Q3U9E0	NP_080973	NM_026697	ENSMUST00000028238;ENSMUST00000113025	MGI:1915615;MGI:1915615	215	23.897	18	1.17333e+06	1.15169e+06	1.16552e+06	1.14352e+06	1.16942e+06	1.14759e+06	32.67	32.66	32.67	49.64	55.71	52.59	7.53	7.41	7.47	3.71	3.66	3.68	302.22	270.99	286.18
IPI00224728.1	CD63 antigen	Cd63	Putative uncharacterized protein	P41731;Q3UC80;Q549D0;Q8BT06	NP_001036045;NP_031679	NM_001042580	ENSMUST00000026407;ENSMUST00000105229	MGI:99529	249	26.784	3	904481	918287	1476009	1.47107e+06	1.15543e+06	1.13295e+06	NA	NA	NA	75.17	43.96	57.49	12.34	12.56	12.45	NA	NA	NA	NA	NA	NA
IPI00111885.1;IPI00653598.2	Cytochrome b-c1 complex subunit 1, mitochondrial;Ubiquinol-cytochrome-c reductase complex core protein 1;Complex III subunit 1;Putative uncharacterized protein	Uqcrc1	Cytochrome b-c1 complex subunit 1, mitochondrial;ubiquinol-cytochrome c reductase core protein 1 precursor	Q9CZ13;Q3THM1;Q3TIC8;Q3TV75;Q8K2S8;Q8VEJ2	NP_079683	NM_025407	ENSMUST00000026743	MGI:107876;MGI:107876	480	52.768	20	1.18759e+06	1.16663e+06	1.12202e+06	1.09806e+06	1.15434e+06	1.13181e+06	88.61	63.32	74.91	134.89	281.69	194.93	18.44	17.34	17.88	5.36	3.79	4.51	87.7	96.53	92.01
IPI00918973.1;IPI00130670.1	Serine-threonine kinase receptor-associated protein;UNR-interacting protein	Strap;Unrip	Serine-threonine kinase receptor-associated protein;39 kDa protein	Q9Z1Z2;B2RUC7	NP_035629	NM_011499	ENSMUST00000064910;ENSMUST00000100840	MGI:1329037	350	38.442	23	1.25704e+06	1.23953e+06	1.05895e+06	1.03236e+06	1.15375e+06	1.1312e+06	63.54	49.52	56.09	51.83	56.56	54.14	13.05	16.79	14.8	4.8	3.02	3.81	163.21	164.14	163.67
IPI00230682.6;IPI00760000.1;IPI00750790.1	14-3-3 protein beta/alpha;Protein kinase C inhibitor protein 1;14-3-3 protein beta/alpha, N-terminally processed;Tyrosine 3-monooxygenase/tryptophan 5-monooxygenase activation protein, beta	Ywhab;RP23-321M14.1-002	Isoform Long of 14-3-3 protein beta/alpha;Isoform Short of 14-3-3 protein beta/alpha;Tyrosine 3-monooxygenase/tryptophan 5-monooxygenase activation protein, beta	Q9CQV8-1;Q9CQV8;A2A5N2;Q9CQV8-2;A2A5N1	NP_061223	NM_018753	ENSMUST00000018470	MGI:1891917;MGI:1891917;MGI:1891917	246	28.086	14	1.30308e+06	1.288e+06	1.02024e+06	992162	1.15302e+06	1.13043e+06	65.94	53.24	59.25	70.29	72.5	71.39	14.38	16.98	15.62	4.67	3.23	3.88	147.65	136.08	141.75
IPI00111981.1;IPI00754697.1;IPI00227836.1	Obg-like ATPase 1;GTP-binding protein 9	Ola1;Gtpbp9;RP23-275P21.1-005	Isoform 1 of Obg-like ATPase 1;Obg-like ATPase 1;Isoform 2 of Obg-like ATPase 1	Q9CZ30-1;Q9CZ30;Q3TJF2;Q3TW21;B1AYJ9;Q9CZ30-2	NP_080218;NP_084367	NM_025942	ENSMUST00000028517;ENSMUST00000100015;ENSMUST00000112055;ENSMUST00000112058	MGI:1914309;MGI:1914309	396	44.729	32	1.14715e+06	1.12431e+06	1.1531e+06	1.13053e+06	1.15012e+06	1.1274e+06	34.79	24.06	28.93	112.81	250.15	167.99	10.81	14.26	12.42	3	1.64	2.22	223.36	263.39	242.55
IPI00132194.3	Aminoacyl tRNA synthetase complex-interacting multifunctional protein 1;Multisynthetase complex auxiliary component p43;Endothelial monocyte-activating polypeptide 2;EMAP-II;Small inducible cytokine subfamily E member 1	Aimp1;Emap2;Scye1	small inducible cytokine subfamily E, member 1	P31230;Q3TUZ1;Q3UZG4;Q8C2U7	NP_031952	NM_007926	ENSMUST00000029663	MGI:102774	319	35.166	18	1.1086e+06	1.08407e+06	1.19231e+06	1.17158e+06	1.1497e+06	1.12696e+06	53.52	42.38	47.62	77.72	81.02	79.35	7.61	14.88	10.64	6.02	2.81	4.11	152.96	190.02	170.49
IPI00130016.1;IPI00277026.1	Acidic leucine-rich nuclear phosphoprotein 32 family member E;LANP-like protein;Cerebellar postnatal development protein 1	Anp32e;Cpd1	Isoform 1 of Acidic leucine-rich nuclear phosphoprotein 32 family member E;Isoform 2 of Acidic leucine-rich nuclear phosphoprotein 32 family member E	P97822-1;P97822;Q3TX26;P97822-2	NP_075699	NM_023210	ENSMUST00000015893	MGI:1913721;MGI:1913721	260	29.622	9	1.00959e+06	981124	1.30691e+06	1.29204e+06	1.14867e+06	1.12589e+06	34.06	20.6	26.49	47.87	64.78	55.68	13.27	31.59	20.47	2.55	0.87	1.49	258.26	455.1	342.83
IPI00378480.1;IPI00955082.1;IPI00137852.5;IPI00665557.4;IPI00652934.3	Core histone macro-H2A.1;H2A.y;H2A/y;Histone H2A	H2afy	Isoform 2 of Core histone macro-H2A.1;H2A histone family, member Y isoform 2;Isoform 1 of Core histone macro-H2A.1;H2A histone family, member Y isoform 4	Q9QZQ8-1;Q9QZQ8;Q9QZQ8-2;Q8CA90;Q9CTH9	NP_036145;NP_001152985;NP_001152986;NP_001152987	NM_012015	ENSMUST00000016081;ENSMUST00000045788;ENSMUST00000099477	MGI:1349392;MGI:1349392;MGI:1349392	372	39.735	19	1.30655e+06	1.29166e+06	955601	946889	1117381	1.09321e+06	41.67	35.42	38.42	172.48	241.96	204.29	11.86	13.21	12.52	3.37	2.55	2.93	195.01	151.9	172.11
IPI00309035.2	Dolichyl-diphosphooligosaccharide--protein glycosyltransferase subunit 1;Dolichyl-diphosphooligosaccharide--protein glycosyltransferase 67 kDa subunit;Ribophorin-1;Ribophorin I	Rpn1	Dolichyl-diphosphooligosaccharide--protein glycosyltransferase subunit 1	Q91YQ5;Q3U900;Q5RKP4;Q8BMR3;Q99LY0	NP_598694	NM_133933	ENSMUST00000032143	MGI:98084	608	68.527	45	1.13719e+06	1.11391e+06	1.09371e+06	1.06854e+06	1.11524e+06	1.09097e+06	66.57	61.18	63.82	67.94	104.27	84.17	29.59	49.11	38.12	3.12	2.13	2.58	131.25	114.64	122.66
IPI00123802.5;IPI00224109.2;IPI00830204.1;IPI00830521.1	Heat shock protein 105 kDa;Heat shock-related 100 kDa protein E7I;Heat shock 110 kDa protein;42 degrees C-HSP;Putative uncharacterized protein	Hsph1;Hsp105;Hsp110;Kiaa0201	Isoform HSP105-alpha of Heat shock protein 105 kDa;Isoform HSP105-beta of Heat shock protein 105 kDa;Putative uncharacterized protein	Q61699-1;Q61699;Q61699-2;Q8C6H1	NP_038587	NM_013559	ENSMUST00000074846;ENSMUST00000076410;ENSMUST00000110499;ENSMUST00000110498	MGI:105053;MGI:105053;MGI:105053	858	96.406	55	895182	913008	1.36474e+06	1.35311e+06	1.1053e+06	1.08061e+06	NA	NA	NA	113.18	237.17	163.84	9.84	32.22	17.8	NA	NA	NA	NA	NA	NA
IPI00648927.1;IPI00648681.1;IPI00114409.1;IPI00876257.1;IPI00649453.1;IPI00828932.1;IPI00648658.1	Clathrin light polypeptide (Lca);Clathrin, light polypeptide (Lca), isoform CRA_c;Clathrin light chain A;Putative uncharacterized protein	Clta;RP23-209M8.4-003;RP23-209M8.4-002;mCG_16456;RP23-209M8.4-005;RP23-209M8.4-004	clathrin, light polypeptide A isoform b;clathrin, light polypeptide A isoform c;Clathrin light chain A;26 kDa protein;Clathrin light polypeptide;clathrin, light polypeptide A isoform a;clathrin, light polypeptide A isoform d	B1AWD9;B1AWD8;O08585;B1AWE1;Q3THU7;Q6PFA2;B1AWE0	NP_001073854;NP_058040;NP_001073853;NP_001073855	NM_001080385	ENSMUST00000107851;ENSMUST00000107849;ENSMUST00000078664;ENSMUST00000107847;ENSMUST00000107846;ENSMUST00000107845	MGI:894297;MGI:894297	248	27.061	11	1.13421e+06	1.11079e+06	1.07603e+06	1.05013e+06	1.10474e+06	1.08002e+06	89.5	73.31	81	85.92	172.91	121.89	12.19	17.56	14.63	7.09	4.35	5.55	91.27	85.42	88.3
IPI00265471.2;IPI00308217.1	Putative uncharacterized protein;Adenylosuccinate lyase;Adenylosuccinase	Adsl;Adl	Putative uncharacterized protein;Adenylosuccinate lyase	Q3TMB8;Q8VCD4;P54822	NP_033764	NM_009634	ENSMUST00000023043	MGI:103202;MGI:103202	484	54.865	34	1.00882e+06	980320	1.2065e+06	1.18645e+06	1.10324e+06	1.07846e+06	58.56	52.93	55.67	131.81	145.96	138.7	10.19	16.01	12.77	5.28	3.33	4.19	115.11	134.67	124.51
IPI00318548.3;IPI00605097.1;IPI00944162.1;IPI00850393.1	Splicing factor U2AF 35 kDa subunit;U2 auxiliary factor 35 kDa subunit;U2 snRNP auxiliary factor small subunit	U2af1	Splicing factor U2AF 35 kDa subunit;hypothetical protein isoform 1;U2 small nuclear ribonucleoprotein auxiliary factor (U2AF) 1 isoform 2;hypothetical protein isoform 2	Q9D883;Q14C24	NP_077149;XP_001472000;XP_001474581;NP_001157241;XP_001472042;XP_001474599	NM_024187	ENSMUST00000014684	MGI:98884	239	27.815	7	751061	827837	1.61331e+06	1.61746e+06	1.10077e+06	1.07589e+06	NA	NA	NA	88.54	99.48	93.85	10.26	4.81	7.03	4.57	NA	4.57	NA	375.59	375.59
IPI00459725.2;IPI00608078.1	Isocitrate dehydrogenase [NAD] subunit alpha, mitochondrial;Isocitric dehydrogenase;NAD(+)-specific ICDH	Idh3a	Isoform 1 of Isocitrate dehydrogenase [NAD] subunit alpha, mitochondrial;Isoform 2 of Isocitrate dehydrogenase [NAD] subunit alpha, mitochondrial	Q9D6R2-1;Q9D6R2;Q9D6R2-2	NP_083849	NM_029573	ENSMUST00000034818	MGI:1915084;MGI:1915084	366	39.638	20	1.02616e+06	998307	1.17948e+06	1.15814e+06	1.10015e+06	1.07524e+06	29.04	21.65	25.07	152.23	221.33	183.56	12.9	11.13	11.98	2.21	1.76	1.98	230.46	302.64	264.1
IPI00113746.3	Splicing factor U2AF 65 kDa subunit;U2 auxiliary factor 65 kDa subunit;U2 snRNP auxiliary factor large subunit	U2af2;U2af65	Splicing factor U2AF 65 kDa subunit	P26369;Q3KQM4;Q505Q1;Q80XR5;Q922I0	NP_598432	NM_133671	ENSMUST00000005041	MGI:98886	475	53.516	21	816469	867313	1.46849e+06	1.46309e+06	1.09498e+06	1.06985e+06	115.56	113.71	114.63	53.37	96.69	71.84	10.7	12.11	11.38	10.05	8.71	9.35	60.7	81.3	70.25
IPI00132950.1;IPI00666485.1	40S ribosomal protein S21	Rps21	40S ribosomal protein S21	Q9CQR2;A2ABW8;Q8C1L7	NP_079863	NM_025587	ENSMUST00000059080	MGI:1913731	83	9.1413	12	780928	846044	1.52472e+06	1.52291e+06	1.09119e+06	1.0659e+06	655.95	511.54	579.26	126.86	158.71	141.89	16.21	13.14	14.6	43	36.93	39.85	8.28	16.9	11.83
IPI00453777.2;IPI00831453.1	ATP synthase subunit delta, mitochondrial;F-ATPase delta subunit	Atp5d	ATP synthase subunit delta, mitochondrial;13 kDa protein	Q9D3D9;Q4FK74;Q9D0J2;Q9DCZ0	NP_079589	NM_025313	ENSMUST00000003156;ENSMUST00000105367	MGI:1913293	168	17.6	6	2.19904e+06	2.25056e+06	537536	686917	1.08723e+06	1.06177e+06	137.26	94.02	113.6	53.51	70.73	61.52	16.34	17.47	16.9	8.95	5.59	7.08	122.38	43.9	73.3
IPI00331436.4;IPI00828469.1	Cytosol aminopeptidase;Leucine aminopeptidase;Leucyl aminopeptidase;Leucine aminopeptidase 3;Proline aminopeptidase;Prolyl aminopeptidase	Lap3;Lapep	Isoform 1 of Cytosol aminopeptidase;Isoform 2 of Cytosol aminopeptidase	Q9CPY7-1;Q9CPY7;Q9CPY7-2	NP_077754	NM_024434	ENSMUST00000046122	MGI:1914238;MGI:1914238	519	56.141	31	998059	970133	1.18259e+06	1.1614e+06	1.08642e+06	1.06093e+06	49.86	33.38	40.79	100.61	222.94	149.77	14.61	19.86	17.04	3.49	1.83	2.53	141.34	197.1	166.91
IPI00116649.1;IPI00830538.1;IPI00116645.1;IPI00228258.1	Calponin-2;Calponin H2, smooth muscle;Neutral calponin	Cnn2	Calponin-2;29 kDa protein	Q08093;Q543F3;Q922F8	NP_031751	NM_007725	ENSMUST00000004784	MGI:105093	305	33.155	18	905692	918973	1.27672e+06	1.26024e+06	1.07532e+06	1.04938e+06	179.1	122.11	147.89	18.36	15.55	16.9	12.21	11.49	11.85	14.17	9.71	11.73	70.75	152.34	103.81
IPI00315488.1	Arginyl-tRNA synthetase, cytoplasmic;Arginine--tRNA ligase	Rars	Arginyl-tRNA synthetase, cytoplasmic	Q9D0I9;Q3THP2;Q3TM73;Q3TVC5;Q3U8R2;Q3U930;Q3UAZ3;Q5SXA8	NP_080212	NM_025936	ENSMUST00000018992	MGI:1914297	660	75.673	57	1.00004e+06	971225	1.15385e+06	1.13131e+06	1.07419e+06	1.04821e+06	68.1	60.57	64.22	104.43	110.09	107.22	8.06	11.85	9.77	7.33	4.71	5.88	102.49	119.46	110.65
IPI00114052.1;IPI00128699.3	Small nuclear ribonucleoprotein-associated protein B;Small nuclear ribonucleoprotein-associated protein N;Tissue-specific-splicing protein	Snrpb;Snrpn;Smn	Small nuclear ribonucleoprotein-associated protein B;Small nuclear ribonucleoprotein-associated protein N	P27048;A2APD4;P63163;O70499;Q3UN87	NP_033251;NP_001076430;NP_001076431;NP_038698	NM_009225	ENSMUST00000103199;ENSMUST00000059305	MGI:98342;MGI:98347	231	23.656	11	893473	912035	1.28034e+06	1.26405e+06	1.06955e+06	1.04338e+06	157.3	116.93	135.62	86.84	100.55	93.44	13.19	14.55	13.85	11.8	7.86	9.63	42.01	69.39	53.99
IPI00133066.3;IPI00318982.3;IPI00650011.1;IPI00875470.1;	Putative uncharacterized protein;26S proteasome non-ATPase regulatory subunit 12;26S proteasome regulatory subunit p55;Proteasome (Prosome, macropain) 26S subunit, non-ATPase, 12	Psmd12;RP23-319N7.1-002	Putative uncharacterized protein;26S proteasome non-ATPase regulatory subunit 12;Proteasome (Prosome, macropain) 26S subunit, non-ATPase, 12;Putative uncharacterized protein	Q3U8F5;Q9CQT4;Q9D8W5;B1AT36;Q3TRH2;Q9CSW4	NP_080170	NM_025894	ENSMUST00000021063;ENSMUST00000106750;ENSMUST00000106752	MGI:1914247;MGI:1914247;MGI:1914247	456	52.895	31	872901	900260	1.30909e+06	1.29434e+06	1.06897e+06	1.04277e+06	67.09	66.45	66.77	103.71	121.34	112.18	7.33	10.66	8.84	7.78	5.59	6.6	92.36	119.23	104.94
IPI00132250.1	Eukaryotic translation initiation factor 3 subunit E;Eukaryotic translation initiation factor 3 subunit 6;eIF-3 p48;Mammary tumor-associated protein INT-6;Viral integration site protein INT-6;MMTV integration site 6	Eif3e;Eif3s6;Int6	Eukaryotic translation initiation factor 3 subunit E	P60229;Q3UIG0;Q6LCK2;Q9CT23	NP_032414	NM_008388	ENSMUST00000022960	MGI:99257	445	52.22	28	915375	924441	1.24038e+06	1.22202e+06	1.06556e+06	1.03922e+06	136.18	125.38	130.67	26.59	30.48	28.47	11.67	14.79	13.14	11.13	8.33	9.63	76.5	97.37	86.31
IPI00121552.2;IPI00880704.1	Uridine 5'-monophosphate synthase;Orotate phosphoribosyltransferase;Orotidine 5'-phosphate decarboxylase;OMPdecase	Umps	Uridine 5'-monophosphate synthase	P13439;Q3TVV7;Q544K9	NP_033497	NM_009471	ENSMUST00000023510	MGI:1298388	481	52.292	31	1.08388e+06	1.0583e+06	1.04488e+06	1.01774e+06	1.06421e+06	1.03781e+06	29.46	23.37	26.23	69	76.54	72.67	10.69	10.66	10.67	2.56	1.97	2.24	282.1	310.89	296.15
IPI00274407.1;IPI00625588.1;IPI00460132.1	Elongation factor Tu, mitochondrial	Tufm	Isoform 1 of Elongation factor Tu, mitochondrial;hypothetical protein;Isoform 2 of Elongation factor Tu, mitochondrial	Q8BFR5-1;Q8BFR5;Q8BFR5-2	NP_766333;XP_001476344;NP_001157185	NM_172745	ENSMUST00000098048;ENSMUST00000106392	MGI:1923686;MGI:1923686	452	49.508	30	1.10605e+06	1.08141e+06	1.02066e+06	992602	1.0625e+06	1.03604e+06	NA	NA	NA	204.35	863.57	420.08	14.17	28.9	20.23	3.03	NA	3.03	NA	154.69	154.69
IPI00125971.1	26S protease regulatory subunit S10B;Proteasome 26S subunit ATPase 6;Proteasome subunit p42	Psmc6;Sug2	26S protease regulatory subunit S10B	P62334;Q14AQ1;Q8QZS9	NP_080235	NM_025959	ENSMUST00000022380	MGI:1914339	389	44.172	27	1.07076e+06	1.04464e+06	1.05221e+06	1.02536e+06	1.06145e+06	1.03494e+06	55	49.26	52.05	57.58	60.57	59.06	7.43	9.12	8.23	6.31	4.67	5.43	157.5	159.59	158.54
IPI00123557.3;IPI00856697.1	RuvB-like 2;p47 protein	Ruvbl2	RuvB-like 2	Q9WTM5;Q3TXT7;Q3UXP2	NP_035434	NM_011304	ENSMUST00000033087;ENSMUST00000107771	MGI:1342299	463	51.112	32	1.02319e+06	995225	1.0959e+06	1.07082e+06	1.05892e+06	1.03232e+06	81.46	42.79	59.04	116.87	275.51	179.44	11.27	10.49	10.87	6.82	3.65	4.99	85.68	139.83	109.45
IPI00775791.1;IPI00110350.1;IPI00404019.1;IPI00919000.1;IPI00919008.1;IPI00918928.1;IPI00919069.1	Putative uncharacterized protein;Protein ARMET;Mesencephalic astrocyte-derived neurotrophic factor;Arginine-rich protein;Armet protein	Armet	Arginine-rich, mutated in early stage tumors, isoform CRA_b;Mesencephalic astrocyte-derived neurotrophic factor;Armet protein;15 kDa protein;Protein;Protein	A8C1V1;Q3TMX5;Q9CXI5;Q80ZP8	NP_083379	NM_029103	ENSMUST00000069036	MGI:1922090;MGI:1922090;MGI:1922090	179	20.388	17	1.47833e+06	1.47354e+06	753175	829136	1.0552e+06	1.02845e+06	29.51	35.57	32.4	124.68	88.91	105.29	14.94	48	26.78	2.04	1.25	1.6	323.48	147.12	218.15
IPI00124684.1	Translin	Tsn	Translin	Q62348;Q545E6	NP_035780	NM_011650	ENSMUST00000027623	MGI:109263	228	26.201	17	1.14317e+06	1.12015e+06	973551	956770	1.05495e+06	1.0282e+06	26.99	27.12	27.05	62.01	67.39	64.64	11.38	12.25	11.8	2.25	2.06	2.15	333.15	261.66	295.25
IPI00118344.1;IPI00881216.1;IPI00881557.1;IPI00886102.1	UDP-glucose 6-dehydrogenase;Putative uncharacterized protein	Ugdh	UDP-glucose 6-dehydrogenase;Putative uncharacterized protein;47 kDa protein	O70475;Q3TI06;Q3TJ71;Q3TJE8;Q3TS38;Q3UIZ1	NP_033492	NM_009466	ENSMUST00000031103	MGI:1306785;MGI:1306785	493	54.831	35	817823	868115	1.35655e+06	1.34444e+06	1.05329e+06	1.02646e+06	65.81	70.65	68.19	42.21	42.38	42.29	11.21	5.81	8.07	5.53	9.71	7.33	116.37	159.27	136.14
IPI00315463.4	Receptor expression-enhancing protein 5;Polyposis locus protein 1 homolog;TB2 protein homolog;GP106	Reep5;Dp1	receptor accessory protein 5	Q60870;Q5QGU0;Q921E4;Q9CQG4	NP_031900	NM_007874	ENSMUST00000006027	MGI:1270152	189	21.447	9	1.43088e+06	1.42315e+06	773672	841649	1.05216e+06	1.02529e+06	17.07	16.76	16.91	84.58	171.12	120.31	22.73	27.96	25.21	0.92	0.76	0.83	590.88	279.41	406.32
IPI00132388.3	Basic leucine zipper and W2 domain-containing protein 1	Bzw1	Basic leucine zipper and W2 domain-containing protein 1	Q9CQC6;Q9CVI6	NP_080100	NM_025824	ENSMUST00000050552	MGI:1914132	419	48.043	30	945629	941363	1.16993e+06	1.14814e+06	1.05182e+06	1.02494e+06	95.2	93.88	94.54	36.02	48.6	41.84	10.92	11.2	11.06	8.16	7.61	7.88	97.6	99.92	98.75
IPI00109860.3;IPI00410937.2;IPI00759967.1	RNA-binding protein 8A;RNA-binding motif protein 8A;Ribonucleoprotein RBM8A	Rbm8a;Rbm8	Isoform 2 of RNA-binding protein 8A;Isoform 1 of RNA-binding protein 8A;hypothetical protein LOC545388	Q9CWZ3-2;Q9CWZ3;Q9CT44;Q9CWZ3-1	NP_080151;NP_001095877;NP_001034607	NM_025875	ENSMUST00000048915	MGI:1913129;MGI:1913129	173	19.76	10	1.27402e+06	1.25739e+06	866725	896702	1.05082e+06	1.0239e+06	17.44	14.71	16.02	39.28	58.78	48.05	9.58	17.35	12.89	1.64	0.88	1.2	667.33	455.97	551.62
IPI00120374.1	Serine/threonine-protein phosphatase 2A catalytic subunit alpha isoform	Ppp2ca	Serine/threonine-protein phosphatase 2A catalytic subunit alpha isoform	P63330	NP_062284	NM_019411	ENSMUST00000020608	MGI:1321159	309	35.608	2	713806	804672	1.54041e+06	1.53962e+06	1.04859e+06	1.02159e+06	99.92	84.77	92.04	38.07	47.22	42.4	9.07	8.85	8.96	9.82	8.24	8.99	70.81	142.74	100.54
IPI00309768.7	PDZ and LIM domain protein 1;Elfin;LIM domain protein CLP-36;C-terminal LIM domain protein 1	Pdlim1;Clim1	PDZ and LIM domain protein 1	O70400;Q3TZ17	NP_058557	NM_016861	ENSMUST00000068439	MGI:1860611	327	35.774	24	782936	847257	1.39946e+06	1.38985e+06	1.04675e+06	1.01967e+06	63.25	67.1	65.15	51.93	46.27	49.02	10.91	8.27	9.5	5.42	6.88	6.11	107.92	166.83	134.18
IPI00318550.5;IPI00875742.1	Interleukin enhancer-binding factor 2;Nuclear factor of activated T-cells 45 kDa;Putative uncharacterized protein	Ilf2;Nf45	Interleukin enhancer-binding factor 2;Putative uncharacterized protein	Q9CXY6;Q3UXI9	NP_080650	NM_026374	ENSMUST00000001042;ENSMUST00000107354	MGI:1915031;MGI:1915031	390	43.062	25	1.14071e+06	1.11758e+06	960520	949604	1.04674e+06	1.01966e+06	43.99	35.84	39.71	114.89	134.49	124.3	8.3	10.88	9.51	4.63	2.97	3.71	174.8	164.48	169.56
IPI00223415.4;IPI00918997.1	Asparaginyl-tRNA synthetase, cytoplasmic;Asparagine--tRNA ligase	Nars	Asparaginyl-tRNA synthetase, cytoplasmic;asparaginyl-tRNA synthetase isoform 2	Q8BP47	NP_001136422;NP_081626	NM_001142950	ENSMUST00000025483	MGI:1917473	559	64.279	36	923080	928774	1.18149e+06	1.16024e+06	1.04432e+06	1.01715e+06	81.48	62.21	71.2	139.93	3182.7	667.35	10.47	15.51	12.74	7.2	4	5.37	75.75	93.41	84.12
IPI00308984.6	Eukaryotic translation initiation factor 1A, X-chromosomal;eIF-1A X isoform;eIF-4C	Eif1ay;Eif1ax	Eukaryotic translation initiation factor 1A, X-chromosomal	Q8BMJ3;B1AXP1	NP_079713	NM_025437	ENSMUST00000087143	MGI:1913485	144	16.46	4	1.24532e+06	1.2272e+06	874773	901337	1.04373e+06	1.01653e+06	129.95	85.63	105.49	36.83	63.58	48.39	10.95	13.03	11.95	11.11	6.22	8.31	90.23	76.81	83.25
IPI00128202.1;IPI00457995.3	Eukaryotic translation initiation factor 3 subunit H;Eukaryotic translation initiation factor 3 subunit 3;eIF-3 gamma;eIF3 p40 subunit	Eif3h;Eif3s3	Eukaryotic translation initiation factor 3 subunit H	Q91WK2;Q3THW7;Q3TII2;Q3TIK5;Q5M9L0;Q8BTX5	NP_542366	NM_080635	ENSMUST00000022925	MGI:1915385	352	39.832	28	1.31492e+06	1.30049e+06	824230	871903	1.04106e+06	1.01376e+06	329.21	329.1	329.16	27.54	29.35	28.43	13.98	24.57	18.53	23.76	15.93	19.45	42.8	26.34	33.58
IPI00124829.5;IPI00753044.1;IPI00751862.1;IPI00753652.1	Actin-related protein 2/3 complex subunit 3;Arp2/3 complex 21 kDa subunit	Arpc3	Actin-related protein 2/3 complex subunit 3;20 kDa protein;19 kDa protein;19 kDa protein	Q9JM76	NP_062798	NM_019824	ENSMUST00000102525	MGI:1928375	178	20.524	12	1.06555e+06	1.03923e+06	1.01132e+06	982915	1.03808e+06	1.01067e+06	87.94	78.05	82.85	62.92	67.58	65.21	14.57	11.96	13.2	6.17	6.03	6.1	95.8	93.97	94.88
IPI00648318.1;IPI00269076.3	Adenylate kinase 2, mitochondrial;ATP-AMP transphosphorylase 2	Ak2	Isoform 1 of Adenylate kinase 2, mitochondrial;Isoform 2 of Adenylate kinase 2, mitochondrial	Q9WTP6-1;Q9WTP6;Q9WTP6-2	NP_001029138;NP_058591	NM_001033966	ENSMUST00000030583	MGI:87978;MGI:87978	239	26.468	14	1.46458e+06	1.45893e+06	732566	816402	1.03581e+06	1.00831e+06	56.55	50.75	53.57	183.73	212.28	197.49	8.11	7.29	7.69	6.05	5.76	5.91	157.18	84.65	115.35
IPI00776252.1;IPI00469251.5;IPI00271280.4;IPI00468072.1	Thioredoxin reductase 1, cytoplasmic;Thioredoxin reductase TR1	Txnrd1;Trxr1	Isoform 1 of Thioredoxin reductase 1, cytoplasmic;Isoform 2 of Thioredoxin reductase 1, cytoplasmic	Q9JMH6-1;Q9JMH6;Q9JMH6-2;Q91Y95;Q91Y98	NP_001035988;NP_001035978;NP_001035979;NP_056577	NM_001042523	ENSMUST00000020484	MGI:1354175;MGI:1354175	613	67.036	24	956570	947424	1.10814e+06	1.08358e+06	1.02957e+06	1.00183e+06	121.62	87.33	103.06	101.35	120.21	110.38	9.95	8.21	9.04	11.15	9	10.02	55.62	78.21	65.95
IPI00132352.2;IPI00798535.1	UPF0368 protein Cxorf26 homolog	2610029G23Rik;RP23-250A14.3-001;mCG_2182	Isoform 1 of UPF0368 protein Cxorf26 homolog;Isoform 2 of UPF0368 protein Cxorf26 homolog	Q9D0B6-1;Q9D0B6;B1AUP4;Q9D0B6-2	NP_080588	NM_026312	ENSMUST00000033577	MGI:1914933;MGI:1914933	198	22.223	14	879053	903795	1.20331e+06	1.18311e+06	1.02848e+06	1.0007e+06	18.51	21.37	19.89	52.69	85.3	67.04	11.44	44.37	22.53	1.53	0.77	1.09	406.35	375.69	390.72
IPI00402913.1;IPI00761635.2;IPI00670546.3;IPI00894843.1	Ubiquitin-conjugating enzyme E2 variant 2;Ubc-like protein MMS2;Ubiquitin-conjugating enzyme E2 variant 2, isoform CRA_b	Ube2v2;Mms2;Uev2;RP23-310H3.1-003;mCG_126823;RP23-310H3.1-004	Isoform 1 of Ubiquitin-conjugating enzyme E2 variant 2;Ubiquitin-conjugating enzyme E2 variant 2, isoform CRA_b;Isoform 2 of Ubiquitin-conjugating enzyme E2 variant 2;Ubiquitin-conjugating enzyme E2 variant 2	Q9D2M8-1;Q9D2M8;Q4VBX4;A6X925;Q9D2M8-2;B2KF55	NP_076074;NP_001152823		ENSMUST00000115777;ENSMUST00000096234;ENSMUST00000115776;ENSMUST00000118236	MGI:1917870;MGI:1917870;MGI:1917870	145	16.367	5	1.14606e+06	1.12317e+06	922589	928498	1.02827e+06	1.00048e+06	NA	NA	NA	82.9	112.07	96.39	NA	NA	NA	NA	NA	NA	NA	NA	NA
IPI00135977.3;IPI00894694.1	Chloride intracellular channel protein 4;Chloride intracellular channel 4 (Mitochondrial)	Clic4;RP23-230K10.1-001	Chloride intracellular channel protein 4;Chloride intracellular channel 4	Q9QYB1;Q543N5;B2KGW0;B2KGW3;Q3U8I1	NP_038913	NM_013885	ENSMUST00000037099	MGI:1352754;MGI:1352754	253	28.729	22	1.22821e+06	1.20924e+06	860686	893211	1.02816e+06	1.00037e+06	43.87	47.22	45.51	49.9	83.9	64.7	11.16	7.02	8.85	3.7	5.53	4.52	234.54	125.7	171.7
IPI00331321.1;IPI00555071.2;IPI00755220.1;IPI00652828.1;IPI00752339.1	Putative uncharacterized protein;Ras suppressor protein 1;Ras suppressor protein 1, isoform CRA_b;Ras suppressor protein 1, isoform CRA_a	Rsu1;RP23-415C3.3-001;mCG_15700;Rsp1;RP23-415C3.3-006	Ras suppressor protein 1, isoform CRA_b;Ras suppressor protein 1;Ras suppressor protein 1, isoform CRA_a;Putative uncharacterized protein	Q9D031;Q01730;A2AUR7;Q9CSE4;Q9CUS2;Q3TFN7	NP_033131	NM_009105	ENSMUST00000028059;ENSMUST00000114791	MGI:103040;MGI:103040;MGI:103040;MGI:103040	277	31.461	20	802811	859189	1.30797e+06	1.29316e+06	1.02472e+06	996802	38.72	29.16	33.6	34.41	31.65	33	13.1	12.67	12.88	2.92	2.16	2.51	212.17	430.39	302.19
IPI00226149.6	Putative uncharacterized protein	Rsl1d1	Putative uncharacterized protein	Q3TAJ5;Q3TGI9;Q3TH37;Q3TLJ3;Q3TN25;Q3TS64;Q3UL54;Q8BVY0;Q8K235;Q9CSF9	NP_079822	NM_025546	ENSMUST00000067507;ENSMUST00000119953	MGI:1913659	465	51.921	32	1.51737e+06	1.51508e+06	690217	789727	1.02338e+06	995415	70.38	71.76	71.07	51.48	50.4	50.94	5.75	8.08	6.82	9.96	7.49	8.64	173.25	80.38	118.01
IPI00111959.2	CTP synthase 1;UTP--ammonia ligase 1;CTP synthetase 1	Ctps	CTP synthase 1	P70698;B1AS53;Q3TPP2	NP_058028	NM_016748	ENSMUST00000030381	MGI:1858304	591	66.682	33	1.17363e+06	1.15201e+06	886137	907850	1.0198e+06	991699	64.25	52.57	58.12	100.86	63.06	79.75	7.99	8.94	8.45	6.96	5.06	5.94	125.98	126.6	126.29
IPI00153740.1	Activator of 90 kDa heat shock protein ATPase homolog 1	Ahsa1	Activator of 90 kDa heat shock protein ATPase homolog 1	Q8BK64;Q3TL79	NP_666148	NM_146036	ENSMUST00000021425	MGI:2387603	338	38.117	23	738484	820075	1.39546e+06	1.38561e+06	1.01515e+06	986873	106.4	97.45	101.83	56.31	73.31	64.25	9.22	17.25	12.61	10.33	5.85	7.77	59.23	97.93	76.16
IPI00122350.4;IPI00895322.1;IPI00381275.4;IPI00894794.1	U1 small nuclear ribonucleoprotein A	Snrpa;Rnu1a-1	U1 small nuclear ribonucleoprotein A;27 kDa protein	Q62189;Q9CXX7	NP_001040102;NP_056597	NM_001046637	ENSMUST00000080356;ENSMUST00000122202	MGI:1855690	287	31.835	9	1.25791e+06	1.24045e+06	805902	861033	1.00685e+06	978275	51.15	40.72	45.64	44.1	82.94	60.47	9.6	13.9	11.55	4.82	2.83	3.69	214.85	138.61	172.57
IPI00114368.3;IPI00880617.1;IPI00880496.1	Vesicle-trafficking protein SEC22b;SEC22 vesicle-trafficking protein homolog B;SEC22 vesicle-trafficking protein-like 1;ERS24;ERS-24	Sec22b;Sec22l1	Vesicle-trafficking protein SEC22b;19 kDa protein	O08547;Q3UZ06	NP_035472	NM_011342	ENSMUST00000029476	MGI:1338759	215	24.74	19	1.06306e+06	1.03663e+06	940006	938236	999640	970981	21.94	22.11	22.03	104.61	188.45	140.41	7.65	8.99	8.29	2.46	2.12	2.29	335.4	246.97	287.81
IPI00480275.1;IPI00118709.1	Prefoldin subunit 5;C-myc-binding protein Mm-1;Myc modulator 1;EIG-1	Pfdn5;Eig1;Mm1;Pfd5	Prefoldin subunit 5	Q9WU28;Q6ZWY7	NP_081320	NM_027044	ENSMUST00000001335	MGI:1928753	154	17.356	12	1.2599e+06	1.24254e+06	790909	852059	998231	970218	NA	NA	NA	42.22	41.92	42.07	12.04	11.67	11.85	NA	NA	NA	NA	NA	NA
IPI00120684.2	Apoptosis regulator BAX	Bax	Apoptosis regulator BAX	Q07813;Q3TXJ7;Q544Z6;Q8K3J2;Q8VHY7;Q9R0K9	NP_031553	NM_007527	ENSMUST00000033093	MGI:99702	192	21.394	11	1.17843e+06	1.15704e+06	844060	883543	997331	969729	108.12	80.83	93.48	63.8	95.14	77.91	9.47	10.95	10.19	10.28	6.66	8.28	84.58	70.09	77
IPI00126072.2	Synaptic vesicle membrane protein VAT-1 homolog	Vat1;Vat-1	Synaptic vesicle membrane protein VAT-1 homolog	Q62465;Q3TXD3;Q3U331;Q499X4;Q5RKP0	NP_036167	NM_012037	ENSMUST00000040430	MGI:1349450	406	43.096	21	921100	927662	1.07488e+06	1.04893e+06	995024	968477	52.86	47.8	50.27	154.07	169.82	161.75	25.29	19.61	22.27	2.68	2.64	2.66	115.17	131.29	122.97
IPI00652902.1;IPI00228617.6;IPI00849958.1;IPI00467152.4;IPI00228620.5;IPI00665576.2;IPI00347770.3;IPI00649933.1;IPI00648622.3	Putative uncharacterized protein;Guanine nucleotide-binding protein G(i), alpha-2 subunit;Adenylate cyclase-inhibiting G alpha protein;Guanine nucleotide binding protein (G protein), alpha inhibiting 1	Gnai2;Gnai-2;Gnai1	Putative uncharacterized protein;Guanine nucleotide-binding protein G(i) subunit alpha-2;similar to Guanine nucleotide-binding protein G(i), alpha-2 subunit;guanine nucleotide binding protein, alpha inhibiting 1	Q3TXK7;Q8JZT4;Q922Y6;P08752;B2RSH2;Q61018	NP_032164;XP_001475135;NP_034435	NM_008138	ENSMUST00000055704;ENSMUST00000074694	MGI:95772;MGI:95772;MGI:95771	355	40.489	16	976708	958500	1.00395e+06	975281	990238	965876	95.29	89.53	92.36	27.13	36.46	31.45	20.04	17.61	18.79	5.49	5.3	5.39	114.84	103.65	109.1
IPI00129105.2;IPI00816839.1	SUMO-activating enzyme subunit 1;Ubiquitin-like 1-activating enzyme E1A	Sae1;Aos1;Sua1;Ubl1a1;Uble1a	Isoform 1 of SUMO-activating enzyme subunit 1;Isoform 2 of SUMO-activating enzyme subunit 1	Q9R1T2-1;Q9R1T2;Q9R1T2-2	NP_062722	NM_019748	ENSMUST00000094815;ENSMUST00000108501	MGI:1929264;MGI:1929264	350	38.62	32	923794	929175	1.05957e+06	1.03301e+06	989358	965397	78.65	53.28	64.73	63.67	76.51	69.79	9.38	9.56	9.47	7.54	4.87	6.06	93.9	137.95	113.81
IPI00123202.1	Ataxin-10;Spinocerebellar ataxia type 10 protein homolog;Brain protein E46	Atxn10;Sca10	Ataxin-10	P28658;Q3TCF4;Q3TKP3;Q8BWX1	NP_058539	NM_016843	ENSMUST00000016685	MGI:1859293	475	53.706	33	849845	886917	1.14568e+06	1.12277e+06	986738	963970	83.21	67.75	75.08	12.48	13	12.74	19.27	17.48	18.35	4.91	4.03	4.45	184.95	282.71	228.66
IPI00271951.5	Protein disulfide-isomerase A4;Protein ERp-72	Pdia4;Cai;Erp72	protein disulfide isomerase A4	P08003;Q3TT79;Q3UJW0;Q6NXW4;Q8BMT8	NP_033917	NM_009787	ENSMUST00000077290	MGI:104864	641	72.369	46	896958	914018	1.07936e+06	1.0536e+06	983943	962446	47.5	61.27	53.95	112.36	259.97	170.91	15.04	31.65	21.82	3.27	2.59	2.91	132.04	97.36	113.38
IPI00121623.1;IPI00381660.4;IPI00605376.1	Dynein light chain 1, cytoplasmic;Dynein light chain LC8-type 1;8 kDa dynein light chain;DLC8;Protein inhibitor of neuronal nitric oxide synthase;Putative uncharacterized protein;cDNA sequence BC048507;MCG49550	Dynll1;Dlc1;Dncl1;Dnclc1;BC048507;mCG_49550	Dynein light chain 1, cytoplasmic;MCG49550	P63168;Q9D6F6;Q80ZS7	NP_062656;NP_001001185	NM_019682	ENSMUST00000009157;ENSMUST00000112090;ENSMUST00000078471	MGI:1861457;MGI:3040680	89	10.366	5	897479	914314	1.07548e+06	1.04956e+06	982456	961634	36.07	31.39	33.65	39.62	62.54	49.78	21.02	62.27	36.18	2.02	1	1.42	236.95	254.21	245.43
IPI00112555.3;IPI00475305.1;	Glycyl-tRNA synthetase;Glycine--tRNA ligase	Gars	Glycyl-tRNA synthetase	Q9CZD3	NP_851009	NM_180678	ENSMUST00000003572	MGI:2449057	729	81.877	51	993228	967510	957700	948048	975302	957722	138.16	112.77	124.82	106.51	214.92	151.3	12.82	13.42	13.12	10.57	8.02	9.21	50.16	48.49	49.32
IPI00116753.4;IPI00848750.1;IPI00849166.1	Electron transfer flavoprotein subunit alpha, mitochondrial	Etfa	Electron transfer flavoprotein subunit alpha, mitochondrial	Q99LC5;B1B1B4	NP_663590	NM_145615	ENSMUST00000034866	MGI:106092	333	35.009	19	739159	820493	1.2822e+06	1.26601e+06	973525	956747	18.89	13.29	15.85	280.91	NA	280.91	10.43	20.66	14.68	1.67	NA	1.67	246.5	NA	NA
IPI00399959.1;IPI00652514.2	Prolyl 4-hydroxylase subunit alpha-1;4-PH alpha-1;Procollagen-proline,2-oxoglutarate-4-dioxygenase subunit alpha-1;Putative uncharacterized protein	P4ha1	Isoform 2 of Prolyl 4-hydroxylase subunit alpha-1;Putative uncharacterized protein	Q60715-2;Q60715;Q3TTT2			ENSMUST00000009789;ENSMUST00000105466;ENSMUST00000092512	MGI:97463;MGI:97463	534	60.885	3	819079	868859	1.14635e+06	1.12347e+06	968994	954261	NA	NA	NA	237.74	NA	237.74	NA	NA	NA	NA	NA	NA	NA	NA	NA
IPI00331745.2	Latexin;Endogenous carboxypeptidase inhibitor;Tissue carboxypeptidase inhibitor	Lxn	Latexin	P70202;Q14BZ3	NP_058033	NM_016753	ENSMUST00000058981	MGI:107633	222	25.492	7	919921	926999	1.01345e+06	985118	965552	952368	41.32	45.46	43.34	90.55	66.38	77.53	10.73	13.33	11.96	3.58	3.25	3.41	162.26	162.65	162.45
IPI00463573.3	Eukaryotic translation initiation factor 3 subunit L;Eukaryotic translation initiation factor 3 subunit E-interacting protein;Eukaryotic translation initiation factor 3 subunit 6-interacting protein;67 kDa polymerase-associated factor;PAF67;66 kDa tyrosine-rich heat shock protein;HSP-66Y	Eif3l;Eif3eip;Eif3s6ip;Paf67	Eukaryotic translation initiation factor 3 subunit L	Q8QZY1	NP_660121	NM_145139	ENSMUST00000040518	MGI:2386251	564	66.612	35	817836	868123	1.13745e+06	1.11417e+06	964493	951786	249.03	199.27	222.77	33.33	35.98	34.63	13.46	12.79	13.12	18.44	14.67	16.44	34.02	52.28	42.17
IPI00134135.1	Low molecular weight phosphotyrosine protein phosphatase;Low molecular weight cytosolic acid phosphatase	Acp1	Isoform 1 of Low molecular weight phosphotyrosine protein phosphatase	Q9D358-1;Q9D358;Q4VAI2	NP_067305;XP_910741	NM_021330	ENSMUST00000062740;ENSMUST00000074038	MGI:87881	158	18.192	4	1.19868e+06	1.17825e+06	772766	841099	962443	950657	2.36	2.13	2.24	83.2	98.37	90.47	7.07	7.72	7.39	0.28	0.23	0.25	3651.8	2437.7	2983.62
IPI00230139.5;IPI00856205.1;IPI00858243.1;IPI00856902.1;IPI00849456.1	FK506-binding protein 4;Peptidyl-prolyl cis-trans isomerase;HSP-binding immunophilin;FKBP52 protein;52 kDa FK506-binding protein;FKBP59;p59 protein	Fkbp4	Peptidyl-prolyl cis-trans isomerase FKBP4;Protein;30 kDa protein	P30416;Q8CBS1	NP_034349	NM_010219	ENSMUST00000032508	MGI:95543	458	51.572	40	1.21771e+06	1.19821e+06	758767	832565	961227	949986	106.13	61.84	81.02	75.83	375.27	168.69	15.74	26.41	20.39	7.09	2.88	4.51	84.68	68.12	75.95
IPI00136936.1;IPI00881629.1;IPI00230513.1;IPI00881215.1	Vacuolar protein sorting-associated protein 29;Vesicle protein sorting 29	Vps29	Isoform 1 of Vacuolar protein sorting-associated protein 29;16 kDa protein;Isoform 2 of Vacuolar protein sorting-associated protein 29;10 kDa protein	Q9QZ88-1;Q9QZ88;Q9QZ88-2	NP_062754	NM_019780	ENSMUST00000031418;ENSMUST00000111729;ENSMUST00000118830	MGI:1928344;MGI:1928344	182	20.495	3	1.36531e+06	1.35371e+06	673761	779167	959110	948819	41.18	34.09	37.47	90.22	202.63	135.21	9.99	8.64	9.29	3.76	3.38	3.56	230.61	117.86	164.86
IPI00403589.1;IPI00620075.2;IPI00453876.1	Enhancer of rudimentary homolog	Erh	Enhancer of rudimentary homolog;similar to human protein homologous to DROER protein	P84089;Q4FZH7	NP_031977;XP_001478989;XP_001479657;XP_898953	NM_007951	ENSMUST00000021559	MGI:108089	104	12.259	9	1.24037e+06	1.22201e+06	730783	815293	952072	944928	NA	NA	NA	37.27	44.82	40.87	11.04	33.51	19.23	5.37	NA	5.37	NA	209.25	209.25
IPI00121887.5;IPI00930846.1;IPI00930819.1;IPI00224168.1	Transcription elongation factor A protein 1;Transcription elongation factor S-II protein 1;Transcription elongation factor TFIIS.o	Tcea1;Tceat	Isoform 2 of Transcription elongation factor A protein 1;transcription elongation factor A (SII) 1 isoform 3;transcription elongation factor A (SII) 1 isoform 1;Isoform 1 of Transcription elongation factor A protein 1	P10711-1;P10711;Q3UPE0;Q3UWX7;Q9JMB4;P10711-2	NP_035671;NP_001153222;NP_001153223	NM_011541	ENSMUST00000081551	MGI:1196624;MGI:1196624	301	33.88	19	1.03448e+06	1.00693e+06	870087	898640	948728	943075	39.97	28.65	33.84	55.15	89.66	70.32	9.18	9.44	9.31	3.89	2.65	3.21	213.58	206.04	209.78
IPI00121105.2	Hydroxyacyl-coenzyme A dehydrogenase, mitochondrial;Short chain 3-hydroxyacyl-CoA dehydrogenase;Medium and short chain L-3-hydroxyacyl-coenzyme A dehydrogenase	Hadh;Hadhsc;Mschad;Schad	Hydroxyacyl-coenzyme A dehydrogenase, mitochondrial	Q61425	NP_032238	NM_008212	ENSMUST00000029610	MGI:96009	314	34.463	20	837404	879650	1.07405e+06	1.04806e+06	948372	942878	29.99	25.39	27.59	273.31	NA	273.31	13.97	18.16	15.93	2.17	NA	2.17	174.04	NA	NA
IPI00117978.1	Cytochrome c oxidase subunit 4 isoform 1, mitochondrial;Cytochrome c oxidase subunit IV isoform 1;Cytochrome c oxidase polypeptide IV	Cox4i1;Cox4;Cox4a	Cytochrome c oxidase subunit 4 isoform 1, mitochondrial	P19783;A2RSV8	NP_034071	NM_009941	ENSMUST00000034276	MGI:88473	169	19.53	12	698211	794816	1.27926e+06	1.26291e+06	945089	941056	205.94	188.2	196.87	123.94	239.95	172.45	17.87	12.96	15.22	12.7	13.72	13.2	24	37.09	29.83
IPI00463468.3	Nucleolar protein 58;Nucleolar protein 5;SIK-similar protein;MSSP	Nop58;Nol5	Nucleolar protein 58	Q6DFW4	NP_061356	NM_018868	ENSMUST00000027174	MGI:1933184	536	60.342	30	948536	942977	933444	934577	940960	938760	97.99	68.61	81.99	94.5	146.01	117.47	5.87	11.44	8.2	13.62	5.48	8.64	69.28	82.53	75.62
IPI00874456.1;IPI00331564.2	Dihydrolipoyl dehydrogenase, mitochondrial;Dihydrolipoamide dehydrogenase;Dihydrolipoyl dehydrogenase	Dld	Dihydrolipoyl dehydrogenase, mitochondrial;Dihydrolipoyl dehydrogenase	O08749;Q3TIE8	NP_031887	NM_007861	ENSMUST00000002980;ENSMUST00000110857	MGI:107450;MGI:107450	509	54.272	21	954281	946159	927382	931186	940736	938635	35.47	33.87	34.66	173.4	405.5	265.17	7.25	9.2	8.17	4.15	3.19	3.64	173.03	147.13	159.56
IPI00399958.3	Putative uncharacterized protein	Calu	calumenin isoform 2	Q3TL33;Q6XLQ8	NP_908942	NM_184053	ENSMUST00000090481	MGI:1097158	315	37.117	4	706345	799969	1.25098e+06	1.23316e+06	940011	938232	159.92	163.51	161.71	115.7	40.16	68.16	17.55	23.77	20.43	9.98	8.06	8.97	31.62	66.15	45.73
IPI00228385.5;IPI00857114.1	Glucose-6-phosphate 1-dehydrogenase X;Glucose-6-phosphate 1-dehydrogenase	G6pdx;G6pd;G6pd-1;RP23-436K3.17-004	Glucose-6-phosphate 1-dehydrogenase X;Glucose-6-phosphate 1-dehydrogenase	Q00612;Q3TNL1;Q790Y8;A3KG36	NP_032088	NM_008062	ENSMUST00000004327	MGI:105979;MGI:105979	515	59.262	25	965694	952455	913925	923624	939453	937921	41.66	48.37	44.89	120.54	88.41	103.23	16.66	22.75	19.47	2.68	2.45	2.56	158.56	128.55	142.77
IPI00420724.4;IPI00626752.1	Budding uninhibited by benzimidazoles 3 homolog (S. cerevisiae);Putative uncharacterized protein;Mitotic checkpoint protein BUB3;WD repeat type I transmembrane protein A72.5	Bub3	Putative uncharacterized protein;Mitotic checkpoint protein BUB3	Q6ZWM5;Q8BH42;Q9CSI6;Q9WVA3	NP_033904	NM_009774	ENSMUST00000084502	MGI:1343463;MGI:1343463	326	36.954	18	833702	877478	1.05623e+06	1.02953e+06	938393	937330	72.46	42.79	55.68	26	28.46	27.2	10.08	10.46	10.27	6.58	3.65	4.9	133.83	255.71	184.99
IPI00118821.2	Platelet-activating factor acetylhydrolase IB subunit beta;PAF acetylhydrolase 30 kDa subunit;PAF-AH subunit beta;PAFAH subunit beta	Pafah1b2;Pafahb	Platelet-activating factor acetylhydrolase IB subunit beta	Q61206;Q8BTA2	NP_032801	NM_008775	ENSMUST00000003215	MGI:108415	229	25.581	12	848806	886312	1.0272e+06	999386	933754	934743	25.55	24.08	24.8	144.48	197.7	169.01	7.99	9.1	8.53	2.77	2.29	2.52	222.84	243.8	233.08
IPI00128346.1	CDGSH iron sulfur domain-containing protein 1;MitoNEET	Cisd1;D10Ertd214e;Zcd1	CDGSH iron sulfur domain-containing protein 1	Q91WS0	NP_598768	NM_134007	ENSMUST00000045887	MGI:1261855	108	12.097	9	1.44198e+06	1.43493e+06	601208	731184	931092	933255	67.68	45.21	55.32	40.59	44.83	42.66	13.21	15.07	14.11	5.07	2.97	3.88	189.51	118.7	149.98
IPI00889811.1;IPI00475154.1;IPI00754992.1	Putative uncharacterized protein;Dolichyl-diphosphooligosaccharide--protein glycosyltransferase subunit 2;Dolichyl-diphosphooligosaccharide--protein glycosyltransferase 63 kDa subunit;Ribophorin-2;Ribophorin II	Rpn2;RP23-163J20.6-002	Putative uncharacterized protein;Dolichyl-diphosphooligosaccharide--protein glycosyltransferase subunit 2;Ribophorin II	Q3U505;Q9DBG6;Q61833;A2ACG7	NP_062616	NM_019642	ENSMUST00000103128;ENSMUST00000116380;ENSMUST00000029171	MGI:98085;MGI:98085;MGI:98085	675	73.583	24	700013	795960	1.22019e+06	1.20081e+06	924201	929396	101.47	85.26	93.01	60.2	75.16	67.26	22.54	31.1	26.48	5.47	3.64	4.46	58.23	98.75	75.83
IPI00132208.1;IPI00850734.1;IPI00623518.2;IPI00649208.1;IPI00649780.1;IPI00650074.1;IPI00850048.1;IPI00125454.1;IPI00880277.1	DnaJ homolog subfamily A member 1;Heat shock 40 kDa protein 4;DnaJ protein homolog 2;HSJ-2;DnaJ (Hsp40) homolog, subfamily A, member 1	Dnaja1;Dnaj2;Hsj2;Hspf4;RP23-135L5.1-004	DnaJ homolog subfamily A member 1;similar to DnaJ-like protein;similar to DnaJ-like protein;DnaJ (Hsp40) homolog, subfamily A, member 1	P63037;Q3TK61;Q5NTY0;B1AXY1	NP_001158143;NP_001158144;NP_032324;XP_001480602;XP_001480662;XP_984887	NM_001164671	ENSMUST00000030118	MGI:1270129	397	44.868	26	921605	927946	922933	928692	922269	928311	5.15	4.87	5.01	14.47	14.93	14.7	9.79	13.07	11.31	0.48	0.35	0.41	2896.2	2941.3	2918.66
IPI00468924.5	Calcium-binding mitochondrial carrier protein SCaMC-1;Small calcium-binding mitochondrial carrier protein 1;Solute carrier family 25 member 24	Slc25a24;Scamc1	Calcium-binding mitochondrial carrier protein SCaMC-1	Q8BMD8;Q8R225	NP_766273	NM_172685	ENSMUST00000029477	MGI:1917160	475	52.901	35	564506	705937	1.50522e+06	1.50214e+06	921794	928045	40.12	35.07	37.51	252.02	1016.5	506.14	8.56	8.24	8.4	4.12	3.6	3.85	92.37	209.03	138.96
IPI00133428.3	26S protease regulatory subunit 4;P26s4;Proteasome 26S subunit ATPase 1	Psmc1	26S protease regulatory subunit 4	P62192;Q542I9	NP_032973	NM_008947	ENSMUST00000021595	MGI:106054	440	49.184	29	812796	865134	1.04508e+06	1.01794e+06	921647	927962	64.69	70.14	67.36	104.55	85.64	94.63	9.48	12.38	10.84	6.15	5.28	5.7	89.99	100.47	95.08
IPI00132473.3;	Cleavage and polyadenylation specificity factor subunit 5;Nucleoside diphosphate-linked moiety X motif 21	Nudt21;Cpsf5	Cleavage and polyadenylation specificity factor subunit 5	Q9CQF3;Q9CZQ0	NP_080899	NM_026623	ENSMUST00000034204	MGI:1915469	227	26.24	19	1.2361e+06	1.21752e+06	686841	787570	921413	927831	NA	NA	NA	81.95	95.81	88.61	13.5	7.62	10.14	4.03	NA	4.03	NA	144.95	144.95
IPI00270326.1	26S protease regulatory subunit 7;Proteasome 26S subunit ATPase 2;Protein MSS1	Psmc2;Mss1	Putative uncharacterized protein	P46471;Q3U5V3;Q3UIH5;Q8BVQ9	NP_035318	NM_011188	ENSMUST00000030769;ENSMUST00000116624	MGI:109555	475	52.866	38	830471	875580	1.01895e+06	990823	919895	926978	95.01	99.54	97.25	53.44	62.42	57.76	9.5	12.31	10.81	9.02	7.53	8.24	74.86	76.13	75.49
IPI00928300.1;IPI00467338.4	Putative uncharacterized protein;Ran GTPase-activating protein 1	Rangap1;Fug1	RAN GTPase activating protein 1;Ran GTPase-activating protein 1	Q3ULJ9;Q3UZD8;Q6NZB5;Q6ZPH4;Q7TMW1;Q8C2E3;Q91YS2;Q9CW20;P46061	NP_001139646;NP_035371	NM_001146174	ENSMUST00000052374	MGI:103071;MGI:103071	589	63.53	42	1.42532e+06	1.41726e+06	591825	724796	918445	926162	130.2	84.05	104.61	15.43	15.62	15.53	10.84	12.68	11.73	11.21	6.22	8.35	161.46	111.36	134.09
IPI00331163.9;IPI00515371.1	S-phase kinase-associated protein 1;S-phase kinase-associated protein 1A;Cyclin A/CDK2-associated protein p19;p19skp1;p19A	Skp1;Skp1a	S-phase kinase-associated protein 1	Q9WTX5;Q3TL58;Q5SUR3	NP_035673	NM_011543	ENSMUST00000037324;ENSMUST00000109072	MGI:103575	163	18.672	15	730550	815148	1.15371e+06	1.13117e+06	918067	925949	62.47	49.74	55.74	29.83	42.35	35.54	9.83	16.53	12.75	5.78	3.07	4.21	129.07	197.48	159.65
IPI00313817.1;IPI00882349.1;IPI00880309.1;IPI00131646.2	Hepatoma-derived growth factor	Hdgf;Tdrm1	Hepatoma-derived growth factor;22 kDa protein	P51859	NP_032257	NM_008231	ENSMUST00000005017	MGI:1194494	237	26.268	16	700301	796143	1.19858e+06	1.17815e+06	916169	924881	139.74	109.98	123.97	119.85	NA	119.85	12.57	24.61	17.59	10.84	NA	10.84	35.62	NA	NA
IPI00131725.3;IPI00675076.2	Nucleoplasmin-3	Npm3	Nucleoplasmin-3	Q9CPP0;Q3TAH3	NP_032749	NM_008723	ENSMUST00000070215	MGI:894653	175	19.023	5	870452	898850	961762	950289	914969	924205	86.68	61.01	72.72	53.13	81.17	65.67	11.85	13.67	12.73	7.01	4.28	5.48	85.81	108.92	96.68
IPI00402968.1;IPI00857483.1	EH domain-containing protein 2	Ehd2	EH domain-containing protein 2	Q8BH64;Q8R2X0	NP_694708	NM_153068	ENSMUST00000098799	MGI:2154274	543	61.174	37	553628	698315	1.501e+06	1.49766e+06	911591	922300	41.95	57.02	48.91	20.25	40.39	28.6	12.65	19.22	15.6	3.24	3.19	3.22	184.95	222.38	202.8
IPI00467914.3;IPI00404590.1	Histone H1.0;Histone H1(0);MyD196;Putative uncharacterized protein	H1f0;H1fv	Histone H1.0;Putative uncharacterized protein	P10922;Q3U4Y0;Q8C1Y3	NP_032223	NM_008197		MGI:95893;MGI:95893	194	20.861	8	1.41483e+06	1.40613e+06	585549	720498	910192	921511	27.08	22.38	24.61	142.21	151.67	146.86	6.33	7.51	6.9	3.54	2.48	2.96	329.81	165.43	233.58
IPI00269613.6;IPI00648893.1;IPI00458929.1	Eukaryotic translation initiation factor 3 subunit I;Eukaryotic translation initiation factor 3 subunit 2;eIF-3-beta;eIF3 p36;TGF-beta receptor-interacting protein 1;Eukaryotic translation initiation factor 3, subunit 1;Eukaryotic translation initiation factor 3, subunit I	Eif3i;Eif3s2;Trip1;RP23-151A15.2-003	Eukaryotic translation initiation factor 3 subunit I;Eukaryotic translation initiation factor 3, subunit I	Q9QZD9;A2AE04;Q3T9Y8;A2AE03	NP_061269	NM_018799	ENSMUST00000102593	MGI:1860763;MGI:1860763	325	36.46	22	1.05151e+06	1.02463e+06	783381	847526	907599	920045	112.03	80.28	94.83	63.7	97.49	78.8	13.63	10.68	12.07	8.22	6.74	7.45	74.03	65.64	69.71
IPI00319965.3	26S proteasome non-ATPase regulatory subunit 6;26S proteasome regulatory subunit S10;p42A	Psmd6	26S proteasome non-ATPase regulatory subunit 6	Q99JI4;Q8C1T2	NP_079826	NM_025550	ENSMUST00000022256	MGI:1913663	389	45.536	37	780025	845498	1.05445e+06	1.02768e+06	906918	919659	43.39	39.86	41.59	173.1	172.11	172.6	6.99	12.88	9.49	5.23	2.92	3.91	118.43	154.17	135.12
IPI00755329.1;IPI00110852.4;IPI00672270.1	Translocon-associated protein subunit alpha;Signal sequence receptor subunit alpha;Translocon-associated protein alpha, muscle specific isoform	Ssr1;Trap-alpha	Translocon-associated protein subunit alpha;Translocon-associated protein alpha, muscle specific isoform;similar to translocon-associated protein alpha, muscle specific	Q9CY50;A8C1W9;Q3TV94;Q52PE3	NP_080241;XP_917062	NM_025965	ENSMUST00000021864;ENSMUST00000086842	MGI:105082;MGI:105082	286	32.065	6	665046	773529	1.20427e+06	1.18412e+06	894928	912857	21.46	18.37	19.86	56.89	63.52	60.11	24.77	24.86	24.81	1.1	0.88	0.99	268.02	477.19	357.63
IPI00111770.7;IPI00875971.1	ATP synthase subunit e, mitochondrial	Atp5i;Atp5k;Lfm-1;Lfm1	ATP synthase subunit e, mitochondrial	Q06185;Q5EBI8	NP_031533	NM_007507	ENSMUST00000049628	MGI:106636	71	8.2355	11	866780	896733	914188	923772	890168	910146	167.2	181.07	174	67.28	105.62	84.3	16.69	17.77	17.22	10.76	10.66	10.71	41.2	32.85	36.79
IPI00930878.1;IPI00405114.2;IPI00133206.1;IPI00758064.1;IPI00919258.1	Putative uncharacterized protein;Proteasome (Prosome, macropain) 26S subunit ATPase 3;26S protease regulatory subunit 6A;Proteasome 26S subunit ATPase 3;TAT-binding protein 1	Psmc3;RP23-263H8.1-009;Tbp1;RP23-263H8.1-002	proteasome (prosome, macropain) 26S subunit, ATPase 3;Putative uncharacterized protein;26S protease regulatory subunit 6A;Proteasome (Prosome, macropain) 26S subunit ATPase 3	Q3THI5;Q3TKC2;Q3TKG4;Q3U8Y7;Q3UD94;Q99JN8;B7ZCF1;Q8BUP7;O88685;A2AGN7	NP_032974	NM_008948	ENSMUST00000002171;ENSMUST00000067663;ENSMUST00000111441	MGI:1098754;MGI:1098754;MGI:1098754;MGI:1098754	442	49.548	29	680153	783282	1.1611e+06	1.1389e+06	888666	909289	88.88	86.77	87.82	55.85	53.15	54.48	11.99	15.18	13.49	7.12	5.67	6.35	66.24	103.95	82.98
IPI00271986.6;IPI00856384.1	ATP synthase subunit f, mitochondrial	Atp5j2	ATP synthase subunit f, mitochondrial;9 kDa protein	P56135	NP_065607	NM_020582	ENSMUST00000037056	MGI:1927558	88	10.344	4	1.16453e+06	1.14249e+06	672132	778116	884715	907031	NA	NA	NA	102.19	230.96	153.63	16.14	8.68	11.83	NA	NA	NA	NA	NA	NA
IPI00153103.3	Aminoacyl tRNA synthetase complex-interacting multifunctional protein 2;Multisynthetase complex auxiliary component p38;Protein JTV-1	Aimp2;Jtv1	Aminoacyl tRNA synthetase complex-interacting multifunctional protein 2	Q8R010			ENSMUST00000031613	MGI:2385237	320	35.396	4	738435	820045	1.05647e+06	1.02979e+06	883254	906195	NA	NA	NA	70.95	87.27	78.69	NA	NA	NA	NA	NA	NA	NA	NA	NA
IPI00112948.2;IPI00470981.2;IPI00480414.2;IPI00750847.2;IPI00474993.4	Reticulon-3	Rtn3	Isoform 3 of Reticulon-3;Isoform 1 of Reticulon-3;Isoform 2 of Reticulon-3;Isoform 5 of Reticulon-3;Isoform 4 of Reticulon-3	Q9ES97-3;Q9ES97;Q9ES97-1;Q9ES97-2;Q8C6L4;Q9ES97-5;Q9ES97-4	NP_444306;NP_001003934;NP_001003933	NM_053076	ENSMUST00000025667;ENSMUST00000065304;ENSMUST00000088169;ENSMUST00000088171	MGI:1339970;MGI:1339970;MGI:1339970;MGI:1339970;MGI:1339970	237	25.428	7	1.12008e+06	1.09604e+06	685411	786655	876193	902147	44.24	29.58	36.17	57.85	238.4	117.44	16.83	22.06	19.27	2.83	1.52	2.08	204.38	135.83	166.62
IPI00322440.5;IPI00880781.1;IPI00880953.1	Ubiquitin-conjugating enzyme E2 K;Ubiquitin-conjugating enzyme E2-25 kDa;Ubiquitin-protein ligase;Ubiquitin carrier protein;Huntingtin-interacting protein 2	Ube2k;Hip2	Ubiquitin-conjugating enzyme E2 K;17 kDa protein	P61087;Q3TL77;Q3V3R8;Q6ZWQ6	NP_058066	NM_016786	ENSMUST00000031105	MGI:1858216	200	22.406	18	862867	894472	888649	909285	875663	901842	17.12	15	16.03	61	87.47	73.04	15.4	22.65	18.68	1.16	0.76	0.94	412.63	405.43	409.01
IPI00226882.7	Protein transport protein Sec61 subunit alpha isoform 1	Sec61a1;Sec61a	Protein transport protein Sec61 subunit alpha isoform 1	P61620;Q3TJD0	NP_058602	NM_016906	ENSMUST00000032168	MGI:1858417	476	52.264	7	975439	957805	785668	848905	875426	901706	100.14	107.62	103.81	44.46	51.46	47.83	16.1	18.84	17.41	6.59	6.1	6.34	87.68	59.98	72.52
IPI00117087.1;	Hsp90 co-chaperone Cdc37;Hsp90 chaperone protein kinase-targeting subunit;p50Cdc37	Cdc37	Hsp90 co-chaperone Cdc37	Q61081	NP_058022	NM_016742	ENSMUST00000019615	MGI:109531	379	44.593	23	815435	866700	937992	937115	874569	901214	74.57	63.77	68.96	45.08	50.61	47.76	19.11	42.27	28.42	4.42	2.36	3.23	100.1	119.5	109.37
IPI00123129.1	Staphylococcal nuclease domain-containing protein 1;p100 co-activator;100 kDa coactivator	Snd1	Staphylococcal nuclease domain-containing protein 1	Q78PY7;Q3TJ56;Q3TRW3;Q3TW51;Q3UZI3	NP_062750	NM_019776	ENSMUST00000001460	MGI:1929266	910	102.09	63	648514	762742	1.17292e+06	1.15127e+06	872157	899826	78.03	80.4	79.21	60.1	64.62	62.32	21.31	22.9	22.09	4.34	4.05	4.19	70.82	105.89	86.6
IPI00224570.3	cAMP-dependent protein kinase type II-beta regulatory subunit	Prkar2b	cAMP-dependent protein kinase type II-beta regulatory subunit	P31324;Q3V2X9	NP_035288	NM_011158	ENSMUST00000003079;ENSMUST00000036497	MGI:97760	416	46.167	17	662719	772018	1.1454e+06	1.12248e+06	871251	899304	42.05	55	48.09	85.01	57.8	70.1	9.72	19.25	13.68	3.92	3.08	3.48	121.2	157.33	138.09
IPI00177038.1;IPI00457901.1	Actin-related protein 2;Actin-like protein 2;Putative uncharacterized protein	Actr2;Arp2	Actin-related protein 2;Putative uncharacterized protein	P61161;Q5SW83;Q8BMA4	NP_666355	NM_146243	ENSMUST00000000137	MGI:1913963	394	44.76	24	851706	887999	884798	907085	868094	897485	42.71	37.34	39.94	78.31	86.28	82.2	11.16	11.78	11.47	3.6	2.92	3.24	152.06	162.34	157.12
IPI00115679.1;IPI00403058.1;IPI00421253.1	Neutral alpha-glucosidase AB;Glucosidase II subunit alpha;Alpha-glucosidase 2	Ganab;G2an;Kiaa0088	Isoform 2 of Neutral alpha-glucosidase AB;Isoform 1 of Neutral alpha-glucosidase AB;Isoform 3 of Neutral alpha-glucosidase AB	Q8BHN3-2;Q8BHN3;A1A4T2;Q3UE86;Q9R1N7;Q8BHN3-1;Q9R1N6;Q8BHN3-3	NP_032086	NM_008060	ENSMUST00000096246;ENSMUST00000096247	MGI:1097667;MGI:1097667;MGI:1097667	966	109.4	54	711503	803223	1.0474e+06	1.02035e+06	863264	894696	75.25	63.96	69.38	89.62	186.4	129.25	17.2	18.32	17.75	4.75	3.69	4.19	71.4	94.53	82.15
IPI00129164.1;IPI00605090.5;	Sepiapterin reductase	Spr	sepiapterin reductase	Q64105;Q91XH5	NP_035597	NM_011467	ENSMUST00000045986	MGI:103078	262	27.928	19	857440	891329	860690	893213	859063	892265	39.22	36.28	37.72	129.57	192.41	157.89	11.36	14.78	12.96	3.27	2.41	2.81	149.48	139.2	144.25
IPI00466570.4;IPI00556853.1;IPI00653966.1	Transmembrane emp24 domain-containing protein 10;21 kDa transmembrane-trafficking protein;Transmembrane protein Tmp21	Tmed10;Tmp21	Isoform 1 of Transmembrane emp24 domain-containing protein 10;Isoform 2 of Transmembrane emp24 domain-containing protein 10	Q9D1D4-1;Q9D1D4;Q9D1D4-2	NP_081051	NM_026775	ENSMUST00000040766	MGI:1915831;MGI:1915831	219	24.911	12	750517	827503	978269	959354	856859	890987	11.06	10.43	10.74	161.24	136.49	148.35	16.46	20.31	18.28	0.72	0.56	0.64	456.03	574.36	511.79
IPI00117896.3	Microtubule-associated protein RP/EB family member 1;APC-binding protein EB1;End-binding protein 1	Mapre1	Microtubule-associated protein RP/EB family member 1	Q61166;Q3U4H0	NP_031922	NM_007896	ENSMUST00000028981	MGI:891995	268	30.016	20	887658	908719	822651	870970	854537	889639	12.25	11	11.6	43.08	53.48	48	16.78	16.22	16.5	0.79	0.69	0.73	668.05	602.44	634.4
IPI00222550.8	60S ribosomal protein L37a	Rpl37a	Putative uncharacterized protein	P61514;Q3TLC1;Q3U8M3;Q4VAF2;Q5M9N6;Q9CYW3	NP_033110;XP_001004924;XP_001474797;XP_001479330;XP_911870		ENSMUST00000059980	MGI:98068	97	10.747	3	652569	765399	1.11609e+06	1.09187e+06	853419	888990	NA	NA	NA	110.59	184.13	142.7	NA	NA	NA	NA	NA	NA	NA	NA	NA
IPI00119057.1;IPI00666471.2	Eukaryotic translation initiation factor 4E;eIF-4F 25 kDa subunit	Eif4e	Eukaryotic translation initiation factor 4E;similar to eIF-4E	P63073;Q3TK95;Q8C470	NP_031943;XP_930840	NM_007917	ENSMUST00000029803	MGI:95305	217	25.053	12	905181	918684	801720	858537	851881	888096	21.91	13.88	17.44	83.77	159.57	115.62	8.39	12.53	10.25	2.29	1.04	1.54	306.92	351.2	328.31
IPI00315794.1	Cytochrome b5 type B;Cytochrome b5 outer mitochondrial membrane isoform	Cyb5b;Cyb5m	Cytochrome b5 type B	Q9CQX2;Q3TH64;Q3TLE8;Q3TN44	NP_079834	NM_025558	ENSMUST00000034400	MGI:1913677	146	16.318	9	658320	769154	1.10058e+06	1.0757e+06	851196	887697	27.92	27.17	27.55	172.77	393.37	260.7	12.37	18.72	15.22	2.19	1.55	1.84	159.18	214.89	184.95
IPI00339468.4;IPI00607914.1	ATP-dependent RNA helicase A;Nuclear DNA helicase II;DEAH box protein 9	Dhx9;Ddx9	Isoform 2 of ATP-dependent RNA helicase A;Isoform 3 of ATP-dependent RNA helicase A	O70133-2;O70133;Q05BR6;Q3TEB2;Q3TF92;Q3UR42;O70133-3	NP_031868	NM_007842	ENSMUST00000042141	MGI:108177;MGI:108177	1384	149.69	3	1.01736e+06	989180	710698	802716	850317	887186	64.63	62.63	63.63	82.44	79.84	81.13	11.75	16.35	13.86	5.25	3.89	4.52	116.01	81.5	97.23
IPI00225307.1;IPI00469317.4;IPI00648308.1;IPI00649605.1	Putative uncharacterized protein;Seryl-aminoacyl-tRNA synthetase;Seryl-aminoacyl-tRNA synthetase, isoform CRA_b;Seryl-tRNA synthetase, cytoplasmic;Seryl-tRNA(Ser/Sec) synthetase;Serine--tRNA ligase	Sars;Sars1;RP23-37G19.1-002;mCG_4072;Sers;RP23-37G19.1-004	Seryl-aminoacyl-tRNA synthetase, isoform CRA_b;Seryl-tRNA synthetase, cytoplasmic;Seryl-aminoacyl-tRNA synthetase	Q8C483;P26638;Q3U6F6;Q3U8N1;A2AFS0	NP_035449	NM_011319	ENSMUST00000102625;ENSMUST00000090553;ENSMUST00000090552	MGI:102809;MGI:102809;MGI:102809	536	61.166	35	743069	822911	969716	954666	848861	886338	124.8	108.81	116.53	72.77	150.25	104.56	11.18	12.51	11.83	10.51	8.14	9.25	47.07	53.59	50.22
IPI00123762.2;IPI00626402.1;IPI00648388.1	Putative uncharacterized protein;Regulator of chromosome condensation;Chromosome condensation protein 1	Rcc1;Chc1	Regulator of chromosome condensation 1;Regulator of chromosome condensation	Q3U6D2;Q6PFB2;Q8VE37;A2CER1	NP_598639	NM_133878	ENSMUST00000030726;ENSMUST00000084250;ENSMUST00000105951	MGI:1913989;MGI:1913989	434	46.374	17	1.30318e+06	1.28811e+06	552001	697169	848148	885922	49.78	35.42	41.99	121.02	122.45	121.73	7.13	6.59	6.86	5.9	4.37	5.08	171.76	103.11	133.08
IPI00408176.2;IPI00120162.1;IPI00850570.1;IPI00750022.1;IPI00886423.1;IPI00128296.1	Casein kinase II alpha subunit;Casein kinase II subunit alpha	Csnk2a1;Ckiia	casein kinase 2, alpha 1 polypeptide;Casein kinase II subunit alpha;similar to Casein kinase 2, alpha 1 polypeptide	Q61177;Q8CD20;Q8R0X4;Q9D0E8;Q60737	NP_031814;XP_001472097;XP_001479282	NM_007788	ENSMUST00000099224	MGI:88543;MGI:88543	391	45.133	21	811713	864491	882473	905754	846354	884876	18.85	17.55	18.19	36.5	47.34	41.57	7.72	5.81	6.69	2.1	2.41	2.25	427.45	417.82	422.61
IPI00132728.2;IPI00845772.1	Cytochrome c1, heme protein, mitochondrial;Ubiquinol-cytochrome-c reductase complex cytochrome c1 subunit;Cytochrome b-c1 complex subunit 4;Complex III subunit 4;Complex III subunit IV	Cyc1	Isoform 1 of Cytochrome c1, heme protein, mitochondrial;Isoform 2 of Cytochrome c1, heme protein, mitochondrial	Q9D0M3-1;Q9D0M3;Q9D0M3-2	NP_079843	NM_025567	ENSMUST00000023210	MGI:1913695;MGI:1913695	325	35.327	17	859392	892461	830233	875439	844687	883904	178.58	119.41	146.03	111.32	295.87	181.48	13.38	12.11	12.73	13.27	9.14	11.02	33.87	38.9	36.3
IPI00272545.5			similar to ribosomal protein L37a		XP_001479547;XP_001480957				101	11.271	2	559616	702518	1.26706e+06	1.25007e+06	842061	882370	NA	NA	NA	150.55	168.9	159.46	NA	NA	NA	NA	NA	NA	NA	NA	NA
IPI00310880.4	Putative uncharacterized protein;Splicing factor, arginine/serine-rich 6	Sfrs6;mCG_1675	arginine/serine-rich splicing factor 6	Q3TWW8;Q3UJV5;Q8BKL0;Q921K3;Q9DBP1	NP_080775	NM_026499	ENSMUST00000017065	MGI:1915246	339	39.025	12	903728	917861	764532	836088	831221	876015	48.37	41.56	44.84	56.85	55.2	56.02	8.66	8.3	8.48	4.92	4.25	4.57	155.08	146.96	150.97
IPI00120322.1;IPI00762610.1;IPI00170052.2	Eukaryotic translation initiation factor 3 subunit K;Eukaryotic translation initiation factor 3 subunit 12;eIF-3 p25;Putative uncharacterized protein	Eif3k;Eif3s12	Isoform 1 of Eukaryotic translation initiation factor 3 subunit K;Isoform 2 of Eukaryotic translation initiation factor 3 subunit K;Putative uncharacterized protein	Q9DBZ5-1;Q9DBZ5;Q9DBZ5-2;Q3TY56	NP_082935	NM_028659	ENSMUST00000066070;ENSMUST00000108260;ENSMUST00000098615	MGI:1921080;MGI:1921080;MGI:1921080	218	25.086	12	708877	801568	966661	952987	827795	873999	140.92	123.32	131.82	39.61	39.94	39.77	16.03	14.15	15.06	9.3	8.45	8.87	49.24	69.75	58.61
IPI00314439.3;IPI00652694.1;IPI00649807.1	26S proteasome non-ATPase regulatory subunit 3;Proteasome subunit p58;Transplantation antigen P91A;Tum-P91A antigen;Proteasome (Prosome, macropain) 26S subunit, non-ATPase, 3;Putative uncharacterized protein;Proteasome (Prosome, macropain) 26S subunit, non-ATPase, 3, isoform CRA_b	Psmd3;P91a;Tstap91a;RP23-395E10.2-001;mCG_21907	26S proteasome non-ATPase regulatory subunit 3;Proteasome (Prosome, macropain) 26S subunit, non-ATPase, 3, isoform CRA_b	P14685;Q3TP95;Q3U5M8;Q3ULJ5;Q8BK46	NP_033465	NM_009439	ENSMUST00000017365	MGI:98858;MGI:98858	530	60.698	39	760075	833365	899644	915544	826920	873484	120.43	128.97	124.63	87.12	84.52	85.81	13.93	14.38	14.15	8.71	8.74	8.73	47.56	48.03	47.79
IPI00405227.3;IPI00623058.4	Vinculin;Metavinculin	Vcl	Vinculin	Q64727	NP_033528	NM_009502	ENSMUST00000022369	MGI:98927	1066	116.72	79	737616	819537	923760	929156	825458	872622	58.99	68.88	63.74	59.98	66.18	63	12.98	12.71	12.84	4.48	5.09	4.77	104.79	98.92	101.81
IPI00467447.3;	Ras GTPase-activating-like protein IQGAP1	Iqgap1	Ras GTPase-activating-like protein IQGAP1	Q9JKF1;Q05CQ4;Q3TPD2;Q3TR56;Q3TU98;Q6ZQK2;Q80UW7;Q8BPA6;Q8CC64;Q8CDT3;Q8CDW9;Q8CGH5;Q9D408	NP_057930	NM_016721	ENSMUST00000032751	MGI:1352757	1657	188.75	118	681604	784214	994073	967969	823143	871256	62.28	77.16	69.32	54.39	98.69	73.27	19.93	13.23	16.24	3.6	5.54	4.47	95.73	84.28	89.83
IPI00118022.1;IPI00876402.1	AP-2 complex subunit sigma-1;Adapter-related protein complex 2 sigma-1 subunit;Sigma2-adaptin;Sigma-adaptin 3b;Plasma membrane adaptor AP-2 17 kDa protein;Clathrin assembly protein 2 small chain;Clathrin coat assembly protein AP17;Clathrin coat-associated protein AP17;Adaptor-related protein complex 2, sigma 1 subunit	Ap2s1;Ap17;Claps2	AP-2 complex subunit sigma;Adaptor-related protein complex 2, sigma 1 subunit	P62743;Q3UJ76;Q7TT10	NP_941015	NM_198613	ENSMUST00000086112;ENSMUST00000108497	MGI:2141861;MGI:2141861	142	17.018	7	1.67103e+06	1.67925e+06	400866	583214	818450	868481	96.03	71.7	82.98	92.09	124.94	107.26	13.87	17.24	15.47	6.97	4.3	5.47	117.77	38.41	67.26
IPI00467266.1	Deoxyuridine triphosphatase;Putative uncharacterized protein;Deoxyuridine triphosphatase, isoform CRA_a	Dut;RP23-216B20.3-002;mCG_6136	deoxyuridine triphosphatase isoform 2	Q9CQ43	NP_076084	NM_023595	ENSMUST00000051605;ENSMUST00000082122	MGI:1346051	162	17.384	2	813527	865568	814261	866004	813894	865781	26.22	15.6	20.22	23.68	27.96	25.74	13.76	12.03	12.86	1.91	1.2	1.52	380.74	562.06	462.6
IPI00132347.1;IPI00555000.2;IPI00121419.1	Putative uncharacterized protein;Ubiquinol-cytochrome c reductase binding protein;MCG67985;Cytochrome b-c1 complex subunit 7;Ubiquinol-cytochrome c reductase complex 14 kDa protein;Complex III subunit 7;Complex III subunit VII	Uqcrb;mCG_67985	MCG67985;Cytochrome b-c1 complex subunit 7	Q9CQB4;Q9D855	NP_080495	NM_026219	ENSMUST00000021993	MGI:1914780;MGI:1914780	111	13.561	16	894594	912674	729076	814230	807606	862043	76.67	71.63	74.1	38	38.93	38.46	6.98	7.95	7.45	9.26	7.58	8.37	112.43	94.11	102.86
IPI00116074.1	Aconitate hydratase, mitochondrial;Citrate hydro-lyase	Aco2	Aconitate hydratase, mitochondrial	Q99KI0	NP_542364	NM_080633	ENSMUST00000023116	MGI:87880	780	85.462	46	729022	814196	891797	911081	806312	861273	79.83	61.36	69.99	706.59	NA	706.59	20.02	16.57	18.21	4.6	NA	4.6	NA	NA	NA
IPI00625105.2;IPI00230541.3;IPI00408577.1	U1 small nuclear ribonucleoprotein 70 kDa;Snrnp70 protein	Snrnp70;Snrp70	Isoform 1 of U1 small nuclear ribonucleoprotein 70 kDa;Isoform 2 of U1 small nuclear ribonucleoprotein 70 kDa;Snrnp70 protein (Fragment)	Q62376-1;Q62376;A2RS68;Q99LY5;Q9CR32;Q62376-2;Q6ZWP0;Q7TT81	NP_033250	NM_009224	ENSMUST00000063243;ENSMUST00000074575	MGI:98341;MGI:98341;MGI:98341	448	51.991	24	823271	871337	788233	850450	805562	860825	113.42	118.3	115.83	43.54	49.42	46.39	7.48	13.87	10.18	12.95	8.22	10.32	66.92	55.5	60.94
IPI00132039.2;IPI00750596.1;IPI00754142.1;IPI00807902.1;IPI00894752.1	Mitochondrial carrier homolog 2;Putative uncharacterized protein;Mitochondrial carrier homolog 2 (C. elegans);Mtch2 protein	Mtch2;RP23-147D3.1-003	Mitochondrial carrier homolog 2;Putative uncharacterized protein;Mitochondrial carrier homolog 2;Mtch2 protein (Fragment)	Q791V5;A2AFW7;Q3UA17;Q9D050;A2AFW6;Q05C68	NP_062732	NM_019758	ENSMUST00000057216;ENSMUST00000111470;ENSMUST00000111467	MGI:1929260;MGI:1929260;MGI:1929260;MGI:1929260	303	33.499	13	675038	779991	960364	949518	805160	860586	23.32	15.4	18.95	147.69	567.48	289.5	15.82	16.09	15.95	1.55	0.97	1.23	199.63	327.99	255.88
IPI00314844.2;IPI00762705.2;IPI00776355.1	Twinfilin-1;Protein A6	Twf1;Ptk9	Twinfilin-1	Q91YR1	NP_032997	NM_008971	ENSMUST00000023087	MGI:1100520	350	40.079	18	859837	892719	750398	827429	803256	859450	NA	NA	NA	62.43	54.02	58.07	9.43	9.43	9.43	NA	NA	NA	NA	NA	NA
IPI00139259.1	Transformer-2 protein homolog beta;Transformer-2 protein homolog B;Splicing factor, arginine/serine-rich 10;Silica-induced gene 41 protein	Tra2b;Sfrs10;Silg41	Isoform 1 of Transformer-2 protein homolog beta	P62996-1;P62996;Q5PR75	NP_033212	NM_009186	ENSMUST00000023564	MGI:106016	288	33.665	10	651060	764411	990802	966191	803163	859394	37.89	34.48	36.15	65.42	95.49	79.03	5.8	8.83	7.16	5.32	3.35	4.22	141.5	189.04	163.55
IPI00154054.1	Acetyl-CoA acetyltransferase, mitochondrial;Acetoacetyl-CoA thiolase	Acat1	Acetyl-CoA acetyltransferase, mitochondrial	Q8QZT1;Q3TQP7	NP_659033	NM_144784	ENSMUST00000034547	MGI:87870	424	44.816	17	747617	825717	853808	889222	798950	856877	13.34	11.57	12.43	494.36	NA	494.36	21.06	21.16	21.11	0.75	NA	0.75	NA	NA	NA
IPI00130436.5	Brix domain-containing protein 2;Ribosome biogenesis protein Brix	Bxdc2;Brix	Ribosome biogenesis protein BRX1 homolog	Q9DCA5;Q8CEX3	NP_080672	NM_026396	ENSMUST00000022855	MGI:1915082	353	41.241	17	804221	860030	779817	845372	791925	852665	26.17	24.69	25.42	28.12	29.15	28.63	4.72	10.05	6.89	4.38	2.17	3.09	342.65	334	338.3
IPI00163011.2	Thioredoxin domain-containing protein 5;Thioredoxin-like protein p46;Endoplasmic reticulum protein ERp46;Plasma cell-specific thioredoxin-related protein	Txndc5;Tlp46	Thioredoxin domain-containing protein 5	Q91W90;Q3TEE8;Q3UBW8;Q3UWX1	NP_663342	NM_145367	ENSMUST00000035988	MGI:2145316	417	46.415	20	560800	703347	1.11401e+06	1.08971e+06	790405	851752	66.29	74.42	70.24	72.36	93.9	82.43	18.35	17.03	17.68	4.03	4.5	4.26	69.42	98.02	82.49
IPI00454016.5;IPI00461623.1;IPI00128518.1	S-adenosylmethionine synthetase isoform type-2;Methionine adenosyltransferase 2;Mat2a protein	Mat2a	S-adenosylmethionine synthetase isoform type-2;Mat2a protein	Q3THS6;Q3TED1;Q3TSS0;Q3UAP7;Q3UZA2;Q99J57;Q6PE05	NP_663544	NM_145569	ENSMUST00000059472;ENSMUST00000066627	MGI:2443731;MGI:2443731	395	43.688	24	727951	813529	850771	887456	786969	849684	96.2	66.63	80.06	35.23	34.93	35.08	3.17	2.38	2.75	22.92	20.52	21.69	76.51	120.32	95.95
IPI00113895.1	Alpha-centractin;Centrosome-associated actin homolog;Actin-RPV;ARP1	Actr1a;Ctrn1	Alpha-centractin	P61164	NP_058556	NM_016860	ENSMUST00000040270	MGI:1858964	376	42.613	10	660784	770759	936120	936071	786494	849398	41.4	38.14	39.73	79.38	87.65	83.41	12.87	10.24	11.48	3.16	3.31	3.23	125.14	166.29	144.26
IPI00113660.1;IPI00649191.2	Proteasome activator complex subunit 3;Proteasome activator 28 subunit gamma;Activator of multicatalytic protease subunit 3;11S regulator complex subunit gamma;Ki nuclear autoantigen;Proteaseome (Prosome, macropain) 28 subunit, 3	Psme3;RP23-281C18.14-003	Proteasome activator complex subunit 3;Proteaseome (Prosome, macropain) 28 subunit, 3	P61290;Q4FK54;Q99K09;A2A4J1	NP_035322	NM_011192	ENSMUST00000019470;ENSMUST00000107267	MGI:1096366;MGI:1096366	254	29.506	9	848714	886258	726251	812469	785099	848557	53.89	47.37	50.53	28.42	26.87	27.64	9.43	10.63	10.01	5.15	4	4.53	174.7	170.61	172.64
IPI00458711.2	Lanosterol 14-alpha demethylase;Cytochrome P450 51A1;CYPLI;P450LI;Sterol 14-alpha demethylase;P450-14DM	Cyp51a1;Cyp51	Lanosterol 14-alpha demethylase	Q8K0C4;Q9CW87	NP_064394	NM_020010	ENSMUST00000001507	MGI:106040	503	56.775	26	373613	560750	1.64888e+06	1.65552e+06	784885	848428	23.81	40.28	30.97	17.02	26.22	21.12	9.69	18.11	13.25	2.23	2.34	2.28	255.31	423.14	328.68
IPI00169448.1;IPI00856562.1;IPI00462642.1;IPI00856169.2	NEDD8-conjugating enzyme Ubc12;Ubiquitin-conjugating enzyme E2 M;NEDD8 protein ligase;NEDD8 carrier protein	Ube2m;Ubc-rs2;Ubc12	NEDD8-conjugating enzyme Ubc12	P61082	NP_663553	NM_145578	ENSMUST00000005714	MGI:108278	183	20.9	13	928536	931832	648721	762878	776119	843129	76.82	76.71	76.76	36.78	47.53	41.81	13.3	10.14	11.61	5.73	6.71	6.2	118.08	72.94	92.8
IPI00112719.1	Delta-aminolevulinic acid dehydratase;Porphobilinogen synthase	Alad;Lv	Delta-aminolevulinic acid dehydratase	P10518;O89061;Q8VCZ1;Q9DD05	NP_032551	NM_008525	ENSMUST00000030090;ENSMUST00000107444	MGI:96853	330	36.023	19	737416	819413	815369	866661	775413	842702	34.07	35.79	34.92	127.86	186.83	154.56	12.58	15.36	13.9	2.64	2.32	2.47	151.11	135.04	142.85
IPI00123572.1;IPI00754168.2	ADP-sugar pyrophosphatase;Nucleoside diphosphate-linked moiety X motif 5	Nudt5	ADP-sugar pyrophosphatase	Q9JKX6	NP_058614	NM_016918	ENSMUST00000026927	MGI:1858232	218	23.984	14	988428	964899	600528	730722	770440	839682	30.96	29.87	30.41	41.57	47.91	44.62	7.48	11.32	9.2	3.54	2.4	2.92	293.17	174.44	226.14
IPI00109109.1	Superoxide dismutase [Mn], mitochondrial	Sod2;Sod-2	Superoxide dismutase [Mn], mitochondrial	P09671;Q3TJA2;Q3U8W4;Q4FJX9	NP_038699	NM_013671	ENSMUST00000007012	MGI:98352	222	24.603	11	914826	924132	648769	762909	770397	839656	14.58	15.86	15.21	403.14	NA	403.14	18.71	17.43	18.06	0.88	NA	0.88	NA	NA	NA
IPI00404551.1;IPI00111013.1;IPI00881091.1;IPI00927957.1	Putative uncharacterized protein;Cathepsin D	Ctsd	Putative uncharacterized protein;Cathepsin D;Putative uncharacterized protein;Protein	Q8C243;P18242;Q05BF3;Q3TIR0;Q3TJN3;Q3TWD0;Q3TWL1;Q3TWR6;Q3TXL5;Q3U651;Q3U7I9;Q3U7P0;Q3U8W5;Q3UAQ1;Q3UC89;Q3UCD9;Q8VCK2;Q3UCW4	NP_034113	NM_009983	ENSMUST00000008035;ENSMUST00000066401	MGI:88562;MGI:88562;MGI:88562	445	48.373	17	490435	652660	1.2094e+06	1.18949e+06	770150	839506	NA	NA	NA	120.8	67.67	90.42	22.61	33.35	27.46	NA	NA	NA	NA	NA	NA
IPI00876341.1;IPI00122548.3	Voltage-dependent anion-selective channel protein 3;Outer mitochondrial membrane protein porin 3;Putative uncharacterized protein	Vdac3	Voltage-dependent anion-selective channel protein 3;Voltage-dependent anion channel 3	Q60931;Q3TX38;Q3UFA8;Q3TTN3;Q5EBQ0	NP_035826	NM_011696	ENSMUST00000009036;ENSMUST00000110715	MGI:106922;MGI:106922	283	30.752	15	619122	743259	957011	947667	769744	839259	66.6	69.52	68.04	152.02	225.37	185.1	10.94	12.11	11.51	5.7	5.32	5.51	64.37	78.11	70.91
IPI00663627.1	Filamin-B;Beta-filamin;Actin-binding-like protein;ABP-280-like protein	Flnb	Filamin-B	Q80X90;Q3T9V9	NP_598841	NM_134080	ENSMUST00000052678	MGI:2446089	2602	277.75	146	737123	819231	801147	858195	768468	838483	75.28	85.44	80.2	93.37	70.33	81.03	19.02	21.13	20.05	4.47	4.51	4.49	72.95	69.07	70.99
IPI00762774.2	Eukaryotic translation initiation factor 3 subunit D;Eukaryotic translation initiation factor 3 subunit 7;eIF-3-zeta;eIF3 p66	Eif3d;Eif3s7	Eukaryotic translation initiation factor 3 subunit D	O70194	NP_061219	NM_018749	ENSMUST00000100484	MGI:1933181	548	63.988	1	756178	830979	776342	843269	766194	837097	238.44	214.06	225.92	24.33	24.36	24.34	10.36	9.16	9.74	21.23	20.24	20.73	38.64	42.25	40.41
IPI00351252.4;IPI00672776.1;IPI00750236.1	GMP synthase [glutamine-hydrolyzing];Glutamine amidotransferase;GMP synthetase	Gmps	GMP synthase [glutamine-hydrolyzing]	Q3THK7;B2RRH9	NP_001028472	NM_001033300	ENSMUST00000029405	MGI:2448526	693	76.723	51	853230	888885	686009	787038	765064	836409	29.36	24.11	26.61	45.63	48.24	46.92	12.12	14.34	13.18	2.34	1.64	1.96	262.91	242.97	252.74
IPI00319858.1;IPI00653189.1	Acetyl-coenzyme A transporter 1;Solute carrier family 33 member 1	Slc33a1;Acatn	Acetyl-coenzyme A transporter 1	Q99J27;Q3UXZ5	NP_056543	NM_015728	ENSMUST00000029402;ENSMUST00000117976;ENSMUST00000120529	MGI:1332247	550	61.075	5	1.30229e+06	1.28717e+06	444033	617456	760432	833580	7.01	7.35	7.18	108.32	332.84	189.88	5.67	8.54	6.96	1	0.73	0.86	1243	357.17	666.3
IPI00133550.1	H/ACA ribonucleoprotein complex subunit 2;snoRNP protein NHP2;Nucleolar protein family A member 2	Nhp2;Nola2	H/ACA ribonucleoprotein complex subunit 2	Q9CRB2;A2AA61	NP_080907	NM_026631	ENSMUST00000001083	MGI:1098547	153	17.247	7	666888	774723	863303	894725	758766	832561	99.11	72.47	84.75	79.44	117.59	96.65	13.28	14.34	13.8	7.4	4.92	6.04	52.69	76.11	63.33
IPI00109061.1;IPI00473225.1	Tubulin beta-2B chain	Tubb2b	Tubulin beta-2B chain	Q9CWF2;B2RSN3;Q8BK89	NP_076205	NM_023716	ENSMUST00000075774	MGI:1920960	445	49.953	1	328287	521717	1.74118e+06	1.75453e+06	756048	830895	6.72	6.55	6.63	243.8	1732.1	649.84	13.45	9.53	11.33	0.5	0.6	0.55	344.55	1260.5	659.02
IPI00128389.3;	Prostaglandin G/H synthase 1;Cyclooxygenase-1;Prostaglandin-endoperoxide synthase 1;Prostaglandin H2 synthase 1	Ptgs1;Cox-1;Cox1	Prostaglandin G/H synthase 1	P22437;Q3TJN9;Q3UZ23;Q543T1	NP_032995	NM_008969	ENSMUST00000062069	MGI:97797	602	69.042	26	482765	646946	1.1816e+06	1.16036e+06	755272	830419	135.04	233.82	177.69	39.03	26.44	32.12	11.06	7.4	9.05	11.46	26.23	17.34	36.8	53.62	44.42
IPI00314069.1;IPI00127260.2	Acyl-coenzyme A thioesterase 9, mitochondrial;Acyl-CoA thioester hydrolase 9;Acyl coenzyme A thioester hydrolase 2;Mitochondrial 48 kDa acyl-CoA thioester hydrolase 1;p48;Protein U8;Acyl-coenzyme A thioesterase 10, mitochondrial;Mitochondrial 48 kDa acyl-CoA thioester hydrolase 2	Acot9;Acate2;Acot10	Acyl-coenzyme A thioesterase 9, mitochondrial;Acyl-coenzyme A thioesterase 10, mitochondrial	Q9R0X4;Q32MW3	NP_062710;NP_073727	NM_019736	ENSMUST00000026324;ENSMUST00000052910	MGI:1928939;MGI:1928940	439	50.56	28	746371	824949	764093	835820	755180	830363	47.51	46.06	46.78	1385.3	320.19	666	10.26	13.53	11.79	4.26	3.26	3.72	NA	93.04	93.04
IPI00224152.5;IPI00928109.1;IPI00928236.1;IPI00928522.1	DNA-(apurinic or apyrimidinic site) lyase;Apurinic-apyrimidinic endonuclease 1;APEX nuclease	Apex1;Ape;Apex	DNA-(apurinic or apyrimidinic site) lyase;32 kDa protein;19 kDa protein	P28352;Q544Z7	NP_033817	NM_009687	ENSMUST00000049411	MGI:88042	317	35.49	19	636759	754998	894501	912621	754706	830073	46.94	41.98	44.39	118.66	174.53	143.91	6.57	10.81	8.43	5.95	3.5	4.56	97.27	126.05	110.73
IPI00134484.1	Mitochondrial import inner membrane translocase subunit Tim13	Timm13;Tim13a;Timm13a	Mitochondrial import inner membrane translocase subunit Tim13	P62075	NP_038923	NM_013895	ENSMUST00000020440	MGI:1353429	95	10.458	7	882233	905617	640444	757432	751679	828213	58.77	36.4	46.25	57.2	74.39	65.23	14.78	14.69	14.74	4.09	2.43	3.15	125.1	130.4	127.72
IPI00266281.4;IPI00654054.1	Thioredoxin-like protein 1;32 kDa thioredoxin-related protein;Putative uncharacterized protein	Txnl1;Trp32;Txnl	Thioredoxin-like protein 1;Putative uncharacterized protein (Fragment)	Q8CDN6;Q3U8R9;Q3UBF4;Q3UNH3	NP_058072	NM_016792	ENSMUST00000025476	MGI:1860078;MGI:1860078	289	32.237	17	763414	835405	739507	820709	751365	828021	21.76	19.39	20.54	29.6	34.23	31.83	14.07	11.48	12.71	1.56	1.54	1.55	387.28	374.75	380.96
IPI00273096.7	Aldose reductase-related protein 2;Aldehyde reductase;Fibroblast growth factor-regulated protein;Protein FR-1	Akr1b8;Fgfrp	Aldose reductase-related protein 2	P45377	NP_032038	NM_008012	ENSMUST00000038406	MGI:107673	316	36.12	10	678959	782515	830491	875591	750912	827742	37.82	56.7	46.31	206.22	100.6	144.03	9.9	10.24	10.07	3.48	4.92	4.14	117.92	97.13	107.02
IPI00228236.6	Signal peptidase complex subunit 2;Microsomal signal peptidase 25 kDa subunit	Spcs2;Spc25	Signal peptidase complex subunit 2	Q9CYN2	NP_079944	NM_025668	ENSMUST00000036274	MGI:1913874	226	24.977	14	814453	866118	691206	790358	750303	827368	23.32	23.9	23.61	49.59	62.02	55.46	12.19	18.99	15.21	1.85	1.35	1.58	308.16	225.41	263.56
IPI00111271.1	Signal recognition particle receptor subunit beta	Srprb	Signal recognition particle receptor subunit beta	P47758;Q542X6	NP_033301	NM_009275	ENSMUST00000035157	MGI:102964	269	29.579	21	919344	926675	605120	733835	745864	824633	29.13	28.56	28.84	23.19	28.78	25.83	14.29	15.29	14.78	2.07	1.86	1.96	386.12	232.48	299.61
IPI00133218.3	ADP-ribosylation factor-like protein 8B;ADP-ribosylation factor-like protein 10C;Novel small G protein indispensable for equal chromosome segregation 1	Arl8b;Arl10c;Gie1	ADP-ribosylation factor-like protein 8B	Q9CQW2;Q9DAB3	NP_080287	NM_026011	ENSMUST00000032196	MGI:1914416	186	21.539	7	905697	918976	613742	739649	745563	824448	21.89	19.5	20.66	72.14	107.55	88.09	10.77	9.53	10.13	1.89	1.79	1.84	320.05	212.35	260.7
IPI00126396.2;IPI00857053.1;IPI00856765.1;IPI00856825.1;IPI00857062.1	DNA replication licensing factor MCM7;CDC47 homolog	Mcm7;Cdc47;Mcmd7	Putative uncharacterized protein	Q61881;Q3U4T8;Q3UDI8;Q3V122	NP_032594	NM_008568	ENSMUST00000000505	MGI:1298398	720	81.323	44	607551	735478	913907	923614	745148	824191	81.88	69.55	75.46	23.16	25.17	24.14	11.82	7.32	9.3	6.63	7.87	7.22	95.37	147.34	118.54
IPI00154005.3;IPI00776078.1	Uncharacterized protein C6orf130 homolog;Putative uncharacterized protein;AI314976 protein;Expressed sequence AI314976, isoform CRA_a	AI314976;mCG_118494	Uncharacterized protein C6orf130 homolog;Expressed sequence AI314976, isoform CRA_a	Q8R5F3;Q3UG43;Q3U5M3	NP_997102	NM_207219	ENSMUST00000046651	MGI:2146818;MGI:2146818	152	17.093	5	760693	833743	721367	809416	740769	821486	6.89	7.66	7.27	109.27	582.75	252.34	6.84	12.48	9.24	0.85	0.57	0.7	787.43	509.86	633.62
IPI00137409.3	Transketolase;P68	Tkt	Transketolase	P40142;O55021;Q9Z2L5	NP_033414	NM_009388	ENSMUST00000022529	MGI:105992	623	67.63	37	788935	850872	694845	792677	740397	821256	17.86	16.56	17.2	2363.5	NA	2363.5	14.31	18.27	16.17	1.27	NA	1.27	NA	NA	NA
IPI00468902.2;IPI00877268.1;IPI00877355.1;IPI00762269.1	Putative uncharacterized protein;Sorting nexin 12;Sorting nexin 12, isoform CRA_b;Sorting nexin 12, isoform CRA_c;Sorting nexin-12;SDP8 protein	Snx12;RP23-356J7.1-003;RP23-356J7.1-001;mCG_2194;RP23-356J7.1-002	sorting nexin 12 isoform 2;sorting nexin 12 isoform 3;sorting nexin 12 isoform 1;Sorting nexin-12	Q3V2H3;Q99M52;Q3TGS7;Q6ZWQ5;O70493	NP_001103781;NP_061363;NP_001103780	NM_001110311	ENSMUST00000101360;ENSMUST00000077876;ENSMUST00000120389	MGI:1919331;MGI:1919331;MGI:1919331;MGI:1919331	170	19.807	14	743360	823091	729607	814561	736451	818812	13.45	14.95	14.18	51.33	61.08	55.99	7.22	9.66	8.35	1.58	1.36	1.46	485.38	378.81	428.8
IPI00114375.2;IPI00621526.4	Dihydropyrimidinase-related protein 2;ULIP 2 protein	Dpysl2;Crmp2;Ulip2	Dihydropyrimidinase-related protein 2	O08553	NP_034085	NM_009955	ENSMUST00000022629	MGI:1349763	572	62.277	25	609099	736523	889858	909975	736214	818665	4.16	4.08	4.12	82.55	136.42	106.12	7.14	5.13	6.05	0.49	0.62	0.55	1142.5	1337.1	1235.98
IPI00380309.3;IPI00410886.2;IPI00410887.1;IPI00955083.1;IPI00758306.9;IPI00312154.3;IPI00223632.1	Putative RNA-binding protein Luc7-like 2;CGI-74 homolog;Putative uncharacterized protein	Luc7l2	Isoform 1 of Putative RNA-binding protein Luc7-like 2;LUC7-like 2 isoform 2;Isoform 3 of Putative RNA-binding protein Luc7-like 2;LUC7-like 2 isoform 3	Q7TNC4-1;Q7TNC4;Q05CX5;Q7TNC4-2;Q3U5L2;Q3UGK2;Q3UZ17;Q7TNC4-3;Q3UUS9	NP_619621;NP_001164319;NP_001164320	NM_138680	ENSMUST00000057692;ENSMUST00000114879	MGI:2183260;MGI:2183260;MGI:2183260;MGI:2183260	392	46.582	10	1.02539e+06	997500	525725	678456	734214	817423	25.86	25.53	25.7	63.33	83.02	72.51	5.55	9.32	7.19	3.77	2.38	3	312.07	150.72	216.88
IPI00131873.1;IPI00830393.1;IPI00830412.1	COP9 signalosome complex subunit 6;JAB1-containing signalosome subunit 6	Cops6;Csn6	COP9 signalosome complex subunit 6;34 kDa protein	O88545;Q3UIT2	NP_036132	NM_012002	ENSMUST00000019638	MGI:1349439	324	35.88	15	661974	771533	810874	863992	732651	816452	103.71	68.43	84.25	82.9	128.67	103.28	11.68	13.56	12.59	8.47	4.83	6.4	49.46	74.81	60.83
IPI00124820.2;IPI00648746.2;IPI00120764.3;IPI00263646.1;IPI00323600.4;IPI00856886.1;IPI00120762.2	Coronin-1C;Coronin-3	Coro1c	Coronin-1C	Q9WUM4;Q3TEU8;Q3TF74;Q3U8F0;Q499X7;Q5PPQ7	NP_035909	NM_011779	ENSMUST00000004646	MGI:1345964	474	53.12	25	672313	778233	796025	855130	731559	815772	66.52	59.93	63.14	83.6	63.77	73.02	14.65	9.33	11.69	4.65	5.59	5.1	78.08	100.59	88.63
IPI00663587.1;IPI00474144.1;IPI00130885.1	Putative uncharacterized protein;RNA binding motif protein, X chromosome retrogene;Rbmxrt protein;Heterogeneous nuclear ribonucleoprotein G;RNA-binding motif protein, X chromosome	Rbmxrt;Rbmx;Hnrnpg;Hnrpg;Rbmxp1	RNA binding motif protein, X chromosome retrogene;42 kDa protein;Heterogeneous nuclear ribonucleoprotein G	Q91VM5;O35479	NP_033059	NM_009033	ENSMUST00000049245	MGI:1343045;MGI:1343045	388	42.161	7	721119	809260	731153	815523	726119	812383	27.52	33.98	30.58	122.58	227.95	167.16	4.9	5.18	5.04	4.46	5.16	4.8	183.46	124.61	151.2
IPI00554894.2;IPI00649152.3;IPI00875218.1	Annexin A6;Annexin-6;Annexin VI;Lipocortin VI;p68;p70;Protein III;Chromobindin-20;67 kDa calelectrin;Calphobindin-II;Putative uncharacterized protein	Anxa6;Anx6	Annexin A6;annexin A6 isoform a;76 kDa protein	P14824;Q3TUI1;Q3UDK4;Q3UI56;Q8BSS4;Q99JX6	NP_038500	NM_013472	ENSMUST00000108883;ENSMUST00000102727	MGI:88255;MGI:88255	673	75.885	3	534673	684874	977449	958905	722922	810385	30.48	26.44	28.39	121.32	NA	121.32	19.92	19.43	19.67	1.76	NA	1.76	128.72	NA	NA
IPI00284094.4	Cytosolic acyl coenzyme A thioester hydrolase;Long chain acyl-CoA thioester hydrolase;Acyl-CoA thioesterase 7;CTE-IIa;Brain acyl-CoA hydrolase	Acot7;Bach	Isoform A of Cytosolic acyl coenzyme A thioester hydrolase	Q91V12-2;Q91V12			ENSMUST00000030779;ENSMUST00000075363;ENSMUST00000105652	MGI:1917275	338	37.555	1	731786	815917	712410	803793	722033	809829	NA	NA	NA	118.33	186.63	148.61	NA	NA	NA	NA	NA	NA	NA	NA	NA
IPI00229859.1;IPI00761592.1	Eukaryotic translation initiation factor 3 subunit B;Eukaryotic translation initiation factor 3 subunit 9;eIF-3-eta;eIF3 p116	Eif3b;Eif3s9	Eif3b protein;109 kDa protein	Q8JZQ9;Q8CIJ3	NP_598677	NM_133916	ENSMUST00000075771;ENSMUST00000100507	MGI:106478	970	108.98	51	544794	692077	954524	946293	721124	809260	176.22	120.03	145.44	38.59	51.12	44.42	17.89	18.51	18.19	10.87	6.88	8.65	31.58	64.11	45
IPI00311369.1;IPI00405558.1	Ubiquitin carboxyl-terminal hydrolase isozyme L3;Ubiquitin thioesterase L3;Putative uncharacterized protein	Uchl3	Ubiquitin carboxyl-terminal hydrolase isozyme L3;Putative uncharacterized protein	Q9JKB1;Q8BWQ9	NP_057932	NM_016723	ENSMUST00000002289;ENSMUST00000066470	MGI:1355274;MGI:1355274	230	26.151	9	818356	868431	629542	750212	717767	807157	51.08	29.57	38.87	105.74	112.2	108.92	9.39	13.63	11.32	4.89	2.08	3.19	114.37	142.18	127.52
IPI00323422.1;IPI00850385.1	Mitotic spindle assembly checkpoint protein MAD2A;MAD2-like 1	Mad2l1;Mad2a	Mitotic spindle assembly checkpoint protein MAD2A;similar to spindle assembly checkpoint protein	Q9Z1B5;Q3TV93;Q5HZH8;Q9D802	NP_062372;XP_001475404	NM_019499	ENSMUST00000079549;ENSMUST00000101343;ENSMUST00000116605	MGI:1860374	205	23.598	14	801187	858219	642764	758962	717617	807063	45.74	25.71	34.29	22.82	25	23.88	7.32	10.42	8.73	5.31	2.2	3.42	218.82	293.36	253.36
IPI00132485.2;IPI00467296.2	Prefoldin subunit 1;Putative uncharacterized protein	Pfdn1	Prefoldin subunit 1;Prefoldin 1	Q9CWM4;Q8CEH4;Q8R3R9;Q9CQF7	NP_080303	NM_026027	ENSMUST00000025204	MGI:1914449;MGI:1914449	122	14.254	9	1.59102e+06	1.59363e+06	323411	517380	717324	806879	31.16	25.32	28.09	49.33	60.7	54.72	12.57	22.29	16.74	2.42	1.3	1.77	416.68	109.09	213.2
IPI00132578.1;IPI00649024.1;IPI00848436.1	mRNA turnover protein 4 homolog;MRT4, mRNA turnover 4, homolog (S. cerevisiae);RIKEN cDNA 2610012O22, isoform CRA_a	Mrto4;Mrt4;2610012O22Rik;RP23-247I1.8-002;mCG_122343	mRNA turnover protein 4 homolog;RIKEN cDNA 2610012O22, isoform CRA_a;hypothetical protein isoform 1	Q9D0I8;A2AMU9;A2AMV1	NP_076025;XP_001480607;XP_001480610	NM_023536	ENSMUST00000102503;ENSMUST00000030513	MGI:1917152;MGI:1917152	239	27.545	8	1.00952e+06	981044	506645	664608	715169	805526	80.88	55.2	66.82	43.15	53.03	47.83	8.13	9.06	8.58	8.65	5.26	6.75	112.76	77.92	93.74
IPI00111045.1	Mitochondrial import inner membrane translocase subunit TIM50	Timm50;Tim50	Mitochondrial import inner membrane translocase subunit TIM50	Q9D880	NP_079892	NM_025616	ENSMUST00000081946	MGI:1913775	353	39.776	15	655966	767619	776846	843574	713852	804698	61.71	41.87	50.83	58.66	56.21	57.42	10.91	9.74	10.31	5.29	3.77	4.47	90.9	147.22	115.68
IPI00119111.2	Calponin-3;Calponin, acidic isoform	Cnn3	Calponin-3	Q9DAW9;Q99JN5	NP_082320	NM_028044	ENSMUST00000029773	MGI:1919244	330	36.428	17	513323	669480	988450	964911	712316	803731	82.48	71.04	76.55	25.04	25.66	25.34	10.41	12.31	11.32	7.32	5.37	6.27	78.24	153.68	109.66
IPI00620145.1;IPI00666196.1;IPI00469103.1;IPI00849028.1	Lysyl-tRNA synthetase;Lysine--tRNA ligase	Kars	Lysyl-tRNA synthetase;similar to lysyl-tRNA synthetase isoform 1;lysyl-tRNA synthetase isoform 1	Q99MN1;Q3TIV6;Q8C292;Q8C1V4;Q8CFK5;Q8R2P8	NP_444322;XP_909898;NP_001124340	NM_053092	ENSMUST00000034426;ENSMUST00000093120	MGI:1934754;MGI:1934754	595	67.839	42	765857	836896	661775	771404	711917	803480	78.46	68.18	73.14	97.26	274.77	163.48	13.25	18.79	15.78	5.87	3.87	4.77	71.63	56.2	63.45
IPI00124700.1;IPI00882008.1	Transferrin receptor protein 1;Putative uncharacterized protein;Transferrin receptor, isoform CRA_c	Tfrc;Trfr;mCG_129940	Transferrin receptor protein 1;Transferrin receptor, isoform CRA_c	Q62351;Q542D9;Q8JZS3;Q8C872	NP_035768	NM_011638	ENSMUST00000023486;ENSMUST00000120680	MGI:98822;MGI:98822	763	85.73	40	646104	761159	778296	844452	709127	801722	50.75	43.26	46.86	27.43	25.1	26.24	15.59	28.95	21.24	3.41	1.92	2.56	148.91	207.17	175.64
IPI00132456.1	UPF0568 protein C14orf166 homolog	2700060E02Rik;mCG_140066	UPF0568 protein C14orf166 homolog	Q9CQE8;Q4VA29	NP_080804	NM_026528	ENSMUST00000022341	MGI:1915295	244	28.152	21	720468	808853	697838	794580	709063	801682	17.3	13.16	15.08	64.39	71.54	67.87	13.64	18.86	16.04	1.27	0.75	0.97	342.65	394.47	367.65
IPI00119545.2	Prefoldin subunit 2	Pfdn2;Pfd2	Prefoldin subunit 2	O70591	NP_035200	NM_011070	ENSMUST00000006579	MGI:1276111	154	16.534	4	1.01635e+06	988133	489966	652312	705676	799544	46.86	38.51	42.48	46.92	62.64	54.21	5.53	9.58	7.28	6.85	3.52	4.91	188.96	102.27	139.01
IPI00331556.5	Heat shock 70 kDa protein 4;Heat shock 70-related protein APG-2	Hspa4;Apg2;Hsp110	Heat shock 70 kDa protein 4	Q61316;Q3U2G2;Q571M2;Q8C6R3;Q99L75	NP_032326	NM_008300	ENSMUST00000020630	MGI:1342292	841	94.132	54	492654	654305	1.00783e+06	979292	704634	798884	46.16	46.07	46.11	157.94	108.57	130.95	14.02	25.96	19.07	3.33	2.16	2.68	75.61	140.12	102.93
IPI00845840.1	Pyruvate kinase isozymes M1/M2;Pyruvate kinase muscle isozyme	Pkm2;Pk3;Pykm	Isoform M1 of Pyruvate kinase isozymes M1/M2	P52480-2;P52480			ENSMUST00000034834	MGI:97591	531	57.984	4	598792	729543	826201	873065	703365	798082	NA	NA	NA	132.74	171.55	150.9	NA	NA	NA	NA	NA	NA	NA	NA	NA
IPI00111986.1;IPI00113807.1;IPI00756011.1	Gasdermin-D;Gasdermin domain-containing protein 1	Gsdmdc1;Gsdmd	Gasdermin-D	Q9D8T2	NP_081236	NM_026960	ENSMUST00000023238	MGI:1916396	487	53.237	24	573245	712012	857244	891216	701007	796588	91.65	124.79	106.95	66.13	88.39	76.45	8.91	9.51	9.2	9.13	11.46	10.23	52.33	46.86	49.52
IPI00828412.1;IPI00122696.5;IPI00881032.1	Retinoblastoma binding protein 4;Retinoblastoma binding protein 4, isoform CRA_a;Histone-binding protein RBBP4;Retinoblastoma-binding protein 4;Retinoblastoma-binding protein p48;Chromatin assembly factor 1 subunit C;Chromatin assembly factor I p48 subunit;CAF-I 48 kDa subunit;CAF-I p48;Nucleosome-remodeling factor subunit RBAP48	Rbbp4;RP23-391E6.3-001;mCG_12245;Rbap48	retinoblastoma binding protein 4;Histone-binding protein RBBP4	A2A875;Q60972	NP_033056	NM_009030	ENSMUST00000102598	MGI:1194912;MGI:1194912	425	47.655	12	790984	852105	619490	743506	700005	795953	45.49	29.12	36.39	26.14	32.14	28.98	21.82	15.3	18.27	2.5	1.89	2.17	203.68	220.13	211.75
IPI00265025.5	Galactokinase;Galactose kinase	Galk1;Galk;Glk	galactokinase 1	Q9R0N0;Q80UL3;Q9CWW5;Q9CXZ9;Q9JIA6	NP_058601	NM_016905	ENSMUST00000021114	MGI:95730	392	42.295	20	706145	799842	688921	788900	697480	794350	58.19	46.58	52.06	142.53	443.63	251.46	17.24	17.23	17.23	3.67	2.8	3.2	83.72	81.89	82.8
IPI00117083.1	GrpE protein homolog 1, mitochondrial;Mt-GrpE#1	Grpel1	GrpE protein homolog 1, mitochondrial	Q99LP6;Q3UTB8	NP_077798	NM_024478	ENSMUST00000031099	MGI:1334417	217	24.307	15	999657	970999	485820	649226	696888	793974	18	15.81	16.87	39.66	41.99	40.81	16.59	18.07	17.32	1.16	0.92	1.03	521.42	288.82	388.07
IPI00515330.1;IPI00457611.2	Septin-9;SL3-3 integration site 1 protein	Sept9;Kiaa0991;Sint1	Isoform 3 of Septin-9;Isoform 1 of Septin-9	Q80UG5-3;Q80UG5;Q80UG5-1	NP_001106959;NP_001106958	NM_001113487	ENSMUST00000019038;ENSMUST00000093907;ENSMUST00000106351;ENSMUST00000106354	MGI:1858222;MGI:1858222	576	64.774	2	753666	829438	638953	756448	693943	792100	NA	NA	NA	109.39	168	135.56	12.73	6.84	9.33	NA	NA	NA	NA	NA	NA
IPI00454142.5;IPI00454143.3;IPI00420385.4;IPI00133915.1;IPI00830184.1;IPI00330059.2;IPI00230112.1;IPI00410793.2	Septin-11	Sept11;D5Ertd606e	Isoform 1 of Septin-11;Isoform 2 of Septin-11;Isoform 3 of Septin-11	Q8C1B7-1;Q8C1B7;Q8C1B7-2;Q8C1B7-3	NP_001009818	NM_001009818	ENSMUST00000074733	MGI:1277214;MGI:1277214;MGI:1277214	431	49.694	14	642647	758885	745751	824567	692282	791042	62.9	43.29	52.18	54.61	122.12	81.66	14.77	13.08	13.9	4.38	3.14	3.7	89.79	110.9	99.79
IPI00406442.3	Succinyl-CoA ligase [GDP-forming] subunit alpha, mitochondrial;Succinyl-CoA synthetase subunit alpha	Suclg1	Succinyl-CoA ligase [GDP-forming] subunit alpha, mitochondrial	Q9WUM5	NP_063932	NM_019879	ENSMUST00000064740	MGI:1927234	346	36.154	17	962434	950660	493471	654911	689154	789046	51.07	35.73	42.71	76.3	93.47	84.45	13.09	12.9	12.99	3.85	2.61	3.17	142.72	98.89	118.8
IPI00678003.1;IPI00652888.1	Inosine triphosphate pyrophosphatase;Putative uncharacterized protein	Itpa	Inosine triphosphate pyrophosphatase;Putative uncharacterized protein	Q9D892;Q60I30;Q3U589	NP_080198	NM_025922	ENSMUST00000103193	MGI:96622;MGI:96622	198	21.897	11	844874	884018	561239	703654	688604	788695	27.14	23.13	25.05	77.79	75.93	76.85	8.61	9.9	9.23	2.78	2.06	2.39	237.63	180.95	207.36
IPI00136929.1	Gamma actin-like protein	Actg1;Actl	Gamma actin-like protein	Q9QZ83			ENSMUST00000106216	MGI:87906	393	43.6	1	356386	546176	1.32312e+06	1.30914e+06	686689	787470	NA	NA	NA	56.27	94.92	73.08	NA	NA	NA	NA	NA	NA	NA	NA	NA
IPI00123881.1	DNA replication licensing factor MCM6;Mis5 homolog	Mcm6;Mcmd6;Mis5	DNA replication licensing factor MCM6	P97311;Q3UC10;Q3ULG5;Q542I2;Q8C5L1	NP_032593	NM_008567	ENSMUST00000027601	MGI:1298227	821	92.866	55	620555	744219	756823	831374	685310	786588	66.26	65.73	66	64.44	56.02	60.08	14	9.5	11.53	4.78	6.04	5.37	78.41	91.7	84.8
IPI00269662.1;IPI00749630.1;IPI00750059.2;IPI00752179.2;IPI00667787.1;IPI00466185.4;IPI00750428.2;IPI00849731.1;IPI00670004.1;IPI00678360.3;IPI00674712.1;IPI00659723.1;IPI00461800.1;IPI00757273.2;IPI00670681.1;IPI00849556.1;IPI00663550.1;IPI00626666.4;IPI00751584.2;IPI00750631.2	Heterogeneous nuclear ribonucleoprotein A3;EG627828 protein	Hnrnpa3;Hnrpa3;EG627828	Isoform 2 of Heterogeneous nuclear ribonucleoprotein A3;similar to heterogeneous nuclear ribonucleoprotein A3, isoform 4;similar to heterogeneous nuclear ribonucleoprotein A3, isoform 3;similar to heterogeneous nuclear ribonucleoprotein A3, isoform 1;simil	Q8BG05-2;Q8BG05;Q0VG47;Q58E39;Q5U3M2;Q6PFA7;B2RXM2	NP_444493;XP_001004765;XP_001004764;XP_001004760;XP_993338;XP_993200;XP_001476430;XP_907560;XP_929795;XP_926819;XP_900134;XP_922220;XP_908932;XP_484460;XP_997717;XP_900861;XP_001472771;XP_908753		ENSMUST00000090792;ENSMUST00000111964;ENSMUST00000111962	MGI:1917171;MGI:3643578	357	37.086	2	1.24963e+06	1.23174e+06	375645	562450	685141	786480	NA	NA	NA	176.67	177.88	177.27	NA	NA	NA	NA	NA	NA	NA	NA	NA
IPI00119959.1;IPI00675093.2	Barrier-to-autointegration factor;Breakpoint cluster region protein 1;LAP2-binding protein 1	Banf1;Baf;Bcrp1;L2bp1	Barrier-to-autointegration factor	O54962	NP_001033320;NP_035923	NM_001038231	ENSMUST00000025762	MGI:1346330	89	10.102	12	618368	742754	756800	831360	684091	785807	179.72	108.54	139.66	159.35	NA	159.35	11.34	14.62	12.88	14.98	NA	14.98	23.67	NA	NA
IPI00330063.6;IPI00848950.1;IPI00474253.1	F-actin-capping protein subunit alpha-1;CapZ alpha-1	Capza1;Cappa1	F-actin-capping protein subunit alpha-1;similar to Capping protein (actin filament) muscle Z-line, alpha 1	P47753	XP_001476488;XP_001478035		ENSMUST00000094028	MGI:106227	286	32.939	1	516634	671886	898672	914992	681385	784071	NA	NA	NA	76.58	115.08	93.88	NA	NA	NA	NA	NA	NA	NA	NA	NA
IPI00123494.3;IPI00675436.2;	26S proteasome non-ATPase regulatory subunit 2;26S proteasome regulatory subunit RPN1;26S proteasome regulatory subunit S2;26S proteasome subunit p97	Psmd2	26S proteasome non-ATPase regulatory subunit 2;similar to Proteasome (prosome, macropain) 26S subunit, non-ATPase, 2 isoform 1	Q8VDM4;Q3TI61;Q3TIP0;Q3TKV1;Q3TW71;Q3TWL6;Q3TXV1;Q3U9Y8;Q80V77;Q99JX8;Q9CRK7	NP_598862;XP_895386;XP_911613	NM_134101	ENSMUST00000007212	MGI:1096584	908	100.2	57	610252	737300	759445	832980	680774	783679	165.29	153.16	159.11	58.34	54.74	56.52	16.81	29.32	22.2	10.59	6.73	8.44	31.96	40.01	35.76
IPI00132418.1;IPI00756504.1	Signal recognition particle 14 kDa protein;Signal recognition particle 14	Srp14;RP23-450P9.3-003	Signal recognition particle 14 kDa protein;Signal recognition particle 14	P16254;A2AUM5;A2AUM6	NP_033299	NM_009273	ENSMUST00000009693;ENSMUST00000110862	MGI:107169;MGI:107169	110	12.51	10	1.05689e+06	1.03022e+06	438285	612984	680603	783569	54.5	52.16	53.32	32.27	35.14	33.67	10.04	14.92	12.24	4.96	3.45	4.14	197.37	86.49	130.66
IPI00381291.1;IPI00230569.1;IPI00345779.2;IPI00856222.1	26S proteasome non-ATPase regulatory subunit 4;26S proteasome regulatory subunit S5A;Rpn10;Multiubiquitin chain-binding protein	Psmd4;Mcb1	Isoform Rpn10B of 26S proteasome non-ATPase regulatory subunit 4;Isoform Rpn10C of 26S proteasome non-ATPase regulatory subunit 4;Isoform Rpn10E of 26S proteasome non-ATPase regulatory subunit 4	O35226-2;O35226;Q3ULG4;O35226-3;O35226-5			ENSMUST00000071664;ENSMUST00000107237	MGI:1201670;MGI:1201670;MGI:1201670	379	41.046	3	803011	859308	574777	713073	679376	782781	NA	NA	NA	17.72	16.19	16.94	NA	NA	NA	NA	NA	NA	NA	NA	NA
IPI00469392.2;IPI00270767.3;IPI00275539.6;IPI00120415.1	Reticulon-4;Neurite outgrowth inhibitor	Rtn4;Kiaa0886;Nogo	Isoform 1 of Reticulon-4;Isoform 2 of Reticulon-4	Q99P72-2;Q99P72;Q99P72-3	NP_918943;NP_918940	NM_194054	ENSMUST00000060992;ENSMUST00000102843	MGI:1915835;MGI:1915835	1162	126.61	28	634483	753491	722670	810231	677142	781344	43.04	45.43	44.22	37.02	55.64	45.38	20.04	22.35	21.16	2.48	2.32	2.4	150.53	128.2	138.92
IPI00114925.1	Putative uncharacterized protein	Nans	Putative uncharacterized protein	Q3TFB5;Q99J77;Q9JJH0	NP_444409	NM_053179	ENSMUST00000030018	MGI:2149820	359	40.024	23	648896	762992	704335	798698	676047	780639	40.57	39.61	40.09	188.53	305.54	240.01	13.25	13.96	13.6	3.04	2.74	2.88	106.98	101.07	103.98
IPI00108338.1	DNA replication licensing factor MCM3;DNA polymerase alpha holoenzyme-associated protein P1;P1-MCM3	Mcm3;Mcmd;Mcmd3	DNA replication licensing factor MCM3	P25206;Q3UI57;Q3ULD6;Q3UZH2	NP_032589	NM_008563	ENSMUST00000053266	MGI:101845	812	91.545	56	567793	708226	785002	848504	667622	775196	69.78	64.46	67.07	54.76	61.31	57.94	13	11.04	11.98	5.29	5.28	5.29	72.47	93.71	82.41
IPI00453826.2	Matrin-3	Matr3	Matrin-3	Q8K310;Q3TTX0;Q3TZN1;Q3UFN8;Q4FJT0;Q5BL18;Q6ZQ61;Q9R0U5	NP_034901	NM_010771	ENSMUST00000041514	MGI:1298379	846	94.629	42	448366	620810	986275	963726	664991	773491	30.05	27.7	28.85	74.06	85.08	79.38	10.22	17.54	13.39	2.7	1.64	2.11	124.63	242.46	173.83
IPI00315135.3	Mitochondrial import receptor subunit TOM22 homolog;Translocase of outer membrane 22 kDa subunit homolog	Tomm22;Tom22	Mitochondrial import receptor subunit TOM22 homolog	Q9CPQ3;Q3UBW3	NP_766197	NM_172609	ENSMUST00000023062	MGI:2450248	142	15.537	8	629312	750059	701925	797173	664628	773255	94.65	80.54	87.31	54.51	40.49	46.98	8.8	10.09	9.42	9.52	7.07	8.2	58.44	79.67	68.24
IPI00310323.1;IPI00108371.3;IPI00895390.1;IPI00653972.1	Retinoid-inducible serine carboxypeptidase;Serine carboxypeptidase 1;Putative uncharacterized protein;Serine carboxypeptidase 1, isoform CRA_b	Scpep1;Risc;RP23-176J13.1-001;mCG_1482	Retinoid-inducible serine carboxypeptidase;serine carboxypeptidase 1 precursor;Serine carboxypeptidase 1, isoform CRA_b;Putative uncharacterized protein	Q920A5;Q9D625;Q99J29;Q3U5P4	NP_083299	NM_029023	ENSMUST00000000287;ENSMUST00000100630	MGI:1921867;MGI:1921867;MGI:1921867;MGI:1921867	452	50.966	15	396952	580030	1.09545e+06	1.07035e+06	659423	769872	64.17	67.27	65.7	1274.4	NA	1274.4	14.95	19.79	17.2	4.43	NA	4.43	NA	NA	NA
IPI00227838.4	Guanine nucleotide-binding protein G(I)/G(S)/G(O) subunit gamma-12	Gng12	Guanine nucleotide-binding protein G(I)/G(S)/G(O) subunit gamma-12	Q9DAS9	NP_079554	NM_025278	ENSMUST00000043148;ENSMUST00000114222;ENSMUST00000114224;ENSMUST00000114225;ENSMUST00000114226;ENSMUST00000114227;ENSMUST00000114228	MGI:1336171	72	7.9972	7	554460	698900	782254	846845	658581	769323	35.77	37.29	36.52	32.6	36.83	34.65	13.01	14.07	13.53	2.71	2.57	2.64	169.88	198.18	183.49
IPI00117350.1	Tubulin alpha-4A chain;Tubulin alpha-4 chain;Alpha-tubulin 4;Alpha-tubulin isotype M-alpha-4	Tuba4a;Tuba4	Tubulin alpha-4A chain	P68368	NP_033473	NM_009447	ENSMUST00000079464	MGI:1095410	448	49.924	6	291696	488431	1.48589e+06	1.48158e+06	658353	769174	14.32	8.78	11.22	109.3	73.71	89.76	12.33	12.19	12.26	1.13	0.67	0.87	163.67	1144.9	432.88
IPI00116697.1;IPI00230011.3;IPI00757748.1;IPI00458129.1;IPI00850244.1	Ras-related protein Rab-6A	Rab6a;Rab6;MNCb-1660	Isoform 1 of Ras-related protein Rab-6A;Isoform 2 of Ras-related protein Rab-6A;20 kDa protein	P35279-1;P35279;Q0PD54;P35279-2;Q3U4W5	NP_077249;NP_001157135	NM_024287	ENSMUST00000032946;ENSMUST00000098252	MGI:894313;MGI:894313	208	23.59	8	815841	866941	528320	680323	656525	767982	24.02	22.54	23.27	56.4	79.17	66.82	10.45	8.79	9.59	2.12	2.2	2.16	286.47	173.66	223.04
IPI00755183.1;IPI00319046.1;IPI00753310.1	Tumor protein D52-like 2;Tumor protein D54;Putative uncharacterized protein;Tumor protein D52-like 2, isoform CRA_c	Tpd52l2;RP23-33L3.2-009;RP23-33L3.2-002;mCG_23059	Tumor protein D52-like 2;Tumor protein D54;Tumor protein D52-like 2, isoform CRA_c	A2AUD5;Q9CYZ2;A2AUD6;Q9CZ22;Q3TAI4	NP_079758	NM_025482	ENSMUST00000108799;ENSMUST00000000844;ENSMUST00000108802	MGI:1913564;MGI:1913564;MGI:1913564	229	25.067	3	660817	770781	646768	761596	653755	766173	NA	NA	NA	74.17	79.78	76.93	13.03	12.64	12.83	NA	NA	NA	NA	NA	NA
IPI00132653.1;IPI00858156.1;IPI00856651.1	Succinyl-CoA:3-ketoacid-coenzyme A transferase 1, mitochondrial;3-oxoacid-CoA transferase 1;Somatic-type succinyl CoA:3-oxoacid CoA-transferase;Succinyl-CoA:3-ketoacid CoA transferase	Oxct1;Oxct;Scot;Oxct2a	Succinyl-CoA:3-ketoacid-coenzyme A transferase 1, mitochondrial;Putative uncharacterized protein	Q9D0K2;Q3U9P7;Q3UK61;A1E285;Q3UJQ9;Q9CRF4	NP_077150	NM_024188	ENSMUST00000110690	MGI:1914291;MGI:1914291	520	55.988	20	498277	658461	849140	886506	650467	764021	45.75	29.33	36.63	182.3	NA	182.3	21.71	23.31	22.5	2.52	NA	2.52	75.65	NA	NA
IPI00123342.4	Hypoxia up-regulated protein 1;170 kDa glucose-regulated protein;GRP-170;140 kDa Ca(2+)-binding protein;CBP-140	Hyou1;Grp170	Hypoxia up-regulated protein 1	Q9JKR6;Q8VCI2	NP_067370	NM_021395	ENSMUST00000066601	MGI:108030	999	111.18	67	669748	776575	630629	750934	649894	763646	46.97	67.18	56.17	101.48	79.33	89.72	16.91	35.05	24.35	3	2.7	2.85	105.48	68.58	85.05
IPI00108774.1;IPI00890867.1;IPI00922981.1;IPI00307988.1;IPI00830159.1;IPI00830250.1;IPI00343260.3;IPI00475041.1	UV excision repair protein RAD23 homolog B;XP-C repair-complementing complex 58 kDa protein;Putative uncharacterized protein	Rad23b;Mhr23b	UV excision repair protein RAD23 homolog B;RAD23b homolog	P54728;Q3TJ52;Q3TUA4;Q3U041;Q3UQN3;Q6NVC3	NP_033037	NM_009011	ENSMUST00000030134	MGI:105128;MGI:105128	416	43.516	15	604783	733606	697832	794576	649644	763481	54.45	58.55	56.46	44.73	51.73	48.11	15.41	16.79	16.08	3.69	3.58	3.63	105.62	98.96	102.23
IPI00122265.1	SH3 domain-binding glutamic acid-rich-like protein	Sh3bgrl	SH3 domain-binding glutamic acid-rich-like protein	Q9JJU8;Q3U9A8	NP_064373	NM_019989	ENSMUST00000033598	MGI:1930849	114	12.811	13	557431	700987	754914	830204	648700	762863	24.62	26.78	25.67	57.35	56.25	56.8	9.16	20.16	13.59	2.4	1.46	1.87	198.65	225.19	211.5
IPI00222972.5;IPI00673974.1	Tubulin-specific chaperone A;Tubulin-folding cofactor A;TCP1-chaperonin cofactor A	Tbca	Tubulin-specific chaperone A	P48428;Q5I0U7	NP_033347	NM_009321	ENSMUST00000046644	MGI:107549	108	12.758	17	735562	818263	568623	708804	646728	761568	71.9	80.96	76.3	61.18	72.26	66.49	9.93	19.97	14.08	6.6	4.43	5.41	85.11	53.27	67.33
IPI00224210.5;IPI00648640.1	Cytochrome b-c1 complex subunit 8;Ubiquinol-cytochrome c reductase complex ubiquinone-binding protein QP-C;Ubiquinol-cytochrome c reductase complex 9.5 kDa protein;Complex III subunit VIII;Complex III subunit 8	Uqcrq	Cytochrome b-c1 complex subunit 8	Q9CQ69	NP_079628	NM_025352	ENSMUST00000061326;ENSMUST00000109021	MGI:107807	82	9.7681	10	523543	676884	788713	850739	642593	758847	196.3	143.75	167.99	28.68	32.38	30.47	15.12	18.42	16.69	13.45	8.27	10.55	31.29	55.12	41.53
IPI00341282.2	ATP synthase subunit b, mitochondrial	Atp5f1	ATP synthase subunit b, mitochondrial	Q9CQQ7;Q3TJD4;Q3UF04;Q5I0W0;Q64218	NP_033855	NM_009725	ENSMUST00000090671;ENSMUST00000118209	MGI:1100495	256	28.948	20	659050	769630	621886	745109	640198	757269	75.32	55.83	64.85	199.17	530.87	325.17	9.67	14.05	11.66	7.05	3.84	5.21	57.91	61.64	59.75
IPI00323130.3;IPI00677111.1	Transcription elongation factor B polypeptide 1;RNA polymerase II transcription factor SIII subunit C;SIII p15;Elongin 15 kDa subunit;Elongin-C;Stromal membrane-associated protein SMAP1B homolog	Tceb1	Transcription elongation factor B polypeptide 1	P83940	NP_080732;XP_001475387	NM_026456	ENSMUST00000115352	MGI:1915173	112	12.473	8	792676	853121	516359	671687	639770	756986	27.97	20.41	23.89	52.49	76.4	63.33	8.11	9.91	8.96	3	1.82	2.33	245.31	190.03	215.91
IPI00133977.3;IPI00876202.1	Nap1l4 protein;Nucleosome assembly protein 1-like 4, isoform CRA_b;Nucleosome assembly protein 1-like 4	Nap1l4;mCG_129001	Putative uncharacterized protein;Nucleosome assembly protein 1-like 4	B7ZNL2;Q8C1W9;Q78ZA7;A2RSB1	NP_032698	NM_008672	ENSMUST00000105913;ENSMUST00000072727	MGI:1316687;MGI:1316687	422	47.361	14	459958	629714	887624	908700	638960	756451	NA	NA	NA	40.95	57.38	48.47	10.27	11.49	10.86	NA	NA	NA	NA	NA	NA
IPI00457661.5;IPI00890183.2	26S proteasome non-ATPase regulatory subunit 5;26S proteasome subunit S5B;26S protease subunit S5 basic	Psmd5	26S proteasome non-ATPase regulatory subunit 5	Q8BJY1;Q921U5	NP_542121	NM_080554	ENSMUST00000028225	MGI:1914248	504	55.971	24	532107	683038	759473	832997	635705	754299	35.42	26.16	30.44	90.44	159.99	120.29	7.72	7.21	7.46	3.94	3	3.44	116.67	176.7	143.58
IPI00856307.2;IPI00665965.1	UPF0727 protein C6orf115 homolog		UPF0727 protein C6orf115 homolog	Q4KML4	NP_082716	NM_028440	ENSMUST00000020002	MGI:1920362	81	9.0303	5	667008	774801	605286	733947	635398	754096	24.99	24.8	24.89	67.08	75.86	71.34	10.13	9.89	10.01	2.26	2.21	2.24	218.6	180.55	198.67
IPI00133555.4;IPI00944801.1	60S ribosome subunit biogenesis protein NIP7 homolog;PEachy;kDa93	Nip7	60S ribosome subunit biogenesis protein NIP7 homolog;nuclear import 7 isoform 2	Q9CXK8	NP_079667;NP_001157944	NM_025391	ENSMUST00000034392	MGI:1913414	180	20.451	12	667869	775359	601674	731500	633908	753109	17.6	14.85	16.16	119.87	99.84	109.4	11.09	12.2	11.63	1.49	1.13	1.3	271.12	279.27	275.16
IPI00133801.3;IPI00658779.1	SAP domain-containing ribonucleoprotein;Nuclear protein Hcc-1	Sarnp;Hcc1	SAP domain-containing ribonucleoprotein;hypothetical protein isoform 2	Q9D1J3;B2RXM7;B7ZWI2	NP_079640;XP_001478270;XP_001479651;XP_905039;XP_929416	NM_025364	ENSMUST00000056396;ENSMUST00000105230	MGI:1913368	210	23.532	10	1.1335e+06	1.11005e+06	353940	544082	633397	752770	NA	NA	NA	38.52	61.66	48.74	4.81	19.2	9.61	NA	NA	NA	NA	NA	NA
IPI00845660.1;IPI00109996.1;IPI00869446.1;IPI00845713.1;IPI00785317.1;IPI00624138.3;IPI00553278.2;IPI00654993.1;IPI00655224.1;IPI00126969.4;IPI00845774.1;IPI00856542.1;IPI00929856.1;IPI00126966.1;IPI00785542.1;IPI00874518.1;IPI00830912.3;IPI00622540.2;IPI00608044.4;IPI00321666.1;IPI00110805.1;IPI00467377.5;IPI00874827.1;IPI00855183.1;IPI00656170.1;IPI00918696.1;IPI00845771.2;IPI00918405.1;IPI0078…	H2-D1 protein;H-2 class I histocompatibility antigen, L-D alpha chain;MHC class I D-q alpha-chain (H2 haplotype), exons 1-3.;H-2 class I histocompatibility antigen, D-B alpha chain;H-2D cell surface glycoprotein	H2-Q2;H2-D1;H2-L;H-2D	H2-D1 protein (Fragment);H-2 class I histocompatibility antigen, L-D alpha chain;H2-D1 protein (Fragment);H2-D1 protein (Fragment);MHC class I D-q alpha-chain (H2 haplotype), exons 1-3 (Fragment);H-2 class I histocompatibility antigen, D-B alpha chain;H-2D	Q3KQJ3;P01897;Q8R3Y0;Q569W0;Q31145;Q61641;P01899;O19453;Q792Z7;O78207;Q31167;Q31168;O78206	NP_034510	NM_010380	ENSMUST00000087173;ENSMUST00000078966	MGI:95931;MGI:95912;MGI:95912;MGI:95931;MGI:95931;MGI:95896;MGI:95896;MGI:95912;MGI:95912;MGI:95912;MGI:95931;MGI:95896	343	38.86	10	381656	567453	1.0507e+06	1.02379e+06	633252	752674	176.42	241.89	206.57	7.47	6.86	7.16	19.41	29.34	23.87	10.36	10.63	10.49	62.99	119.88	86.9
IPI00116850.3;IPI00928035.1	UPF0027 protein C22orf28 homolog	D10Wsu52e	UPF0027 protein C22orf28 homolog	Q99LF4;Q3TJ01	NP_663397	NM_145422	ENSMUST00000001834	MGI:106379	505	55.249	32	600006	730368	657039	768319	627875	749102	89.82	65.76	76.86	34.41	55.23	43.59	10.92	14.24	12.47	7.69	4.49	5.88	70.71	81.44	75.89
IPI00621548.2;IPI00880783.1;IPI00880279.1;IPI00881260.1;IPI00880597.1	NADPH--cytochrome P450 reductase;Por protein	Por	NADPH--cytochrome P450 reductase;Por protein	P37040;Q05DV1	NP_032924	NM_008898	ENSMUST00000005651;ENSMUST00000122113	MGI:97744;MGI:97744	678	77.043	39	615534	740853	637807	755691	626571	748234	59.79	50.34	54.86	68.11	129.72	93.99	13.69	12.04	12.84	4.38	3.87	4.12	84.89	81.95	83.41
IPI00132093.1	Peptidyl-prolyl cis-trans isomerase NIMA-interacting 1;Rotamase Pin1;PPIase Pin1	Pin1	Peptidyl-prolyl cis-trans isomerase NIMA-interacting 1	Q9QUR7;Q3UTI7	NP_075860	NM_023371	ENSMUST00000034689	MGI:1346036	165	18.37	7	639496	756807	611508	738146	625346	747417	15.24	10.74	12.79	55.98	76.19	65.3	26.17	22.68	24.36	0.76	0.54	0.64	366.7	421.74	393.26
IPI00230005.3;IPI00227900.1	cAMP-dependent protein kinase catalytic subunit alpha	Prkaca;Pkaca	Isoform 1 of cAMP-dependent protein kinase catalytic subunit alpha;Isoform 2 of cAMP-dependent protein kinase catalytic subunit alpha	P05132-1;P05132;P05132-2	NP_032880	NM_008854	ENSMUST00000005606;ENSMUST00000059266	MGI:97592;MGI:97592	351	40.57	10	585530	720485	663273	772378	623190	745979	24.11	24.15	24.13	71.7	140.77	100.47	16.49	10.35	13.06	1.56	2.08	1.8	198.66	173.99	185.92
IPI00923036.1;IPI00944688.1;IPI00453818.3;IPI00323483.3;IPI00468415.2	Programmed cell death 6 interacting protein;Programmed cell death 6-interacting protein;ALG-2-interacting protein X;ALG-2-interacting protein 1;E2F1-inducible protein;Eig2;Putative uncharacterized protein;Programmed cell death 6 interacting protein, isoform CRA_c	Pdcd6ip;RP24-159F5.1-002;Aip1;Alix;RP24-159F5.1-001;mCG_14774	programmed cell death 6 interacting protein isoform 1;programmed cell death 6 interacting protein isoform 2;programmed cell death 6 interacting protein isoform 3;Isoform 3 of Programmed cell death 6-interacting protein	B8JJL8;Q6ZPS9;Q9WU78-1;Q9WU78;Q80Y09;Q3TED2;Q9WU78-3	NP_001158149;NP_001158150;NP_035182	NM_001164677	ENSMUST00000111861;ENSMUST00000035086;ENSMUST00000111853	MGI:1333753;MGI:1333753;MGI:1333753;MGI:1333753	874	96.772	56	516154	671538	750269	827350	622298	745383	31.6	31.86	31.73	38.41	35.95	37.16	19.94	21.58	20.74	1.83	1.66	1.74	168.37	226.37	195.23
IPI00122743.1;IPI00222457.2;IPI00403416.1	Aspartyl-tRNA synthetase, cytoplasmic;Aspartate--tRNA ligase;Putative uncharacterized protein	Dars	Aspartyl-tRNA synthetase, cytoplasmic;aspartyl-tRNA synthetase isoform 1	Q922B2;Q3TF87;Q3TMC5;Q3U987;Q3UJQ3;Q8BK18	NP_803228	NM_177445	ENSMUST00000027602	MGI:2442544;MGI:2442544	501	57.117	33	656582	768021	589661	723316	622222	745332	20.68	20.3	20.49	155.71	2342.3	603.92	13	16.3	14.56	1.57	1.26	1.41	217.72	154.82	183.6
IPI00131771.3;IPI00622837.1;IPI00928242.1;IPI00928141.1	Cytochrome c oxidase subunit 6C;Cytochrome c oxidase polypeptide VIc	Cox6c	Cytochrome c oxidase subunit 6C;hypothetical protein	Q9CPQ1	NP_444301;XP_001473932;XP_001478266	NM_053071	ENSMUST00000014457	MGI:104614	76	8.4689	13	587638	721931	657669	768730	621668	744962	205.11	216.12	210.54	58.96	137.27	89.96	15.71	12.43	13.98	13.71	16.23	14.92	24.83	19.41	21.95
IPI00125091.1;IPI00649913.1;IPI00648086.1;IPI00649463.1;IPI00649088.1;IPI00648767.1;IPI00648482.1;IPI00649199.1;IPI00648929.1;IPI00649510.1;IPI00120023.1;IPI00649222.1	LIM and SH3 domain protein 1;MLN 50;LIM and SH3 protein 1	Lasp1;Mln50;RP23-386E10.6-011;RP23-386E10.6-010;RP23-386E10.6-005;RP23-386E10.6-006;RP23-386E10.6-007	LIM and SH3 domain protein 1;LIM and SH3 protein 1;LIM and SH3 protein 1;LIM and SH3 protein 1;LIM and SH3 protein 1;LIM and SH3 protein 1	Q61792;Q543N3;A2A6H0;A2A6G9;A2A6G8;A2A6G7;A2A6G6	NP_034818	NM_010688	ENSMUST00000043843;ENSMUST00000107572	MGI:109656;MGI:109656;MGI:109656;MGI:109656;MGI:109656;MGI:109656	263	29.994	18	694199	792265	554319	698801	620328	744066	49.3	38.41	43.52	83.47	1148.5	309.62	12.06	13.82	12.91	3.93	2.68	3.25	108.33	78.43	92.18
IPI00761839.1;IPI00404370.3	Mps one binder kinase activator-like 1B;Mob1 homolog 1B	Mobkl1b;Mobk1b	Isoform 1 of Mps one binder kinase activator-like 1B;Isoform 2 of Mps one binder kinase activator-like 1B	Q921Y0-1;Q921Y0;Q921Y0-2	NP_663546	NM_145571	ENSMUST00000038658;ENSMUST00000055261;ENSMUST00000101245	MGI:2442631;MGI:2442631	216	25.079	2	854149	889419	449619	621777	619711	743653	36.19	34.66	35.42	14.8	17.56	16.13	4.51	5.03	4.76	6.31	5.39	5.83	377.22	194.28	270.71
IPI00858249.1;IPI00856164.1	Putative uncharacterized protein;Eif4g1 protein	Eif4g1	eukaryotic translation initiation factor 4, gamma 1 isoform b;Putative uncharacterized protein	Q3UZD9;A0PJB5;Q3UQI5;Q6EVH9;Q8BUW8	NP_001005331	NM_001005331	ENSMUST00000044783;ENSMUST00000115461;ENSMUST00000073840;ENSMUST00000115463	MGI:2384784;MGI:2384784	1594	175.46	1	732092	816108	514140	670075	613513	739494	151.69	154.18	152.93	39.29	31.26	35.05	15.72	20.18	17.81	10.14	8.38	9.22	47.22	35.74	41.08
IPI00124245.1;IPI00331295.4	Ras GTPase-activating protein-binding protein 2;G3BP-2;GAP SH3 domain-binding protein 2	G3bp2	Isoform A of Ras GTPase-activating protein-binding protein 2;Isoform B of Ras GTPase-activating protein-binding protein 2	P97379-1;P97379;Q3U541;Q3U6B1;P97379-2;Q3TEL4;Q3U931;Q542W3;Q5DU21	NP_001074263;NP_001074266;NP_035946;NP_001074264;NP_001074265	NM_001080794	ENSMUST00000031352;ENSMUST00000113127	MGI:2442040;MGI:2442040	482	54.087	21	772668	841040	485568	649039	612522	738828	46.53	39.68	42.97	35.29	35.36	35.32	8.13	11.11	9.5	4.98	3.24	4.01	168.29	123.99	144.45
IPI00126762.1	Casein kinase II subunit beta;Phosvitin	Csnk2b;Ck2n	Casein kinase II subunit beta	P67871	NP_034105	NM_009975	ENSMUST00000025246	MGI:88548	215	24.942	11	793586	853667	466849	634959	608675	736235	62.01	69.17	65.49	52.27	76.2	63.12	12.51	14.45	13.45	4.83	4.67	4.75	111.22	51.42	75.63
IPI00828976.1;IPI00320399.6;IPI00464348.1	Putative uncharacterized protein;Lamina-associated polypeptide 2, isoforms beta/delta/epsilon/gamma;Thymopoietin isoforms beta/delta/epsilon/gamma	Tmpo;Lap2	thymopoietin isoform epsilon;Isoform Beta of Lamina-associated polypeptide 2, isoforms beta/delta/epsilon/gamma;Putative uncharacterized protein (Fragment)	Q3U7B3;Q3U955;Q3UCI5;Q3UR33;Q61029-1;Q61029;Q78WP6	NP_001073598	NM_001080129	ENSMUST00000020123;ENSMUST00000072239;ENSMUST00000092219;ENSMUST00000099355;ENSMUST00000105293;ENSMUST00000099357	MGI:106920;MGI:106920;MGI:106920	452	50.372	3	696184	793529	529001	680811	606862	735012	36.51	23.58	29.34	99.39	93.28	96.29	7.94	10.95	9.32	3.98	1.94	2.78	140.44	159.34	149.59
IPI00128818.2;IPI00775838.1	Putative pre-mRNA-splicing factor ATP-dependent RNA helicase DHX15;DEAH box protein 15;Putative uncharacterized protein	Dhx15;Ddx15;Deah9	Putative pre-mRNA-splicing factor ATP-dependent RNA helicase DHX15;DEAH (Asp-Glu-Ala-His) box polypeptide 15 isoform 1	O35286;Q3TFE5;Q3UKJ6;Q3THD5;Q3UDX4;Q497W9	NP_031865;NP_001036085	NM_007839	ENSMUST00000031061	MGI:1099786;MGI:1099786	795	91.006	44	486961	650077	744550	823826	602135	731812	68.48	57.49	62.75	82.84	97.78	90	8.74	10.49	9.57	6.92	4.9	5.82	57.07	87.53	70.68
IPI00622371.3	Eukaryotic translation initiation factor 3 subunit G;Eukaryotic translation initiation factor 3 subunit 4;eIF-3-delta;Eukaryotic translation initiation factor 3 RNA-binding subunit;eIF3 p44;eIF3 p42	Eif3g;Eif3p42;Eif3s4	Eukaryotic translation initiation factor 3 subunit G	Q9Z1D1;Q3THA0;Q544H0	NP_058572	NM_016876	ENSMUST00000004206	MGI:1858258	320	35.638	20	595748	727472	605341	733984	600525	730720	89.16	82.17	85.6	63.68	81.47	72.03	8.73	9.46	9.09	9.03	7.57	8.27	56.26	53.38	54.8
IPI00856490.1;IPI00403509.5	Putative uncharacterized protein;26S proteasome non-ATPase regulatory subunit 8;26S proteasome regulatory subunit S14	Psmd8	proteasome 26S non-ATPase subunit 8;26S proteasome non-ATPase regulatory subunit 8	Q3TG45;Q3TI95;Q3TVY0;Q3TW90;Q3U617;Q8BKP5;Q99JB5;Q9CPS5;Q9CX56	NP_080821	NM_026545	ENSMUST00000059642	MGI:1888669;MGI:1888669	353	39.93	13	600467	730681	597781	728856	599122	729767	53.15	47.71	50.36	93.77	83.55	88.51	14.41	10.03	12.02	3.76	4.21	3.98	86.09	90.32	88.18
IPI00312468.5	Eukaryotic peptide chain release factor subunit 1	Etf1	Eukaryotic peptide chain release factor subunit 1	Q8BWY3;P70199;Q3TDF8;Q3TF02;Q3TL10;Q3U6V5	NP_659115	NM_144866	ENSMUST00000025218	MGI:2385071	437	49.03	24	497872	658163	720825	809076	599065	729728	46.36	37.43	41.65	73.03	101.1	85.92	11.57	10.4	10.97	3.81	3.21	3.5	89	129.58	107.39
IPI00113223.2;IPI00929824.1;IPI00620073.3;IPI00856242.1;IPI00856388.2	Fatty acid synthase;[Acyl-carrier-protein] S-acetyltransferase;[Acyl-carrier-protein] S-malonyltransferase;3-oxoacyl-[acyl-carrier-protein] synthase;3-oxoacyl-[acyl-carrier-protein] reductase;3-hydroxypalmitoyl-[acyl-carrier-protein] dehydratase;Enoyl-[acyl-carrier-protein] reductase;Oleoyl-[acyl-carrier-protein] hydrolase	Fasn	Fatty acid synthase	P19096;O89060;Q3TB22;Q3UHT6	NP_032014	NM_007988	ENSMUST00000055655	MGI:95485	2504	272.43	143	576456	714234	620897	744447	598264	729184	NA	NA	NA	78.67	69.37	73.87	13.15	12.41	12.78	NA	NA	NA	NA	NA	NA
IPI00410836.1;IPI00928379.1	Flap endonuclease 1;Flap structure-specific endonuclease 1	Fen1;Fen-1	Putative uncharacterized protein	P39749;Q3TGH6;Q8C5X6;Q8C952;Q8R069;Q91Z50;Q99M86	NP_032025	NM_007999	ENSMUST00000025651;ENSMUST00000116542	MGI:102779	411	45.819	21	635990	754489	561543	703867	597608	728738	36.26	38.7	37.46	44.18	33.7	38.58	5.64	5.22	5.42	5.21	5.83	5.52	165.39	146.98	155.91
IPI00230355.2;IPI00911165.1;IPI00467056.3;IPI00652945.1	Eukaryotic peptide chain release factor GTP-binding subunit ERF3A;G1 to S phase transition protein 1 homolog;Putative uncharacterized protein	Gspt1;Erf3a	G1 to S phase transition 1 isoform 1;G1 to S phase transition 1 isoform 2	Q8R050;Q3UL02;Q8BPH0;Q8K2E1;Q8CCV1	NP_666178;NP_001123480	NM_146066	ENSMUST00000080030	MGI:1316728;MGI:1316728	636	68.625	34	809505	863178	440373	614611	597063	728367	23.02	17.53	20.09	64.14	76.01	69.82	18.16	23.56	20.68	1.41	0.87	1.11	285.87	193.1	234.95
IPI00221616.5	ADP-ribosylation factor 6	Arf6	ADP-ribosylation factor 6	P62331;Q3U0D7	NP_031507	NM_007481	ENSMUST00000050063	MGI:99435	175	20.082	9	384959	570187	923496	929007	596245	727810	28.7	35.08	31.73	38.05	42.17	40.05	7.41	6.51	6.95	3.3	4.37	3.8	143.01	228.6	180.81
IPI00230003.7;IPI00886025.1	Phosphatidylinositol transfer protein alpha isoform	Pitpna;Pitpn	Phosphatidylinositol transfer protein alpha isoform	P53810;Q3TGI6;Q3TIQ3;Q3UE53;Q5ND42	NP_032876	NM_008850	ENSMUST00000102509	MGI:99887	271	31.893	26	629308	750057	564143	705683	595836	727531	39.72	39.49	39.61	79.72	83.46	81.57	20.27	37.23	27.47	2.27	1.54	1.87	125.02	104.18	114.13
IPI00133706.1	Ras-related protein Rab-1B	Rab1b	Ras-related protein Rab-1B	Q9D1G1;Q0PD66;Q3V3C2	NP_083852	NM_029576	ENSMUST00000025804	MGI:1923558	201	22.187	6	492341	654074	720098	808621	595427	727253	65.16	65.09	65.13	70.26	73.18	71.7	16.8	14.43	15.57	4.18	4.4	4.29	63.48	81.33	71.85
IPI00126248.3;IPI00830265.1;	Putative uncharacterized protein	Acly	Putative uncharacterized protein	Q3TED3;Q3UEA1;Q3V117			ENSMUST00000007131;ENSMUST00000107389	MGI:103251	1101	120.79	1	580637	717119	600096	730429	590286	723743	NA	NA	NA	72.7	87.59	79.8	NA	NA	NA	NA	NA	NA	NA	NA	NA
IPI00754418.1	Apoptosis inhibitor 5;AAC-11	Api5	Apoptosis inhibitor 5	O35841			ENSMUST00000028617	MGI:1888993	504	56.77	1	565476	706613	613978	739808	589228	723020	NA	NA	NA	44.86	46.84	45.84	NA	NA	NA	NA	NA	NA	NA	NA	NA
IPI00330695.5;IPI00753430.1;IPI00757239.1;IPI00756747.1	Niban-like protein 1;Protein FAM129B	Fam129b	Niban-like protein 1	Q8R1F1;Q3TCV6;Q3U8I3;Q3UC84;Q3UDW4;Q3UIE4;Q543S7;Q8BQ71;Q8CC78	NP_666231	NM_146119	ENSMUST00000028135	MGI:2442910	749	84.818	38	394071	577677	878073	903232	588237	722341	118.64	130.43	124.4	42.03	40.15	41.08	14.83	10.95	12.74	8.24	10.76	9.41	34.05	60.31	45.32
IPI00757359.1;IPI00881332.1;IPI00121515.5;IPI00757442.1;IPI00876568.1;IPI00757986.1	Caprin-1;Cytoplasmic activation- and proliferation-associated protein 1;GPI-anchored membrane protein 1;GPI-anchored protein p137;p137GPI;Membrane component chromosome 11 surface marker 1;Putative uncharacterized protein;Caprin1 protein	Caprin1;Gpiap;Gpiap1;Gpip137;M11s1;G5E5	Caprin-1;cytoplasmic activation/proliferation-associated protein 1 isoform b;cytoplasmic activation/proliferation-associated protein 1 isoform c	Q60865;Q3TEY4;Q3TTW8;Q8CD82;A1L0T9;A2BH48;A9CYP7;Q3UFZ6	NP_001104759;NP_058019;NP_001104760;NP_001104761;NP_001104762	NM_001111289	ENSMUST00000028607;ENSMUST00000111147	MGI:1858234;MGI:1858234;MGI:1858234	707	78.168	24	408982	589772	845306	884271	587975	722162	55.01	45.13	49.83	29.12	27.09	28.08	13.08	15.76	14.35	4.15	2.87	3.45	89.13	204.6	135.04
IPI00121736.1	Programmed cell death protein 6;Probable calcium-binding protein ALG-2;PMP41;ALG-257	Pdcd6;Alg2	Programmed cell death protein 6	P12815;Q3UGE5;Q8C5M4	NP_035181	NM_011051	ENSMUST00000022060	MGI:109283	191	21.867	12	541750	689917	636404	754763	587172	721611	48.3	37.74	42.7	45.24	56.51	50.56	13.17	14.8	13.96	3.63	2.51	3.02	107.54	136.82	121.3
IPI00131871.1;IPI00857784.1;IPI00857934.1;IPI00857710.1;IPI00857300.1	COP9 signalosome complex subunit 4;JAB1-containing signalosome subunit 4	Cops4;Csn4	COP9 signalosome complex subunit 4;29 kDa protein;28 kDa protein;24 kDa protein	O88544;Q14AI7;Q3TIJ1	NP_036131	NM_012001	ENSMUST00000045993	MGI:1349414	406	46.284	25	571291	710657	600244	730530	585589	720525	37.06	33.21	35.08	100.54	157.93	126.01	10.56	10.76	10.66	3.25	2.77	3	116.19	113.5	114.84
IPI00321734.7	Lactoylglutathione lyase;Methylglyoxalase;Aldoketomutase;Glyoxalase I;Ketone-aldehyde mutase;S-D-lactoylglutathione methylglyoxal lyase	Glo1	Lactoylglutathione lyase	Q9CPU0;A5GZX3	NP_001107032;NP_079650	NM_001113560	ENSMUST00000024823	MGI:95742	184	20.809	11	530576	681942	637437	755446	581557	717753	19.42	24.5	21.81	104.6	253.02	162.68	6.99	8.68	7.79	2.34	2.42	2.38	205.4	151.94	176.66
IPI00266188.6	Cofilin-2;Cofilin, muscle isoform	Cfl2	Cofilin-2	P45591;Q3UHW9	NP_031714	NM_007688	ENSMUST00000078124	MGI:101763	166	18.709	12	566395	707253	596906	728261	581450	717680	20.93	15.44	17.97	83.1	65.86	73.98	8.4	11.47	9.82	2.18	1.23	1.64	213.09	299.56	252.65
IPI00132080.1;IPI00928268.1;IPI00928518.1;IPI00928301.1;IPI00474599.1	6-phosphogluconolactonase;Putative uncharacterized protein	Pgls	6-phosphogluconolactonase;Putative uncharacterized protein;19 kDa protein;Protein	Q9CQ60;Q8CBG6	NP_079672	NM_025396	ENSMUST00000034264	MGI:1913421;MGI:1913421	257	27.254	14	541425	689686	622740	745679	580661	717136	21.36	17.83	19.51	139.29	127.15	133.08	14.77	9.57	11.89	1.49	1.63	1.56	181.15	227.1	202.83
IPI00553798.2;IPI00605894.1;IPI00875448.1;IPI00408251.1;IPI00229231.1;	Ahnak protein	Ahnak	AHNAK nucleoprotein isoform 1	A0JLR7;A0PJF4;Q3UYW8;Q6UIL4;Q8BKS2;Q8BRB8;Q8CGE7;Q8VDN3	NP_033773	NM_009643	ENSMUST00000092956	MGI:1316648	5656	604.25	374	826390	873177	407871	588877	580569	717073	57.69	68.9	63.05	48.73	70.99	58.82	9.06	7.99	8.51	5.68	7.26	6.42	126.74	46.57	76.82
IPI00133234.1;IPI00607961.1;IPI00474792.1;IPI00881658.1	Transmembrane protein 33;Protein DB83;Putative uncharacterized protein	Tmem33;Db83	Transmembrane protein 33;transmembrane protein 33 isoform 2	Q9CR67;Q9CV90;Q9CWD1	NP_083251;NP_084384	NM_028975	ENSMUST00000037918;ENSMUST00000113680;ENSMUST00000119971;ENSMUST00000120237	MGI:1915128;MGI:1915128	247	28.031	10	539660	688431	624421	746801	580495	717022	11.59	10.32	10.94	19.12	19.51	19.31	13.95	18.24	15.95	0.84	0.6	0.71	677.42	826.32	748.17
IPI00349285.2;IPI00885283.1;IPI00885372.1	Mesoderm development candidate 2	Mesdc2	LDLR chaperone MESD;17 kDa protein	Q9ERE7	NP_075892	NM_023403	ENSMUST00000094215	MGI:1891421	224	25.206	13	618502	742844	544382	691785	580260	716860	20.11	16.46	18.19	81.2	154.56	112.03	17.13	27.08	21.54	1.27	0.75	0.98	241.95	211.51	226.22
IPI00378557.3;IPI00754444.1	Prefoldin 4;Putative uncharacterized protein	Pfdn4;RP23-43J11.1-001;RP23-43J11.1-002	prefoldin 4 isoform 1;Prefoldin 4	Q3UWL8;Q6P0X1	NP_001103622;NP_001013387	NM_001110152	ENSMUST00000063682;ENSMUST00000075087;ENSMUST00000109147;ENSMUST00000109148	MGI:1923512;MGI:1923512	134	15.238	7	952497	945171	353317	543547	580115	716760	12.5	9.95	11.15	89.98	105.47	97.42	7.08	6.21	6.63	1.49	1.29	1.39	552.13	254.79	375.07
IPI00474157.4;IPI00875326.1	Mitochondrial import receptor subunit TOM40 homolog;Translocase of outer membrane 40 kDa subunit homolog;Mitochondrial outer membrane protein of 35 kDa;Protein Haymaker	Tomm40;Mom35;Tom40	Mitochondrial import receptor subunit TOM40 homolog;33 kDa protein	Q9QYA2;Q3UQD0	NP_001103218;NP_058567	NM_001109748	ENSMUST00000093552	MGI:1858259	361	37.895	13	628708	749657	532502	683321	578609	715721	67.65	46.05	55.81	90.87	101.14	95.87	12.02	9.33	10.59	5.41	4.29	4.82	70.88	80.37	75.48
IPI00132276.1;IPI00407347.3;IPI00125990.1;IPI00761439.2	Vesicle-associated membrane protein 3;Synaptobrevin-3;Cellubrevin	Vamp3;Syb3	Vesicle-associated membrane protein 3	P63024;A2A895	NP_033524	NM_009498	ENSMUST00000030797	MGI:1321389	103	11.48	4	826226	873080	404550	586197	578143	715400	23.21	25.21	24.19	32.84	33.87	33.35	7.69	11.59	9.44	2.59	1.99	2.27	369.41	169.37	250.13
IPI00133948.1	FK506-binding protein 2;Peptidyl-prolyl cis-trans isomerase;13 kDa FKBP;FKBP-13	Fkbp2;Fkbp13	Peptidyl-prolyl cis-trans isomerase FKBP2	P45878;Q3TND1;Q3UND3	NP_001159840;NP_032046	NM_001166368	ENSMUST00000070878	MGI:95542	140	15.344	11	631762	751687	527299	679589	577172	714729	28.62	27.13	27.86	78.98	228.01	134.2	7.73	17.96	11.78	3.18	1.59	2.25	173.66	117.8	143.03
IPI00138274.1;IPI00875000.1	Alpha-crystallin B chain;Alpha(B)-crystallin;P23	Cryab;Crya2	Alpha-crystallin B chain;13 kDa protein	P23927;Q52L78	NP_034094	NM_009964	ENSMUST00000093849	MGI:88516	175	20.069	12	575429	713524	578710	715791	577067	714657	65.79	131.03	92.85	17.69	11.69	14.38	18.71	20.71	19.69	3.95	7.01	5.26	132.4	85.97	106.69
IPI00123278.1	Pyrroline-5-carboxylate reductase 2	Pycr2	Pyrroline-5-carboxylate reductase 2	Q922Q4;Q3TJ21;Q3TMZ1	NP_598466	NM_133705	ENSMUST00000027802	MGI:1277956	320	33.659	15	822839	871081	401320	583582	574649	712985	27.11	25.05	26.06	83.89	76.73	80.23	8.26	5.92	6.99	2.86	3.39	3.11	227.97	122.98	167.44
IPI00943445.1;IPI00225201.5	Putative uncharacterized protein;Isoleucyl-tRNA synthetase, cytoplasmic;Isoleucine--tRNA ligase	Iars	isoleucine tRNA synthetase;Isoleucyl-tRNA synthetase, cytoplasmic	Q3UWS7;Q6NXK4;Q99LT1;Q8BU30	NP_742012	NM_172015	ENSMUST00000047363	MGI:2145219;MGI:2145219	1262	144.27	81	595787	727499	549108	695129	571971	711129	61.44	41.81	50.68	160.93	2251.9	602	12.48	17.38	14.73	4.79	2.5	3.46	66.94	70.6	68.74
IPI00750256.2;IPI00128209.3;IPI00752998.1	Adenylate kinase isoenzyme 1;ATP-AMP transphosphorylase 1;Myokinase	Ak1	Isoform 2 of Adenylate kinase isoenzyme 1;Isoform 1 of Adenylate kinase isoenzyme 1	Q9R0Y5-2;Q9R0Y5;Q9R0Y5-1	NP_067490	NM_021515	ENSMUST00000068271;ENSMUST00000113277;ENSMUST00000113278	MGI:87977;MGI:87977	210	23.116	14	484569	648294	673627	779081	571331	710685	35.05	34.24	34.64	101.97	149.53	123.48	11.76	7.19	9.19	2.85	3.93	3.35	106.03	122.73	114.07
IPI00828615.1;IPI00134549.1	Lysosomal membrane glycoprotein 2;Lysosomal membrane glycoprotein 2, isoform CRA_d;Lysosome-associated membrane glycoprotein 2;Lysosomal membrane glycoprotein type B;CD107 antigen-like family member B	Lamp2;RP23-193O17.2-001;mCG_1450;Lamp-2	lysosomal membrane glycoprotein 2 isoform 1;Isoform LAMP-2A of Lysosome-associated membrane glycoprotein 2	A2A430;Q3TWE1;Q3TXG5;Q3UIW3;P17047-1;P17047	NP_001017959	NM_001017959	ENSMUST00000016678;ENSMUST00000074913;ENSMUST00000061755	MGI:96748;MGI:96748	415	45.681	1	443726	617218	734354	817513	570835	710341	55.46	69.56	62.11	1889.1	48.9	303.92	17.66	30.38	23.16	3.45	3	3.22	NA	89.23	89.23
IPI00230394.5	Lamin-B1	Lmnb1	Lamin-B1	P14733;Q8C553	NP_034851	NM_010721	ENSMUST00000025486	MGI:96795	588	66.785	36	676480	780920	480136	644978	569914	709702	23.78	24.4	24.09	71.63	181.95	114.16	6.98	7.31	7.14	2.87	2.76	2.82	227.63	123.5	167.67
IPI00331444.7	Importin-7;Ran-binding protein 7	Ipo7;Ranbp7	Importin-7	Q9EPL8	NP_852658	NM_181517	ENSMUST00000084731	MGI:2152414	1038	119.49	48	406874	588074	796160	855211	569154	709173	69.43	75.71	72.51	55.29	62.76	58.91	6.46	10.03	8.05	8.92	6.67	7.71	53.88	80.1	65.69
IPI00133690.2	GDP-L-fucose synthetase;Protein FX;Red cell NADP(H)-binding protein;GDP-4-keto-6-deoxy-D-mannose-3,5-epimerase-4-reductase;Transplantation antigen P35B;Tum-P35B antigen	Tsta3;P35b;Tstap35b	GDP-L-fucose synthase	P23591;Q5HZI6	NP_112478	NM_031201	ENSMUST00000023231	MGI:98857	321	35.877	21	481899	646298	664664	773280	565951	706944	67.75	46.59	56.18	113.52	94.77	103.72	10.06	6.86	8.31	6.16	5.56	5.86	53.36	98.02	72.32
IPI00230754.5;IPI00648357.1;IPI00648119.1	Mitochondrial 2-oxoglutarate/malate carrier protein;Solute carrier family 25 member 11;Solute carrier family 25 (Mitochondrial carrier; oxoglutarate carrier), member 11	Slc25a11;DN-183N8.13-002;RP23-326P7.2-002	Mitochondrial 2-oxoglutarate/malate carrier protein;Solute carrier family 25 (Mitochondrial carrier	Q9CR62;Q5SX53;Q9CTC7;Q5SX46	NP_077173	NM_024211	ENSMUST00000014750	MGI:1915113;MGI:1915113	314	34.155	16	494931	655991	645531	760782	565237	706447	35.01	37.27	36.12	248.19	355.06	296.85	10.36	12	11.15	3.12	2.87	2.99	94.56	98.01	96.27
IPI00886236.1;IPI00221828.2;IPI00885279.1	Dephospho-CoA kinase domain-containing protein	Dcakd	Dephospho-CoA kinase domain-containing protein	Q8BHC4	NP_080827	NM_026551	ENSMUST00000021313	MGI:1915337	231	26.476	17	637979	755804	500260	659922	564938	706238	37.03	43.75	40.25	43.18	47.31	45.2	13.43	14.08	13.75	2.75	3.01	2.87	164.88	101.87	129.6
IPI00323911.3;IPI00331241.8;IPI00850134.1;IPI00849624.1	Glutathione S-transferase A4;GST A4-4;Glutathione S-transferase 5.7;GST class-alpha member 4	Gsta4;Gsta	Glutathione S-transferase A4	P24472	NP_034487	NM_010357	ENSMUST00000034903	MGI:1309515	222	25.564	9	636592	754887	500349	659987	564374	705844	26.13	28.91	27.48	401.82	NA	401.82	12.02	25.88	17.63	2.09	NA	2.09	NA	NA	NA
IPI00117016.1;IPI00330449.2;IPI00330348.1	DNA replication licensing factor MCM4;CDC21 homolog;P1-CDC21	Mcm4;Cdc21;Mcmd4	DNA replication licensing factor MCM4	P49717;Q3UA65;Q3UXG9;Q542F4;Q5DTS8;Q76NI2;Q8C1Z0;Q921D5;Q9D077	NP_032591	NM_008565	ENSMUST00000023353	MGI:103199	862	96.735	55	481752	646188	660528	770593	564102	705654	60.94	63.28	62.1	42.13	39.81	40.95	11.68	10.9	11.28	4.97	5.24	5.1	78.96	96.84	87.44
IPI00399943.3;IPI00652873.2	Actin-related protein 2/3 complex subunit 5;Arp2/3 complex 16 kDa subunit	Arpc5	Actin-related protein 2/3 complex subunit 5	Q9CPW4;Q3TK56;Q3TKM9;Q3UC32	NP_080645	NM_026369	ENSMUST00000077755	MGI:1915021	151	16.288	10	498748	658809	636547	754858	563451	705200	60.98	54.74	57.78	54.44	45.94	50.01	9.49	8.77	9.13	5.79	5.35	5.57	73.99	101.78	86.78
IPI00453589.1	Vesicle-associated membrane protein 8;Endobrevin	Vamp8	Vesicle-associated membrane protein 8	O70404;Q3V4C2	NP_058074	NM_016794	ENSMUST00000059983	MGI:1336882	101	11.451	6	798592	856667	392499	576391	559863	702692	58.18	59.07	58.62	16.21	14.68	15.42	13.32	17.48	15.26	4.34	3.51	3.9	210.6	114.88	155.54
IPI00648763.1;IPI00649028.4	DEAD (Asp-Glu-Ala-Asp) box polypeptide 5	Ddx5;RP23-247J12.4-003;RP23-247J12.4-004	DEAD (Asp-Glu-Ala-Asp) box polypeptide 5;DEAD (Asp-Glu-Ala-Asp) box polypeptide 5	B1ARB9;O35662;B1ARC0			ENSMUST00000021062	MGI:105037	183	20.383	2	364366	552965	856214	890618	558548	701770	NA	NA	NA	19.66	20.14	19.9	NA	NA	NA	NA	NA	NA	NA	NA	NA
IPI00755389.2;IPI00649385.1;IPI00649622.1	Phosphoribosyl pyrophosphate synthetase-associated protein 1;39 kDa phosphoribosypyrophosphate synthetase-associated protein	Prpsap1;RP23-193A16.1-004	phosphoribosyl pyrophosphate synthetase-associated protein 1;Phosphoribosyl pyrophosphate synthetase-associated protein 1	Q9D0M1;B1AT82;Q8BK29;B1AT84	NP_080640	NM_026364	ENSMUST00000021153;ENSMUST00000106391;ENSMUST00000106390	MGI:1915013	385	42.467	17	487494	650474	638645	756245	557975	701368	NA	NA	NA	79.04	113.81	94.84	10.05	12.68	11.29	NA	NA	NA	NA	NA	NA
IPI00263874.3;IPI00754704.2;IPI00886213.1;	Phenylalanyl-tRNA synthetase alpha chain;Phenylalanine--tRNA ligase alpha chain;Putative uncharacterized protein	Farsa;Farsla	Phenylalanyl-tRNA synthetase alpha chain;Farsla protein	Q8C0C7;Q3U0Y9;Q4FJQ2;Q8BJG2;Q8BXN0;Q9CT72	NP_079924	NM_025648	ENSMUST00000003906;ENSMUST00000095222;ENSMUST00000109754	MGI:1913840;MGI:1913840	508	57.598	25	503356	662197	616954	741806	557268	700872	35.81	35.72	35.77	174.56	919.33	400.6	10.38	11.18	10.78	3.18	2.9	3.04	97.78	93.27	95.5
IPI00129276.2;	Eukaryotic translation initiation factor 3 subunit A;Eukaryotic translation initiation factor 3 subunit 10;eIF-3-theta;eIF3 p167;eIF3 p180;eIF3 p185;p162;Centrosomin	Eif3a;Csma;Eif3;Eif3s10	Eukaryotic translation initiation factor 3 subunit A	P23116;Q3TKF9;Q3TRH1;Q3UEK3;Q3UL99;Q3UM46;Q6A0B9	NP_034253	NM_010123	ENSMUST00000025955	MGI:95301	1344	161.93	126	654576	766711	473550	640028	556754	700512	NA	NA	NA	46.08	54.01	49.89	6.38	16.48	10.25	NA	NA	NA	NA	NA	NA
IPI00408243.1;IPI00881571.1	Single-stranded DNA binding protein 1;Single-stranded DNA binding protein 1, isoform CRA_a	Ssbp1;mCG_15097	single-stranded DNA binding protein 1 isoform 1	Q8R2K3	NP_997633	NM_212468	ENSMUST00000031971;ENSMUST00000114779;ENSMUST00000117411;ENSMUST00000121360	MGI:1920040	148	17.156	2	878359	903396	352438	542792	556387	700255	9.69	7.85	8.72	265.59	2198.5	764.13	7.28	20.58	12.24	1.13	0.42	0.69	561.16	253.46	377.14
IPI00315187.5	UPF0404 protein C11orf59 homolog		RhoA activator C11orf59 homolog	Q9CQ22	NP_079881	NM_025605	ENSMUST00000033131	MGI:1913758	161	17.749	10	607065	735149	508780	666169	555754	699810	53.25	66.08	59.32	88.18	59.28	72.3	12.3	17.69	14.75	4.19	3.9	4.04	87.95	63.01	74.44
IPI00223371.2;IPI00223372.2;IPI00127763.3;IPI00918886.1;IPI00857422.1;IPI00856660.1;IPI00857136.1;IPI00918794.1;IPI00885613.1;IPI00856419.1;IPI00885909.1;IPI00885443.1	RNA-binding protein 39;RNA-binding motif protein 39;RNA-binding region-containing protein 2;Coactivator of activating protein 1 and estrogen receptors;Transcription coactivator CAPER;RNA binding motif protein 39	Rbm39;Caper;Rnpc2;RP23-107C23.3-019	RNA binding motif protein 39;RNA binding motif protein 39;Isoform 1 of RNA-binding protein 39;47 kDa protein;RNA binding motif protein 39	Q8VH51-2;Q8VH51;Q5RJI0;Q8VH51-3;Q0VGU9;Q3U313;Q3UXT6;Q3UZ51;Q8VH51-1;A6QRH4	NP_573505	NM_133242	ENSMUST00000109587	MGI:2157953;MGI:2157953;MGI:2157953;MGI:2157953	530	59.406	24	516396	671713	596833	728211	555159	699392	48.61	51.34	49.96	42.69	45.91	44.27	4.22	7.09	5.47	8.98	5.97	7.32	103.72	102.31	103.01
IPI00387232.1;IPI00399449.1;IPI00756894.1;IPI00399450.1	NSFL1 cofactor p47;p97 cofactor p47;NSFL1 (P97) cofactor (P47)	Nsfl1c;RP23-419G21.4-003	Isoform 3 of NSFL1 cofactor p47;Isoform 1 of NSFL1 cofactor p47;NSFL1 (P97) cofactor;Isoform 2 of NSFL1 cofactor p47	Q9CZ44-3;Q9CZ44;Q3UVN5;Q9CZ44-1;Q3KQQ1;A2AT02;Q9CZ44-2	NP_938085	NM_198326	ENSMUST00000028949;ENSMUST00000089140;ENSMUST00000103160	MGI:3042273;MGI:3042273;MGI:3042273;MGI:3042273	372	40.953	23	535519	685479	572073	711200	553494	698221	50.53	55.44	52.93	45.04	62.68	53.13	7.45	7.38	7.41	5.79	6.23	6.01	101.53	81.34	90.87
IPI00896574.1;IPI00126338.5	Thymopoietin;Thymopoietin, isoform CRA_a;Lamina-associated polypeptide 2, isoforms alpha/zeta;Thymopoietin isoforms alpha/zeta	Tmpo;mCG_10339;Lap2	thymopoietin isoform alpha;Isoform Alpha of Lamina-associated polypeptide 2, isoforms alpha/zeta	B2RUB9;Q61033-1;Q61033	NP_035735	NM_011605	ENSMUST00000020123;ENSMUST00000092219;ENSMUST00000099355;ENSMUST00000105293	MGI:106920;MGI:106920	693	75.167	23	541257	689566	565014	706291	553008	697879	40.59	27.49	33.4	54.56	64.93	59.52	7.5	10.91	9.05	4.62	2.27	3.24	119.18	160.87	138.46
IPI00323820.4	DNA replication licensing factor MCM2;Minichromosome maintenance protein 2 homolog;Nuclear protein BM28	Mcm2;Bm28;Cdcl1;Kiaa0030;Mcmd2	Putative uncharacterized protein	P97310;Q3UJN1;Q3UK39	NP_032590	NM_008564	ENSMUST00000058011	MGI:105380	913	103.15	48	485301	648840	628591	749580	552319	697393	87.69	69.78	78.23	45.09	48.88	46.95	13.35	11.69	12.49	6.53	5.48	5.98	53.83	77.18	64.45
IPI00128778.1;IPI00122267.3	Endophilin-B1;SH3 domain-containing GRB2-like protein B1	Sh3glb1;Kiaa0491	Isoform 2 of Endophilin-B1;Isoform 1 of Endophilin-B1	Q9JK48-2;Q9JK48;Q9JK48-1;Q3TYR7	NP_062337	NM_019464	ENSMUST00000074195;ENSMUST00000106210	MGI:1859730;MGI:1859730	386	43.238	17	542657	690561	561822	704062	552156	697279	25.3	28.07	26.65	25.4	28.08	26.71	13.09	10.29	11.61	1.91	2.43	2.15	266.21	223.77	244.07
IPI00119114.2;IPI00894588.1	Long-chain specific acyl-CoA dehydrogenase, mitochondrial	Acadl	Long-chain specific acyl-CoA dehydrogenase, mitochondrial;long-chain acyl-CoA dehydrogenase precursor	P51174	NP_031407	NM_007381	ENSMUST00000027153	MGI:87866	430	47.907	24	632425	752127	480138	644980	551046	696496	24.19	19.7	21.83	433.65	NA	433.65	14.71	17.12	15.87	1.69	NA	1.69	NA	NA	NA
IPI00129577.1;IPI00776047.1;	Apoptosis-inducing factor 1, mitochondrial;Programmed cell death protein 8;Apoptosis-inducing factor, mitochondrion-associated 1	Aifm1;Aif;Pdcd8;RP23-35N5.1-002	Apoptosis-inducing factor 1, mitochondrial;Apoptosis-inducing factor, mitochondrion-associated 1	Q9Z0X1;B1AU24;Q1L6K5;B1AU25;Q2QKE3	NP_036149	NM_012019	ENSMUST00000037349;ENSMUST00000114945	MGI:1349419;MGI:1349419	612	66.765	34	565809	706845	533009	683684	549164	695169	37.22	25.87	31.03	190.11	421.9	283.21	9.2	14.3	11.47	3.62	1.76	2.52	103.04	117.66	110.11
IPI00122015.1;IPI00222044.1;IPI00461250.1;	Protein FAM49B	Fam49b	Protein FAM49B	Q921M7	NP_659095	NM_144846	ENSMUST00000063838	MGI:1923520	324	36.776	21	494334	655550	609956	737101	549110	695131	18.54	18.26	18.4	68.2	69.42	68.81	7.62	11.29	9.27	2.09	1.47	1.75	224.73	253.91	238.87
IPI00953783.2;IPI00122862.4	Putative uncharacterized protein;C-1-tetrahydrofolate synthase, cytoplasmic;Methylenetetrahydrofolate dehydrogenase;Methenyltetrahydrofolate cyclohydrolase;Formyltetrahydrofolate synthetase	Mthfd1	methylenetetrahydrofolate dehydrogenase 1;C-1-tetrahydrofolate synthase, cytoplasmic	Q3TW74;Q3UZH3;Q8BXX7;Q8BY49;Q8R013;Q922D8	NP_620084	NM_138745	ENSMUST00000021443	MGI:1342005;MGI:1342005	935	101.2	54	475698	641646	633234	752664	548843	694942	36.49	33.52	34.97	107.89	123.41	115.39	13.04	21.3	16.66	2.76	1.76	2.21	99.1	123.82	110.77
IPI00876029.1			20 kDa protein						181	20.465	1	521231	675215	576861	714514	548341	694587	NA	NA	NA	45.76	70.78	56.91	NA	NA	NA	NA	NA	NA	NA	NA	NA
IPI00263313.1	Developmentally-regulated GTP-binding protein 1;Neural precursor cell expressed developmentally down-regulated protein 3	Drg1;Drg;Nedd-3;Nedd3	Developmentally-regulated GTP-binding protein 1	P32233;Q5NBZ3;Q8BNS0;Q8CHR8	NP_031905	NM_007879	ENSMUST00000020741	MGI:1343297	367	40.512	27	466104	634393	636462	754802	544663	691984	40.68	38.39	39.52	49.4	44.31	46.79	8.43	8.7	8.57	4.23	3.78	4	107.98	147.26	126.1
IPI00754649.2;IPI00620222.3;IPI00467172.2;IPI00928288.1;IPI00853764.1;IPI00944762.1;IPI00648375.2	Myosin-Ic;Myosin I beta;MMI-beta	Myo1c	Isoform 3 of Myosin-Ic;Isoform 1 of Myosin-Ic;Isoform 2 of Myosin-Ic;Isoform 4 of Myosin-Ic	Q9WTI7-3;Q9WTI7;Q9WTI7-1;Q9WTI7-2;Q9WTI7-4	NP_001074244;NP_001074243;NP_032685	NM_001080775	ENSMUST00000057572;ENSMUST00000069057;ENSMUST00000102504;ENSMUST00000102505;ENSMUST00000108431	MGI:106612;MGI:106612;MGI:106612;MGI:106612	1044	119.88	66	459112	629067	645639	760854	544446	691830	85.05	76.28	80.55	40.78	40.06	40.42	19.16	20.6	19.87	5.03	4.09	4.54	55.04	78.75	65.84
IPI00125929.2	NADH dehydrogenase [ubiquinone] 1 alpha subcomplex subunit 4;NADH-ubiquinone oxidoreductase MLRQ subunit;Complex I-MLRQ	Ndufa4	NADH dehydrogenase [ubiquinone] 1 alpha subcomplex subunit 4	Q62425	NP_035016	NM_010886	ENSMUST00000031637	MGI:107686	82	9.3267	8	258417	456514	1143070	1.12005e+06	543497	691158	252.46	341.6	293.66	11.53	11.71	11.62	14.34	21.85	17.7	17.91	17.69	17.8	22.57	60.37	36.91
IPI00122353.1;IPI00115680.1	Glucosidase 2 subunit beta;Glucosidase II subunit beta;Protein kinase C substrate 60.1 kDa protein heavy chain;80K-H protein	Prkcsh	Isoform 2 of Glucosidase 2 subunit beta;Isoform 1 of Glucosidase 2 subunit beta	O08795-2;O08795;Q3TWG2;Q9WVP2;O08795-1;Q3U518;Q9R1N5	NP_032951	NM_008925	ENSMUST00000003493;ENSMUST00000115331	MGI:107877;MGI:107877	528	59.559	21	705148	799212	418901	597709	543495	691156	65.63	83.89	74.2	96.61	86.98	91.67	13.41	26.34	18.79	4.87	3.91	4.36	79.77	37.18	54.46
IPI00314153.4;IPI00882203.1;	Tyrosyl-tRNA synthetase, cytoplasmic;Tyrosyl--tRNA ligase	Yars	Tyrosyl-tRNA synthetase	Q91WQ3;A2A7S7	NP_598912	NM_134151	ENSMUST00000001365;ENSMUST00000106054	MGI:2147627	564	63.001	50	649758	763557	452600	624073	542292	690302	34.45	28.87	31.54	145.91	5126.4	864.87	11.02	8.78	9.84	2.93	2.82	2.88	130.68	85.08	105.44
IPI00387337.1;IPI00461581.1	Basic leucine zipper and W2 domain-containing protein 2	Bzw2	Basic leucine zipper and W2 domain-containing protein 2	Q91VK1;Q3TRM2;Q3V199	NP_080116	NM_025840	ENSMUST00000020856	MGI:1914162	419	48.063	25	481106	645704	604038	733102	539079	688018	65.98	61.21	63.55	47.74	63.64	55.12	9.92	14.5	12	6.06	4.13	5	69.4	77.31	73.24
IPI00109447.1;IPI00831637.1	Protein cornichon homolog 4	Cnih4	Protein cornichon homolog 4;13 kDa protein	Q9CX13	NP_084407	NM_030131	ENSMUST00000075968	MGI:1925828	139	16.089	1	437407	612299	661944	771514	538088	687312	13.17	9.06	10.92	270.88	308.64	289.14	17.4	18.23	17.81	0.83	0.52	0.66	224.12	418.38	306.21
IPI00125143.2;IPI00874737.2;IPI00462975.3;IPI00885242.1;IPI00856439.1	Actin-related protein 2/3 complex subunit 1B;Arp2/3 complex 41 kDa subunit;p41-ARC;Actin related protein 2/3 complex, subunit 1B;Putative uncharacterized protein;Actin related protein 2/3 complex, subunit 1B, isoform CRA_a;Actin related protein 2/3 complex, subunit 1B, isoform CRA_b	Arpc1b;mCG_126730	Arpc1b protein;actin related protein 2/3 complex, subunit 1B;hypothetical protein	Q9WV32;Q3TBA2;Q3TCE7;Q3U094;Q91Z25;Q9CRC4	NP_075631;XP_486686;XP_910711	NM_023142	ENSMUST00000085679;ENSMUST00000110660	MGI:1343142;MGI:1343142	376	41.498	16	667683	775238	430409	606814	536075	685876	NA	NA	NA	65.46	66.24	65.85	14.63	15.98	15.29	NA	NA	NA	NA	NA	NA
IPI00118832.1;IPI00857686.1;IPI00857436.1;IPI00856287.1	Endoplasmic reticulum protein ERp29	Erp29	Endoplasmic reticulum resident protein 29	P57759;A8C1V9	NP_080405	NM_026129	ENSMUST00000111802	MGI:1914647	262	28.823	16	433598	609318	657714	768760	534025	684412	39.76	41.45	40.6	72.65	102.65	86.36	10.35	15.01	12.46	3.54	2.73	3.11	91.94	107.67	99.5
IPI00114416.1;IPI00331692.1	3,2-trans-enoyl-CoA isomerase, mitochondrial;Dodecenoyl-CoA isomerase;Delta(3),Delta(2)-enoyl-CoA isomerase;Dci protein;Dodecenoyl-Coenzyme A delta isomerase (3,2 trans-enoyl-Coenyme A isomerase);Putative uncharacterized protein	Dci;mCG_12836	3,2-trans-enoyl-CoA isomerase, mitochondrial;dodecenoyl-Coenzyme A delta isomerase precursor	P42125;Q8QZV3;Q9DBN7	NP_034153	NM_010023	ENSMUST00000024946	MGI:94871;MGI:94871	289	32.078	15	697798	794555	408221	589159	533719	684193	26	14.37	19.33	314.06	NA	314.06	8.68	10.58	9.58	2.64	NA	2.64	NA	NA	NA
IPI00109082.3	Dolichyl-diphosphooligosaccharide--protein glycosyltransferase subunit DAD1;Defender against cell death 1	Dad1	Dolichyl-diphosphooligosaccharide--protein glycosyltransferase subunit DAD1	P61804;B8JJY6	NP_001106829;NP_034145	NM_001113358	ENSMUST00000022781	MGI:101912	113	12.497	4	453052	624421	628312	749394	533533	684060	70.54	63.69	67.03	78.65	148.29	107.99	11.71	16.73	14	5.75	3.9	4.73	52.78	62.45	57.41
IPI00473196.1;IPI00649867.1	FUS-interacting serine-arginine-rich protein 1;TLS-associated protein with Ser-Arg repeats;TLS-associated serine-arginine protein;Neural-specific SR protein;Neural-salient serine/arginine-rich protein;FUS interacting protein (Serine-arginine rich) 1;Putative uncharacterized protein	Fusip1;Nssr;RP23-161N17.2-004	Isoform 2 of Splicing factor, arginine/serine-rich 13A;Putative uncharacterized protein	Q9R0U0-2;Q9R0U0;Q3TFP0			ENSMUST00000030438;ENSMUST00000105853;ENSMUST00000102544	MGI:1333805;MGI:1333805	261	31.213	2	438785	613374	645748	760925	532301	683179	NA	NA	NA	64.98	55.68	60.15	NA	NA	NA	NA	NA	NA	NA	NA	NA
IPI00322869.3;	ATP-binding cassette sub-family E member 1;RNase L inhibitor;Ribonuclease 4 inhibitor	Abce1;Rli	ATP-binding cassette sub-family E member 1	P61222;Q3TIU8;Q3TJM9;Q3UHY8;Q6NXX7;Q8C2N8	NP_056566	NM_015751	ENSMUST00000080536	MGI:1195458	599	67.314	39	563780	705430	496676	657280	529166	680931	55.72	48.79	52.14	55.25	61.03	58.07	10.8	12.28	11.51	4.81	3.7	4.22	89.84	82.56	86.13
IPI00129792.1;IPI00882353.1	Importin subunit alpha-4;Karyopherin subunit alpha-4;Importin alpha Q1	Kpna4;Qip1	Importin subunit alpha-4	O35343;Q3UGH8;Q4FJX1	NP_032493	NM_008467	ENSMUST00000029353	MGI:1100848	521	57.922	15	431354	607557	638949	756446	524989	677927	29.29	20.92	24.75	46.98	59.57	52.9	7.44	5.48	6.38	3.36	3.02	3.19	142.56	241.21	185.44
IPI00127174.4;IPI00652919.2;IPI00857642.1	Poly(U)-binding-splicing factor PUF60;60 kDa poly(U)-binding-splicing factor	Puf60	Isoform 2 of Poly(U)-binding-splicing factor PUF60;Isoform 1 of Poly(U)-binding-splicing factor PUF60;Isoform 3 of Poly(U)-binding-splicing factor PUF60	Q3UEB3-2;Q3UEB3;Q3UEB3-1;Q0VDY2;Q3UEB3-3	NP_598452;NP_082640;NP_001158072	NM_133691	ENSMUST00000002599;ENSMUST00000100527	MGI:1915209;MGI:1915209;MGI:1915209	547	58.544	28	511137	667888	538077	687303	524434	677527	137.5	127.46	132.38	21.62	20.01	20.8	8.48	7.95	8.21	14.23	13.48	13.85	50.55	57.4	53.86
IPI00673707.3;IPI00339916.9	Glutamyl-prolyl-tRNA synthetase;Bifunctional aminoacyl-tRNA synthetase;Glutamyl-tRNA synthetase;Glutamate--tRNA ligase;Prolyl-tRNA synthetase;Proline--tRNA ligase	Eprs;Qprs	Glutamyl-prolyl-tRNA synthetase;Bifunctional aminoacyl-tRNA synthetase	B9EIU1;Q8CGC7;Q3TLK2;Q3TMX9;Q3UGD4;Q8BTR1;Q9CRF9	XP_913237;NP_084011		ENSMUST00000046514	MGI:97838	1512	169.96	116	559998	702786	484396	648164	520827	674924	NA	NA	NA	92.06	405.8	193.29	NA	NA	NA	NA	NA	NA	NA	NA	NA
IPI00153234.2;IPI00816895.1	Pyrroline-5-carboxylate reductase 3;Pyrroline-5-carboxylate reductase-like protein	Pycrl	Pyrroline-5-carboxylate reductase 3;26 kDa protein	Q9DCC4	NP_079688	NM_025412	ENSMUST00000053918	MGI:1913444	274	28.721	13	812323	864853	325740	519455	514399	670264	43.99	35.92	39.75	90.72	3240.1	542.17	10.41	9.38	9.88	3.9	3.33	3.61	136.54	51.23	83.64
IPI00221581.1	Eukaryotic translation initiation factor 4B	Eif4b	Eukaryotic translation initiation factor 4B	Q8BGD9;B2RWE8;Q3TDD8;Q3THB0;Q3TLQ9;Q3TSY9;Q3UGC0;Q922K6	NP_663600	NM_145625	ENSMUST00000078635	MGI:95304	611	68.839	30	560310	703004	471809	638714	514159	670090	NA	NA	NA	69.99	89.51	79.15	8.11	11.9	9.83	NA	NA	NA	NA	NA	NA
IPI00849044.2;IPI00313558.4;IPI00605394.1;IPI00755258.1;IPI00751014.1	Putative uncharacterized protein;Coatomer subunit delta;Delta-coat protein	Arcn1;Copd	Putative uncharacterized protein;Coatomer subunit delta	Q3TDU1;Q3U4S9;Q8C0G7;Q8R1S6;Q91W48;Q5XJY5	NP_666097	NM_145985	ENSMUST00000034607	MGI:2387591;MGI:2387591	511	57.229	36	619224	743328	423864	601649	512315	668748	39.56	46.38	42.83	61.32	57.88	59.57	9.35	13.2	11.11	3.8	3.34	3.56	132.78	76.86	101.02
IPI00278498.10;IPI00890054.1;IPI00608124.3	ADP-ribosylation factor-like protein 1;Putative uncharacterized protein;Arl1 protein	Arl1	ADP-ribosylation factor-like protein 1;Putative uncharacterized protein;Arl1 protein	P61211;Q14AC7;Q3TIR2;Q9D7H9;Q4V9U3	NP_080135	NM_025859	ENSMUST00000080379;ENSMUST00000116234;ENSMUST00000095348	MGI:99436;MGI:99436;MGI:99436	181	20.411	11	483759	647688	540827	689261	511498	668153	65.22	48.8	56.41	22.12	32.45	26.79	7.88	7.86	7.87	7.15	5.21	6.1	100.2	115.33	107.5
IPI00116192.1	Thioredoxin-dependent peroxide reductase, mitochondrial;Perioredoxin-3;PRX III;Antioxidant protein 1;Protein MER5	Prdx3;Aop1;Mer5	Thioredoxin-dependent peroxide reductase, mitochondrial	P20108;Q8K4K8	NP_031478	NM_007452	ENSMUST00000025961	MGI:88034	257	28.127	10	421715	599945	619884	743770	511287	667999	NA	NA	NA	253.3	43606	3323.46	11.07	9.83	10.43	NA	NA	NA	NA	NA	NA
IPI00116120.3;IPI00885252.1	Programmed cell death protein 5;TF-1 cell apoptosis-related protein 19	Pdcd5;Tfar19	Programmed cell death protein 5;22 kDa protein	P56812;Q564F6	NP_062720;XP_001476231;XP_001478306	NM_019746	ENSMUST00000118501;ENSMUST00000120714	MGI:1913538	128	14.535	8	869748	898445	300368	496479	511121	667878	30.44	28.74	29.58	38.17	47.76	42.69	9.03	27.3	15.7	3	1.31	1.99	276.32	98.35	164.85
IPI00471443.1;IPI00556700.2	Eukaryotic translation initiation factor 3 subunit J;Eukaryotic translation initiation factor 3 subunit 1;eIF-3-alpha;eIF3 p35;Eif3j protein	Eif3j;Eif3s1;ENSMUSG00000043424	Eukaryotic translation initiation factor 3 subunit J;MCG11598	Q66JS6;Q2YDW1;Q3UGC7;Q66JW9;Q99JK5	XP_001472005;XP_001479331;NP_653128		ENSMUST00000057110;ENSMUST00000028668	MGI:1925905;MGI:1925905	263	29.485	15	543150	690911	480686	645390	510965	667764	NA	NA	NA	71.75	118.37	92.16	NA	NA	NA	NA	NA	NA	NA	NA	NA
IPI00480307.1;IPI00120513.3;IPI00756831.1	COP9 signalosome complex subunit 2;JAB1-containing signalosome subunit 2;Thyroid receptor-interacting protein 15;Alien homolog;COP9 (Constitutive photomorphogenic) homolog, subunit 2 (Arabidopsis thaliana)	Cops2;Csn2;Trip15;RP23-368I1.3-003	Isoform 2 of COP9 signalosome complex subunit 2;Isoform 1 of COP9 signalosome complex subunit 2;COP9 (Constitutive photomorphogenic) homolog, subunit 2	P61202-2;P61202;Q3V3N6;P61202-1;A2AQE3;Q3UK65;A2AQE4	NP_034069	NM_009939	ENSMUST00000028635;ENSMUST00000110466;ENSMUST00000110462	MGI:1330276;MGI:1330276;MGI:1330276	450	52.404	27	456884	627362	570412	710047	510502	667426	29.9	31.8	30.84	64.82	88.08	75.56	7.86	9.39	8.59	3.28	2.95	3.11	132.02	128.06	130.02
IPI00132042.1	Pyruvate dehydrogenase E1 component subunit beta, mitochondrial	Pdhb	Pyruvate dehydrogenase E1 component subunit beta, mitochondrial	Q9D051	NP_077183	NM_024221	ENSMUST00000022268	MGI:1915513	359	38.937	15	443224	616828	586776	721340	509974	667042	22.16	18.49	20.24	583.52	NA	583.52	8.46	10.81	9.56	2.3	NA	2.3	NA	NA	NA
IPI00462445.2;IPI00666323.1;IPI00817013.1	E3 ubiquitin-protein ligase NEDD4;Neural precursor cell expressed developmentally down-regulated protein 4	Nedd4;Kiaa0093;Nedd-4;Nedd4a	E3 ubiquitin-protein ligase NEDD4	P46935;B2RSC8;Q3TUU1;Q8BNU7	NP_035020	NM_010890	ENSMUST00000034740	MGI:97297	887	102.71	37	317858	512405	816798	867508	509535	666721	116.18	118.78	117.47	8.65	10.01	9.3	18.25	27.96	22.59	7.08	5.36	6.16	72.73	144.78	102.61
IPI00387422.3;IPI00408218.1;IPI00228360.3	Putative uncharacterized protein;Zyx protein;Zyxin	Zyx	zyxin;Zyx protein;Zyxin	Q3TCR9;Q3UGQ3;Q8CBM0;Q8CD55;Q7TQE2;Q62523	NP_035907	NM_011777	ENSMUST00000070635;ENSMUST00000031890	MGI:103072;MGI:103072;MGI:103072	564	60.545	24	665162	773604	389435	573876	508957	666299	262.66	259.06	260.85	19.09	16.91	17.97	12.19	9.48	10.75	20.81	23.84	22.27	35.92	23.59	29.11
IPI00230204.7;IPI00877205.1;IPI00856409.1	Aspartate aminotransferase, cytoplasmic;Transaminase A;Glutamate oxaloacetate transaminase 1;Aspartate aminotransferase	Got1	Aspartate aminotransferase, cytoplasmic;aspartate aminotransferase 1	P05201;Q3UJH8	NP_034454	NM_010324	ENSMUST00000026196	MGI:95791;MGI:95791	413	46.231	4	513795	669824	504122	662759	508935	666283	19.1	14.14	16.43	226.35	2304.2	722.19	9.2	7.85	8.5	1.86	1.51	1.67	180.73	192.48	186.51
IPI00136251.1	DnaJ homolog subfamily A member 2	Dnaja2	DnaJ homolog subfamily A member 2	Q9QYJ0;Q3TFF0	NP_062768	NM_019794	ENSMUST00000034138	MGI:1931882	412	45.745	21	457248	627641	565538	706656	508519	665979	40.78	40.52	40.65	28.6	29.29	28.94	9.67	13.69	11.51	3.82	2.84	3.29	133.56	152.79	142.85
IPI00312128.3;IPI00453895.3	Transcription intermediary factor 1-beta;Tripartite motif-containing protein 28;KRAB-A-interacting protein;KRIP-1	Trim28;Krip1;Tif1b	Isoform 1 of Transcription intermediary factor 1-beta;Isoform 2 of Transcription intermediary factor 1-beta	Q62318-1;Q62318;Q3UDN8;Q5EBP9;Q62318-2	NP_035718	NM_011588	ENSMUST00000005705	MGI:109274;MGI:109274	834	88.846	31	374783	561729	689389	789198	508302	665821	72.95	67.68	70.27	60.92	82.35	70.83	11.79	11.08	11.43	5.92	5.53	5.72	46.44	72.62	58.07
IPI00116991.1;IPI00331327.3;IPI00759998.1;IPI00120561.3;IPI00875330.1;IPI00895086.1	Histidyl-tRNA synthetase, cytoplasmic;Histidine--tRNA ligase;Hars	Hars	Histidyl-tRNA synthetase, cytoplasmic;histidyl-tRNA synthetase	Q61035;A7XUS2;Q3TKU3;Q3U890;Q3UDH1;Q8C2D1;Q8VDX8;Q9D094	NP_032240	NM_008214	ENSMUST00000001416	MGI:108087;MGI:108087	509	57.416	31	477769	643202	540062	688716	507961	665571	55.77	45.65	50.46	80.11	113.07	95.17	10.85	15.13	12.81	4.8	2.99	3.79	69.59	80.27	74.74
IPI00111829.1;IPI00649823.2	Probable rRNA-processing protein EBP2;EBNA1 binding protein 2	Ebna1bp2;Ebp2;RP23-154A15.1-004	Probable rRNA-processing protein EBP2;EBNA1 binding protein 2	Q9D903;A2ACZ1	NP_081208	NM_026932	ENSMUST00000030501;ENSMUST00000106362	MGI:1916322;MGI:1916322	306	34.702	20	725363	811914	355319	545263	507677	665364	23.96	20.71	22.27	26.19	31.16	28.56	12.6	22.05	16.67	1.86	1.07	1.41	357.21	191.92	261.83
IPI00110931.1;IPI00461325.1;IPI00461326.3;IPI00881775.1	H/ACA ribonucleoprotein complex subunit 1;snoRNP protein GAR1;Nucleolar protein family A member 1	Gar1;Nola1	Isoform 1 of H/ACA ribonucleoprotein complex subunit 1;Isoform 2 of H/ACA ribonucleoprotein complex subunit 1;Isoform 3 of H/ACA ribonucleoprotein complex subunit 1;20 kDa protein	Q9CY66-1;Q9CY66;Q3TKG5;Q9CY66-2;Q9CY66-3	NP_080854	NM_026578	ENSMUST00000029643;ENSMUST00000106366	MGI:1930948;MGI:1930948;MGI:1930948	231	23.474	10	636357	754732	404766	586372	507519	665248	51.55	42.01	46.53	60.42	86.92	72.47	5.29	6.51	5.87	7.83	5.24	6.4	104.34	71.45	86.34
IPI00461621.1;IPI00652617.1	U5 small nuclear ribonucleoprotein 40 kDa protein;WD repeat-containing protein 57	Snrnp40;Wdr57	U5 small nuclear ribonucleoprotein 40 kDa protein	Q6PE01	NP_079921	NM_025645	ENSMUST00000105994	MGI:1913835	358	39.275	13	537936	687203	478643	643858	507424	665179	33.39	27.92	30.53	94.41	113.92	103.71	8.92	8.42	8.67	3.32	2.82	3.06	123.9	117.26	120.53
IPI00331315.9	Insulin-like growth factor 2 mRNA-binding protein 3;IGF-II mRNA-binding protein 3;VICKZ family member 3	Igf2bp3;Vickz3	Insulin-like growth factor 2 mRNA-binding protein 3	Q9CPN8	NP_076159	NM_023670	ENSMUST00000031838	MGI:1890359	579	63.574	24	454991	625911	557279	700880	503545	662337	13.34	13.97	13.65	107.17	178.94	138.48	9.72	9.32	9.52	1.24	1.3	1.27	260.54	247.4	253.89
IPI00124284.3;IPI00673161.1	DNA-directed RNA polymerases I, II, and III subunit RPABC3;DNA-directed RNA polymerase II subunit H;RPB17;RPB8	Polr2h	DNA-directed RNA polymerases I, II, and III subunit RPABC3;similar to RNA polymerase II subunit hRPB17 isoform 2	Q923G2	NP_663607;XP_981329;XP_996451	NM_145632	ENSMUST00000021405	MGI:2384309	150	17.143	10	433163	608977	577505	714959	500154	659845	32.57	21.19	26.27	52.31	55.08	53.68	6.74	4.83	5.71	4.04	3.42	3.72	123.71	223.46	166.27
IPI00378063.1;IPI00119689.1	AP-2 complex subunit beta-1;Adapter-related protein complex 2 beta-1 subunit;Beta2-adaptin;Beta-adaptin;Plasma membrane adaptor HA2/AP2 adaptin beta subunit;Clathrin assembly protein complex 2 beta large chain;AP105B	Ap2b1;Clapb1	Isoform 2 of AP-2 complex subunit beta;Isoform 1 of AP-2 complex subunit beta	Q9DBG3-2;Q9DBG3;Q5SWR1;Q9DBG3-1;Q5SWR0	NP_001030931;NP_082191	NM_001035854	ENSMUST00000018875;ENSMUST00000065692	MGI:1919020;MGI:1919020	951	105.72	28	370218	557902	674594	779704	499747	659546	27.1	29.07	28.07	114.45	145.59	129.08	18.96	22.66	20.72	1.61	1.47	1.54	105.9	146.37	124.5
IPI00929758.1;IPI00648794.3	Talin 1	Tln1;RP23-195K8.11-001	talin 1	A2AIM8;Q0V930;Q3TBC3;Q3UHS6;Q80TM2;Q8C9Z8	NP_035732	NM_011602	ENSMUST00000030187	MGI:1099832	2541	269.82	2	432024	608084	576729	714423	499161	659114	47.68	52.19	49.88	45.16	47.7	46.41	22	28.37	24.99	2.61	2.33	2.47	89.47	96.85	93.09
IPI00128692.1	Sterol-4-alpha-carboxylate 3-dehydrogenase, decarboxylating	Nsdhl	Sterol-4-alpha-carboxylate 3-dehydrogenase, decarboxylating	Q9R1J0;Q3US15;Q7TPY3;Q8VE30	NP_035071	NM_010941	ENSMUST00000033715	MGI:1099438	362	40.685	24	418962	597757	592352	725156	498170	658384	8.85	9.31	9.07	186.52	NA	186.52	11.64	22.33	16.12	0.72	NA	0.72	333.97	NA	NA
IPI00465765.2;IPI00831646.1;IPI00830309.1;IPI00828639.2;IPI00828673.2;IPI00889955.1	N-terminal acetyltransferase complex ARD1 subunit homolog A;N-acetyltransferase ARD1 homolog;Putative uncharacterized protein;N-acetyltransferase ARD1 homolog (S. cerevisiae), isoform CRA_a	Ard1a;Ard1;Te2;RP23-252M19.3-007;RP23-252M19.3-012;RP23-252M19.3-008;RP23-252M19.3-004;mCG_8092	N-terminal acetyltransferase complex ARD1 subunit homolog A;N-acetyltransferase ARD1 homolog;N-acetyltransferase ARD1 homolog;N-acetyltransferase ARD1 homolog;N-acetyltransferase ARD1 homolog;N-acetyltransferase ARD1 homolog (S. cerevisiae), isoform CRA_a	Q9QY36;Q540H0;Q684Q8;B1AUY7;B1AUY8;B1AUZ1;B1AUY9;Q8BJV4	NP_063923	NM_019870	ENSMUST00000033763;ENSMUST00000114390;ENSMUST00000114391;ENSMUST00000096316;ENSMUST00000114387	MGI:1915255	235	26.519	5	415088	594668	596647	728084	497655	658004	58.91	36.53	46.39	91.3	103.39	97.15	10.53	12.38	11.42	5.18	2.75	3.78	56.39	111.74	79.38
IPI00310658.5;IPI00880262.1	Aldo-keto reductase family 1 member C13	Akr1c13	Aldo-keto reductase family 1 member C13	Q8VC28;Q54A37;Q571M4	NP_038806	NM_013778	ENSMUST00000021634	MGI:1351662	323	37.057	9	468943	636546	527738	679905	497473	657870	22.63	23.32	22.97	199.78	447.4	298.97	10.33	14.66	12.3	2.02	1.56	1.77	142.87	128.89	135.7
IPI00337955.1;IPI00461920.1	DNA-directed RNA polymerases I, II, and III subunit RPABC1;DNA-directed RNA polymerase II subunit E;RPB5	Polr2e	DNA-directed RNA polymerases I, II, and III subunit RPABC1	Q80UW8;Q3V214;Q8R0H0	NP_079830	NM_025554	ENSMUST00000004786	MGI:1913670	210	24.57	13	909763	921275	271670	469431	497147	657629	90.5	54.22	70.05	23	26.87	24.86	8.95	13.14	10.84	8.99	3.92	5.93	123.34	62.22	87.6
IPI00109932.1	Probable ATP-dependent RNA helicase DDX6;DEAD box protein 6;ATP-dependent RNA helicase p54;Oncogene RCK homolog	Ddx6;Hlr2;Rck	Probable ATP-dependent RNA helicase DDX6	P54823	NP_001104296;NP_031867;NP_851841	NM_001110826	ENSMUST00000098836	MGI:104976	483	54.191	31	479571	644555	515308	670924	497118	657608	21.1	27.02	23.88	31.26	38.15	34.54	6.19	4.31	5.16	2.81	4.82	3.68	256.97	183.64	217.23
IPI00625248.3;IPI00115085.1;IPI00473176.1;IPI00881452.1	Putative uncharacterized protein;Inositol monophosphatase;Inositol-1(or 4)-monophosphatase;Lithium-sensitive myo-inositol monophosphatase A1;Impa1 protein	Impa1	inositol (myo)-1(or 4)-monophosphatase 1;Inositol monophosphatase 1;Impa1 protein	Q3TME6;Q3U5R8;Q924B0;Q9D066;O55023;Q80ZJ2	NP_061352	NM_018864	ENSMUST00000065938;ENSMUST00000118410	MGI:1933158;MGI:1933158;MGI:1933158	277	30.429	17	626741	748348	392232	576172	495810	656642	14.95	13.57	14.24	104.88	142.42	122.22	9.11	13.22	10.97	1.46	0.98	1.2	309.44	193.93	244.97
IPI00453817.3;IPI00474858.1	Sodium-coupled neutral amino acid transporter 2;Amino acid transporter A2;System A amino acid transporter 2;System N amino acid transporter 2;System A transporter 1;Solute carrier family 38 member 2	Slc38a2;Ata2;Kiaa1382;Sat2;Snat2	Sodium-coupled neutral amino acid transporter 2	Q8CFE6	NP_780330	NM_175121	ENSMUST00000023099	MGI:1915010	504	55.503	6	289851	486705	845274	884252	494978	656027	NA	NA	NA	10.19	8.18	9.13	4.17	3.49	3.81	NA	NA	NA	NA	NA	NA
IPI00223437.4;IPI00380335.3	Coatomer subunit gamma;Gamma-coat protein	Copg;Copg1	Putative uncharacterized protein	Q9QZE5;Q8BP96;Q922C6	NP_059505	NM_017477	ENSMUST00000113607	MGI:1858696	878	98.009	36	386964	571843	630387	750774	493900	655230	67.27	71.23	69.22	64.69	62.66	63.66	17.8	22.67	20.09	4.16	3.61	3.88	50.96	69.48	59.5
IPI00135512.1	Protein canopy homolog 2;MIR-interacting saposin-like protein;Transmembrane protein 4;Putative secreted protein ZSIG9	Cnpy2;Msap;Tmem4;Zsig9	Protein canopy homolog 2	Q9QXT0	NP_064337	NM_019953	ENSMUST00000026446	MGI:1928477	182	20.767	11	493039	654591	486552	649772	489785	652179	40.84	28.81	34.3	90.42	129.55	108.23	10.53	13.92	12.1	3.59	2	2.68	94.85	112.67	103.38
IPI00109073.5	Tubulin beta-4 chain	Tubb4	Tubulin beta-4 chain	Q9D6F9	NP_033477		ENSMUST00000071135	MGI:107848	444	49.585	2	296774	493156	804780	860364	488710	651380	NA	NA	NA	121.28	193.76	153.29	NA	NA	NA	NA	NA	NA	NA	NA	NA
IPI00116236.5	Glutathione S-transferase, theta 3	Gstt3	Glutathione S-transferase, theta 3	Q6P6I4;Q99L20	NP_598755	NM_133994	ENSMUST00000001715	MGI:2143526	241	27.403	15	471143	638210	506294	664351	488402	651151	15.8	27.57	20.87	5533.6	253.8	1185.09	11.42	26.58	17.42	1.31	1.28	1.29	NA	110.54	110.54
IPI00466640.2;IPI00853669.1;IPI00881724.1;IPI00459804.2;IPI00881593.1;IPI00880792.1;IPI00880934.1;	Transmembrane emp24 domain-containing protein 5	Tmed5	Transmembrane emp24 domain-containing protein 5;hypothetical protein isoform 2	Q9CXE7;A2RS96;Q3U9T7;Q8VCE7	NP_083152;XP_001476525;XP_001476544	NM_028876	ENSMUST00000002837	MGI:1921586	229	26.172	9	627509	748860	379674	565807	488108	650932	16.39	13.26	14.75	58.51	75.39	66.42	9.99	13.76	11.73	1.5	0.93	1.18	329.14	223.74	271.37
IPI00649950.3;IPI00469260.3	Elongation factor Tu GTP binding domain containing 2;116 kDa U5 small nuclear ribonucleoprotein component;U5 snRNP-specific protein, 116 kDa;Elongation factor Tu GTP-binding domain-containing protein 2	Eftud2;RP23-463E7.2-002;mCG_49887;Snrp116	elongation factor Tu GTP binding domain containing 2 isoform b;116 kDa U5 small nuclear ribonucleoprotein component	A2AH85;Q3TMY8;Q3U5Q3;Q6A0E3;Q7TMX4;O08810;Q543F1	NP_001103465;NP_035561	NM_001109995	ENSMUST00000021306;ENSMUST00000107060	MGI:1336880;MGI:1336880	972	109.49	52	431704	607832	550334	695994	487424	650423	72.16	63.72	67.81	54.77	53.12	53.94	17.05	21.07	18.96	4.58	3.37	3.93	55.12	72.94	63.41
IPI00109611.1	UPF0389 protein FAM162A;E2-induced gene 5 protein homolog	Fam162a;E2ig5	Protein FAM162A	Q9D6U8	NP_081618	NM_027342	ENSMUST00000004057	MGI:1917436	155	17.725	11	823789	871642	287903	484878	487002	650109	52.84	46.69	49.67	70.18	227.32	126.31	10.28	22.04	15.05	4.73	2.41	3.37	122.9	39.98	70.1
IPI00114209.1;IPI00606398.1;IPI00669583.3;	Glutamate dehydrogenase 1, mitochondrial	Glud1;Glud	Glutamate dehydrogenase 1, mitochondrial	P26443;Q3TSQ7	NP_032159	NM_008133	ENSMUST00000022322	MGI:95753	558	61.336	31	512359	668779	462874	631937	486988	650099	27.95	24.52	26.18	200.71	195.63	198.15	14.58	13.91	14.24	1.96	1.7	1.83	125.18	118.26	121.67
IPI00222509.1;IPI00649648.1	Protein RCC2	Rcc2;Kiaa1470	Protein RCC2	Q8BK67	NP_776292	NM_173867	ENSMUST00000038893;ENSMUST00000071169	MGI:1919784	520	55.983	32	562081	704243	418792	597622	485175	648747	85.79	77.26	81.41	37.36	63.49	48.7	10.33	7.59	8.85	7.65	8.49	8.06	67.43	44.04	54.49
IPI00187443.1;IPI00405405.1	Eukaryotic translation initiation factor 5;Eif5 protein	Eif5	Eukaryotic translation initiation factor 5;Putative uncharacterized protein	P59325;Q05CM5;Q3TKY2;Q3TQR3;Q05C65;Q05CY6;Q3TT65;Q6PHA6;Q8BVV6	NP_775539;NP_829887;XP_001479641;XP_001479649	NM_173363	ENSMUST00000050993;ENSMUST00000074417	MGI:95309;MGI:95309	429	48.968	8	414758	594404	564974	706263	484074	647926	59.7	57.13	58.4	46.21	45.84	46.02	10.27	12.75	11.44	5.35	4.21	4.75	68.13	88	77.43
IPI00462934.2	Far upstream element-binding protein 2;KH type-splicing regulatory protein	Khsrp;Fubp2	Far upstream element-binding protein 2	Q3U0V1	NP_034743	NM_010613	ENSMUST00000007814	MGI:1336214	748	76.809	3	493923	655245	473210	639771	483456	647464	33.54	37.78	35.6	66.96	64.92	65.93	8.6	9.77	9.17	3.43	3.4	3.41	124.94	99.89	111.71
IPI00319652.2	Glutathione peroxidase 1;GSHPx-1;Cellular glutathione peroxidase	Gpx1	Glutathione peroxidase 1	P11352;Q5RJH8	NP_032186	NM_008160	ENSMUST00000082429	MGI:104887	201	22.282	16	436641	611700	533795	684247	482780	646959	226.15	228.41	227.28	46.79	39.98	43.25	14.74	10.79	12.61	15.76	19.05	17.33	18.77	22.15	20.39
IPI00930882.1;IPI00114641.3	Putative uncharacterized protein;4F2 cell-surface antigen heavy chain	Slc3a2;Mdu1	solute carrier family 3, member 2 isoform a;4F2 cell-surface antigen heavy chain	Q3TN39;Q8BTJ9;P10852;Q3TIP1;Q3U144;Q60849	NP_001154885;NP_032603	NM_001161413	ENSMUST00000010239	MGI:96955;MGI:96955	565	62.239	23	408279	589206	559980	702773	478151	643491	70.03	84.5	76.93	23.84	18.31	20.89	7.54	8.77	8.13	7.94	8.27	8.1	77.14	94.89	85.55
IPI00132217.1;IPI00857192.1;IPI00856326.1	Mitochondrial fission 1 protein;Fis1 homolog;Tetratricopeptide repeat protein 11;TPR repeat protein 11	Fis1;Ttc11	Mitochondrial fission 1 protein;tetratricopeptide repeat domain 11 isoform 2	Q9CQ92	NP_079838;NP_001156715	NM_025562	ENSMUST00000019198	MGI:1913687	152	17.008	10	439740	614118	513016	669257	474967	641097	63.29	48.19	55.22	50.85	61.26	55.81	14.38	18.81	16.45	4.48	2.73	3.5	65.47	86.09	75.08
IPI00116770.1	Ras-related protein Rab-18	Rab18	Ras-related protein Rab-18	P35293;Q0PD38;Q8CEH2	NP_851415	NM_181070	ENSMUST00000097680	MGI:102790	206	23.035	14	587554	721873	383512	568991	474694	640891	17.88	15.96	16.89	42.2	50.71	46.26	10.51	15.47	12.75	1.58	1.03	1.27	320.04	214.64	262.09
IPI00331302.5;IPI00315127.1	Ribonucleoside-diphosphate reductase;Ribonucleoside-diphosphate reductase large subunit;Ribonucleoside-diphosphate reductase subunit M1;Ribonucleotide reductase large subunit	Rrm1	ribonucleotide reductase M1;Ribonucleoside-diphosphate reductase large subunit	Q05DU8;Q6NZB3;Q91YM8;P07742	NP_033129	NM_009103	ENSMUST00000033283	MGI:98180;MGI:98180	792	90.209	39	259188	457273	859756	892672	472057	638903	69.87	62.89	66.28	13.75	15.17	14.44	15.48	16.56	16.01	4.72	3.88	4.27	72.48	212.01	123.97
IPI00555150.2;IPI00420136.2;IPI00857621.1;IPI00857793.1	Sorting nexin-3;SDP3 protein;Putative uncharacterized protein;Sorting nexin 3;Sorting nexin 3, isoform CRA_b	Snx3;mCG_121767	Sorting nexin-3;sorting nexin 3;16 kDa protein;15 kDa protein	O70492;Q78ZM0;Q9CSC2;Q9CU14	NP_059500	NM_017472	ENSMUST00000019939	MGI:1860188;MGI:1860188	162	18.757	10	409293	590022	544274	691708	471983	638847	41.85	31.56	36.34	29.79	40.77	34.85	14.1	14.62	14.36	3	2.12	2.52	115.97	162.03	137.08
IPI00221615.5;IPI00754018.1	ADP-ribosylation factor 5	Arf5	ADP-ribosylation factor 5;similar to ADP-ribosylation factor	P84084	NP_031506;XP_001477190	NM_007480	ENSMUST00000020717	MGI:99434	180	20.529	7	453854	625038	490817	652943	471974	638840	60.34	56.2	58.24	54.45	65.19	59.57	15.41	11.7	13.42	4.09	4.41	4.25	68.99	69.36	69.17
IPI00134809.2;IPI00845858.1	Dihydrolipoyllysine-residue succinyltransferase component of 2-oxoglutarate dehydrogenase complex, mitochondrial;Dihydrolipoamide succinyltransferase component of 2-oxoglutarate dehydrogenase complex;E2K	Dlst	Isoform 1 of Dihydrolipoyllysine-residue succinyltransferase component of 2-oxoglutarate dehydrogenase complex, mitochondrial;Isoform 2 of Dihydrolipoyllysine-residue succinyltransferase component of 2-oxoglutarate dehydrogenase complex, mitochondrial	Q9D2G2-1;Q9D2G2;Q9D2G2-2	NP_084501	NM_030225	ENSMUST00000053811	MGI:1926170;MGI:1926170	454	48.994	16	455526	626321	487908	650782	471439	638436	54.17	48.72	51.37	128	126.88	127.44	9.98	7.59	8.71	4.96	5.35	5.15	62.11	66.76	64.4
IPI00889833.1;IPI00387416.1	Ubiquilin 2;Ubiquilin 2, isoform CRA_a;Ubiquilin-2;Protein linking IAP with cytoskeleton 2;Ubiquitin-like product Chap1/Dsk2;DSK2 homolog;Chap1	Ubqln2;RP23-240F13.1-001;mCG_10313;Plic2	Ubiquilin 2, isoform CRA_a;Ubiquilin-2	B1AY62;Q9QZM0	NP_061268	NM_018798	ENSMUST00000060714	MGI:1860283	638	67.35	10	303351	499224	730979	815415	470896	638026	29.13	41	34.56	41.12	50.73	45.67	8.28	9.95	9.08	3.07	3.64	3.34	110.74	147.92	127.99
IPI00453692.4;IPI00845608.1;	Nestin	Nes	Isoform 1 of Nestin;Isoform 2 of Nestin	Q6P5H2-1;Q6P5H2;Q6P5H2-2;Q8R228	NP_057910	NM_016701	ENSMUST00000090973	MGI:101784;MGI:101784	1864	207.12	83	617583	742228	357421	547060	469826	637217	57.89	49.01	53.26	48.43	59.16	53.53	14.21	16.05	15.1	4.13	3.08	3.57	98.21	62.07	78.08
IPI00125776.1;IPI00113187.1	Mitochondrial import inner membrane translocase subunit Tim8 A;Deafness dystonia protein 1 homolog	Timm8a1;Ddp1;Tim8a;Timm8a	Mitochondrial import inner membrane translocase subunit Tim8 A	Q9WVA2;B1AV37	NP_038926;XP_001472881;XP_001473691		ENSMUST00000052902;ENSMUST00000054213	MGI:1353433	97	11.042	7	773414	841493	284795	481951	469323	636836	NA	NA	NA	146.16	355.12	227.83	NA	NA	NA	NA	NA	NA	NA	NA	NA
IPI00626994.3	Importin-5;Importin subunit beta-3;Karyopherin beta-3;Ran-binding protein 5	Ipo5;Kpnb3;Ranbp5	Isoform 1 of Importin-5	Q8BKC5-1;Q8BKC5;Q3TT04;Q6NZC1;Q7TN23	NP_076068	NM_023579	ENSMUST00000032898	MGI:1917822	1097	123.59	7	380694	566655	575811	713788	468196	635983	NA	NA	NA	71.24	105.83	86.83	18.62	13.78	16.02	NA	NA	NA	NA	NA	NA
IPI00263042.3	U6 snRNA-associated Sm-like protein LSm8	Lsm8	U6 snRNA-associated Sm-like protein LSm8	Q6ZWM4	NP_598700	NM_133939	ENSMUST00000056398	MGI:1923772	96	10.403	7	370735	558337	589434	723161	467465	635429	45.87	33.95	39.47	70.68	103.09	85.36	6.45	9.61	7.87	5.9	3.09	4.27	69.71	118.79	91
IPI00119058.1;IPI00648993.1;IPI00230539.1;IPI00649256.1	Growth factor receptor-bound protein 2;Adapter protein GRB2;SH2/SH3 adapter GRB2;Growth factor receptor bound protein 2	Grb2;RP23-28I4.1-004	Isoform 1 of Growth factor receptor-bound protein 2;Growth factor receptor bound protein 2;Isoform GRB3-3 of Growth factor receptor-bound protein 2	Q60631-1;Q60631;Q3U1Q4;Q3U5I5;B1AT92;Q60631-2;B1AT94	NP_032189	NM_008163	ENSMUST00000021090;ENSMUST00000106497;ENSMUST00000106500;ENSMUST00000106495	MGI:95805;MGI:95805	217	25.238	21	553906	698510	393967	577593	467141	635183	29.59	35.49	32.4	15.65	18.94	17.22	10.55	6.77	8.45	2.6	4.28	3.34	306.35	161.33	222.31
IPI00121013.1;IPI00830525.1;IPI00336400.1	Astrocytic phosphoprotein PEA-15	Pea15;Pea15a	Isoform 1 of Astrocytic phosphoprotein PEA-15;11 kDa protein;Isoform 2 of Astrocytic phosphoprotein PEA-15	Q62048-1;Q62048;Q62048-2	NP_035193	NM_011063	ENSMUST00000013842	MGI:104799;MGI:104799	130	15.054	9	435599	610886	500710	660253	467022	635092	29.54	22.67	25.88	61.98	149.03	96.11	12.75	12.82	12.78	2.27	1.67	1.94	130.28	143.03	136.51
IPI00127983.1;IPI00223492.2;IPI00885547.1	Transmembrane emp24 domain-containing protein 2;Sid 394;Putative uncharacterized protein	Tmed2;Rnp24;Sid394	Transmembrane emp24 domain-containing protein 2;Putative uncharacterized protein;Putative uncharacterized protein	Q9R0Q3;A2RS53;Q8C1Z9;Q8BPI2;Q3THL1;Q3U9H7	NP_062744;XP_001478063	NM_019770	ENSMUST00000060226;ENSMUST00000092132;ENSMUST00000076160	MGI:1929269;MGI:1929269;MGI:1929269	201	22.705	7	488629	651318	445596	618667	466617	634785	NA	NA	NA	52.29	62.79	57.3	11.58	16.17	13.68	5.15	NA	5.15	NA	58.68	58.68
IPI00115607.3;IPI00474281.1;IPI00850941.1;IPI00858282.1	Trifunctional enzyme subunit beta, mitochondrial;TP-beta;3-ketoacyl-CoA thiolase;Acetyl-CoA acyltransferase;Beta-ketothiolase	Hadhb	Trifunctional enzyme subunit beta, mitochondrial;similar to Hydroxyacyl-Coenzyme A dehydrogenase/3-ketoacyl-Coenzyme A thiolase/enoyl-Coenzyme A hydratase (trifunctional protein), beta subunit;similar to Hydroxyacyl-Coenzyme A dehydrogenase/3-ketoacyl-Coen	Q99JY0	NP_663533;XP_930842;XP_001480094		ENSMUST00000026841;ENSMUST00000114783;ENSMUST00000114786	MGI:2136381	475	51.386	27	532261	683149	407962	588951	465985	634305	NA	NA	NA	131.75	342.93	212.56	NA	NA	NA	NA	NA	NA	NA	NA	NA
IPI00120871.1;IPI00474537.1;IPI00459145.1	TRM112-like protein;0610038D11Rik protein;MCG130245, isoform CRA_b	0610038D11Rik;mCG_130245	tRNA methyltransferase 112 homolog;hypothetical protein;MCG130245, isoform CRA_b	Q9DCG9;Q5M8M3;Q8VCR4	NP_001159842;NP_080582;XP_897794;XP_910906;XP_910512	NM_001166370	ENSMUST00000088257;ENSMUST00000116551	MGI:1914924;MGI:1914924	125	14.141	8	602832	732286	359669	548977	465640	634043	36.84	39.18	37.99	25.23	25.9	25.56	10.77	8.44	9.53	3.19	3.95	3.55	201.07	112.41	150.34
IPI00471077.3	Thioredoxin domain-containing protein 17;Thioredoxin-like protein 5;14 kDa thioredoxin-related protein;TRP14;Protein 42-9-9	Txndc17;Txnl5	Thioredoxin domain-containing protein 17	Q9CQM5	NP_080835	NM_026559	ENSMUST00000021158	MGI:1289248	123	14.015	8	472425	639179	457114	627538	464706	633334	29.53	21.44	25.16	93.12	381.64	188.52	10.21	12.62	11.35	2.66	1.59	2.06	125.46	124.66	125.06
IPI00230145.5	Ferritin heavy chain	Fth1;Fth	Ferritin heavy chain	P09528	NP_034369	NM_010239	ENSMUST00000025563	MGI:95588	182	21.066	15	647545	762106	332218	525193	463817	632657	2377.56	2138.71	2254.97	13.9	12.4	13.13	16.46	31.87	22.91	154.33	90.13	117.94	4.74	3.08	3.82
IPI00653423.2;IPI00762176.1;IPI00895538.1;IPI00875896.1;IPI00895387.1;IPI00857790.1;IPI00858195.1;IPI00856441.1;IPI00857637.1;IPI00857773.1;IPI00856564.1	Branched-chain-amino-acid aminotransferase;Branched-chain-amino-acid aminotransferase, cytosolic;Protein ECA39;Branched chain aminotransferase 1, cytosolic	Bcat1;RP24-347A16.1-001;RP24-347A16.1-002;Eca39;RP24-347A16.1-003;RP24-347A16.1-004	Branched-chain-amino-acid aminotransferase;branched chain aminotransferase 1, cytosolic isoform 1;Branched-chain-amino-acid aminotransferase;Branched-chain-amino-acid aminotransferase, cytosolic;Branched-chain-amino-acid aminotransferase;44 kDa protein;Bra	B2KFA0;Q3TKJ1;Q8CBC8;Q9CXX6;B2KFA1;P24288;Q3TJN1;B2KFA2;B2KFA8	NP_001019639;NP_031558	NM_001024468	ENSMUST00000032402;ENSMUST00000087468;ENSMUST00000111742;ENSMUST00000116504;ENSMUST00000048252	MGI:104861;MGI:104861;MGI:104861	519	57.306	14	404873	586459	524856	677830	460977	630494	NA	NA	NA	72.88	210.2	123.77	17.22	21.74	19.35	NA	NA	NA	NA	NA	NA
IPI00309398.6	DNA replication licensing factor MCM5;CDC46 homolog;P1-CDC46	Mcm5;Cdc46;Mcmd5	minichromosome maintenance deficient 5, cell division cycle 46	P49718;Q52KC3;Q8BQ03;Q8C2I9	NP_032592	NM_008566	ENSMUST00000005545	MGI:103197	734	82.406	55	419902	598505	503467	662279	459790	629587	57.56	50.65	53.99	65.57	73.79	69.56	15.82	12.04	13.8	3.83	3.89	3.86	63.71	75.75	69.47
IPI00114232.1;IPI00556893.3;IPI00874694.1;IPI00850181.1;IPI00850738.1	Histone deacetylase 1	Hdac1	Histone deacetylase 1;55 kDa protein;similar to histone deacetylase isoform 2;similar to histone deacetylase isoform 1;similar to histone deacetylase HD1	O09106;Q58E49	NP_032254;XP_001480417;XP_001480415;XP_001475497	NM_008228	ENSMUST00000102597	MGI:108086	482	55.074	13	513910	669908	409998	590588	459023	629001	8.49	13.75	10.8	47.53	62.8	54.64	13.33	9.85	11.46	0.63	1.23	0.88	573.66	244.3	374.36
[truncated: 4,234 more rows]
