# Supplementary material for: System wide analyses have underestimated protein abundances and the importance of transcription in mammals
Source: PeerJ. 2014 Feb 27;2:e270. doi: 10.7717/peerj.270 (PMC3940484; doi:10.7717/peerj.270)
Supplement: Supplemental Information 2 [file peerj-02-270-s002.xls]

## Sheet: abs_quant_Nanostring vs RNAseq
Refseq	Gene_symbol	Nanostring (mRNA copies per cell)	RNA-seq (mRNA copies per cell)
NM_031167	Il1rn	0.518912	1.82425
NM_008357	Il15	2.07225	1.85213
NM_024441	Hspb2	3.40273	2.12809
NM_021443	Ccl8	2.67814	2.15763
NM_021297	Tlr4	5.4448	2.40651
NM_001081307	Ppp1r12b	1.21252	2.55359
NM_016700	Mapk8	12.8097	2.66526
NM_010559	Il6ra	5.74211	2.94288
NM_133828	Creb1	0.888657	3.0996
NM_008364	Il1rap	9.11211	3.13411
NM_009368	Tgfb3	4.60215	3.50264
NM_016923	Ly96	8.30345	3.74672
NM_009744	Bcl6	1.03014	3.76602
NM_009283	Stat1	10.8967	3.88495
NM_008349	Il10rb	7.22422	4.7124
NM_011943	Map2k6	4.71448	4.75363
NM_009370	Tgfbr1	11.7179	4.9116
NM_007922	Elk1	0.990739	5.29436
NM_207225	Hdac4	5.61949	5.33577
NM_021461	Mknk1	4.92251	5.67935
NM_007829	Daxx	3.98271	5.87359
NM_001033161	Tradd	3.27561	6.39308
NM_009068	Ripk1	3.78583	6.5583
NM_010717	Limk1	6.95819	7.0234
NM_008555	Masp1	13.5005	7.05247
NM_011905	Tlr2	5.58465	7.21972
NM_008139	Gnaq	14.7029	7.30381
NM_011101	Prkca	6.68391	7.41828
NM_011577	Tgfb1	19.305	8.23943
NM_001099624	Rapgef2	24.4824	8.47839
NM_001025093	Atf2	31.5793	8.71401
NM_008173	Nr3c1	29.4467	8.92171
NM_001123382	Il1r1	28.4033	8.94083
NM_010757	Mafk	5.26169	9.77132
NM_010901	Nfatc3	9.29251	10.0369
NM_009422	Traf2	12.6716	11.738
NM_009157	Map2k4	25.6126	11.9942
NM_172688	Map3k7	51.3006	12.8879
NM_016679	Keap1	10.1424	13.0802
NM_010755	Maff	5.44485	13.1409
NM_009072	Rock2	24.6257	13.5745
NM_010591	Jun	14.1936	13.9259
NM_008558	Max	5.87351	15.9393
NM_008869	Pla2g4a	14.777	18.273
NM_011951	Mapk14	29.4469	21.5167
NM_008927	Map2k1	49.8917	21.5456
NM_133665	Mef2d	8.72538	23.2152
NM_138952	Ripk2	28.7409	25.2038
NM_010902	Nfe2l2	58.2923	25.7839
NM_008689	Nfkb1	49.5016	26.594
NM_008808	Pdgfa	36.7723	27.8078
NM_029780	Raf1	36.4883	28.5408
NM_009778	C3	20.0321	29.0907
NM_008163	Grb2	54.9607	29.588
NM_007982	Ptk2	87.7504	30.7722
NM_010553	Il18rap	54.7096	31.7582
NM_013653	Ccl5	33.8481	31.8388
NM_001038663	Mapk1	29.9785	33.7811
NM_010368	Gusb	39.7403	34.5517
NM_009883	Cebpb	176.057	38.6988
NM_007837	Ddit3	44.0983	43.7783
NM_008551	Mapkapk2	51.6405	44.5189
NM_011368	Shc1	57.0318	46.0735
NM_008176	Cxcl1	69.1697	49.8267
NM_021274	Cxcl10	56.8311	50.2419
NM_011952	Mapk3	68.5794	50.3658
NM_010849	Myc	154.967	57.9268
NM_016802	Rhoa	150.351	58.4575
NM_013556	Hprt	35.0589	59.6478
NM_009861	Cdc42	354.541	89.3244
NM_010309	Gnas	141.171	98.6541
NM_013654	Ccl7	72.9151	110.865
NM_001113530	Csf1	463.445	125.336
NM_001003908	Cltc	603.002	126.906
NM_008828	Pgk1	242.9	220.2
NM_008251	Hmgn1	519.627	278.084
NM_011333	Ccl2	1739.92	465.29
NM_011655	Tubb5	80.1113	501.724
NM_007687	Cfl1	3.99111	854.444
These data are from M. Selbach and are that used in Schwanhausser et al Figure S8A
These data are the data used in Li et al to estimate the systematic mRNA error.

## Sheet: 20 protein "spike in" data
Protein_IDs	Log 10 iBAC mas spec signal	Amino acid analysis determined protein amount expressed as molecules per cell equivalent
ABS_P00167	6.71108	8363890
ABS_P00709	4.96637	836389
ABS_P00915	7.88845	83638900
ABS_P00918	7.90635	83638900
ABS_P01031	7.5034	83638900
ABS_P02144;IPI:IPI00230760.5	7.30044	8363890
ABS_P02753	5.39925	836389
ABS_P02768;IPI:IPI00131695.3;IPI:IPI00109286.1;IPI:IPI00652674.1;IPI:IPI00857098.1	7.89691	83638900
ABS_P04040;IPI:IPI00755311.1	7.17179	8363890
ABS_P06732;IPI:IPI00127596.1;IPI:IPI00120076.2;IPI:IPI00128296.1;IPI:IPI00752420.1	5.99318	836389
ABS_P12081;IPI:IPI00116138.1;IPI:IPI00928231.1	6.10654	836389
ABS_P15559	6.66319	8363890
ABS_P16083;IPI:IPI00268553.4;IPI:IPI00266614.4	5.72778	836389
ABS_P41159;IPI:IPI00111526.1	8.23516	83638900
ABS_P62937;IPI:IPI00755515.1;IPI:IPI00874996.1;ABS_O76070	7.44299	8363890
ABS_P62988;IPI:IPI00895479.1;IPI:IPI00895319.1;IPI:IPI00751589.2;IPI:IPI00621468.3	7.97704	83638900
ABS_P63165;IPI:IPI00124593.1;IPI:IPI00453812.3	6.66887	8363890
ABS_P68871;IPI:IPI00762198.2;IPI:IPI00553333.2;IPI:IPI00831055.2;IPI:IPI00918032.1;IPI:IPI00918757.1;IPI:IPI00316491.4;IPI:IPI00621417.1;IPI:IPI00885376.1;IPI:IPI00751307.1;IPI:IPI00855108.2	7.77736	83638900
ABS_P69905	7.73171	83638900
ABS_Q06830;IPI:IPI00853723.1	7.42427	8363890
These data are from M. Selbach and are for the 20 "spiked in" protein standards they used to calibrate absolute protein abundances
These are the data that are plotted in Li et al Fig. 3a
