# Supplementary material for: System wide analyses have underestimated protein abundances and the importance of transcription in mammals
Source: PeerJ. 2014 Feb 27;2:e270. doi: 10.7717/peerj.270 (PMC3940484; doi:10.7717/peerj.270)
Supplement: Supplemental Information 3 [file peerj-02-270-s003.xls]

## Sheet: Individual v Wisniewski
	individual protein estimate	whole proteome Wisniewski	Wisniewski / Individual	Corrected Wisniewski	Corrected Wisniewski / Individual
Previously Published Data
Actba	150000000	1.10267e+08	0.735112	1.1476e+08	0.765067
Nucleosomesb	44000000	7.33964e+07	1.6681	6.29265e+07	1.43015
hnRNPA1c	60000000	2.96349e+07	0.493915	1.63319e+07	0.272198
VIMe	2.17456e+07	5.65523e+07	2.60063	4.27737e+07	1.967
Ribosomesd	8000000	1.46286e+07	1.82858	5.71676e+06	0.714595
ATP5Be	4511967	1.33546e+07	2.95983	5.03299e+06	1.11548
PPIBe	10502199	2.33721e+07	2.22544	1.15193e+07	1.09685
VCPe	2719254	8.59057e+06	3.15916	2.60018e+06	0.956211
PRDX6e	8781079	2.67031e+07	3.04099	1.40128e+07	1.5958
CCT2e	4479130	8.16203e+06	1.82223	2.40923e+06	0.537878
UQCRC1e	1022450	2.93493e+06	2.87049	895881	0.87621
Proteasomesf	1000000	1.9839e+06	1.9839	651427	0.651427
EIF3Ee	1067627	2040000	1.91078	667432	0.625155
PSMC3e	1062048	2.84653e+06	2.68023	875941	0.824766
IQGAP1e	1296511	3.88301e+06	2.99497	1.12568e+06	0.868236
Mcm7g	310000	1.60135e+06	5.16563	547799	1.76709
ACOT7e	512746	953690	1.85996	359776	0.701664
PFDN1e	476849	2340000	4.90721	746197	1.56485
HSPA4e	1646549	5580000	3.38891	1.51257e+06	0.918633
FASNe	3536145	7670000	2.16903	2.19751e+06	0.621443
FEN1e	2019699	5510000	2.72813	1.49713e+06	0.741263
Mcm2g	310000	1.56594e+06	5.05141	539433	1.74011
Mcm4g	300000	1.72499e+06	5.74997	580976	1.93659
Mcm5g	380000	1880000	4.94737	624548	1.64355
NPe	1555814	4630000	2.97593	1.29962e+06	0.83533
COPS5e	323791	1100000	3.39725	403938	1.24753
MAP2K1IP1e	141520	1110000	7.84341	406921	2.87536
ECHS1e	2105336	8950000	4.2511	2.76367e+06	1.3127
MRPS23e	223198	799000	3.57978	311476	1.39552
SSRP1e	1095695	2610000	2.38205	815479	0.744257
CBR3e	79823	526000	6.58958	221720	2.77765
SF3Ah	1000000	808958	0.808958	314642	0.314642
ERLIN2e	149867	488000	3.25622	208606	1.39194
TPRe	357637	1360000	3.80274	479993	1.34212
Gtf2f2i	320000	962000	3.00625	362227	1.13196
Gtf2bi	220000	168740	0.767001	88082.1	0.400373
MLKLe	114801	192000	1.67246	97710.8	0.851132
MRPL50e	194935	384000	1.96989	171671	0.880658
THOC1e	204962	497000	2.42484	211729	1.03302
Orc4g	140000	156000	1.11429	82532.3	0.589516
ATAD2e	63835	77000	1.20623	46485	0.728206
Gtf2e2i	360000	352000	0.977778	159946	0.444294
Polr2ai	320000	224000	0.7	110758	0.346118
DDX20e	213466	442000	2.07059	192472	0.901652
AFG3L2e	369737	691412	1.87001	276787	0.748606
Gtf2e2i	135000	351591	2.60438	159946	1.18478
Gtf2f1i	160000	531507	3.32192	223774	1.39859
WTAPe	49143	230583	4.69209	113564	2.31088
Orc2g	75000	176382	2.35176	91037.1	1.21383
Orc5g	230000	142404	0.619146	76457.8	0.332425
CHMP6e	83028	120179	1.44745	66677.8	0.803076
PARP4e	63971	39278.7	0.614007	26904.2	0.420569
CYB5R4e	12131.4	17761.8	1.46411	14130.3	1.16476
SFNe	1870568	1.10069e+07	5.88426	3.75423e+06	2.007
C9orf78e	265003	481570	1.81723	206518	0.779306
fose	6643	12944.6	1.94861	10875.8	1.63718
C14orf156e	1397500	5.05009e+06	3.61366	1.39469e+06	0.997986
C13orf8e	72135	165694	2.297	86808.6	1.20342
Schwanhausser et al1 corrigendum western and SRM measurements
Actb	1.34835e+08	1.10267e+08	0.81779	1.1476e+08	0.851113
beta tubulin	3.02333e+07	29800000	0.985667	1.64961e+07	0.545625
Rac1	2.89667e+06	7.76189e+06	2.67959	2.23592e+06	0.771894
Cdc42	1820000	2.43627e+06	1.33861	772023	0.424188
RhoA	535333	7.28041e+06	13.5998	2.03362e+06	3.79879
nfkb2	67436.8	463885	6.87882	200226	2.96909
nfkb1	39390.3	66677.4	1.69273	41362.5	1.05007
HDAC3	7724.21	62029.1	8.03047	38976.7	5.04604
		median ratio =	2.40344	median ratio =	0.937422
a Individual estimate is from whole cell extracts of chicken embryo fibroblasts stained with Coomassie Blue after SDS PAGE 2.
b Individual estimate assumes a human diploid genome size of 6,600 Mb3, a mean density of nucleosomes of one per 185 bp4, and an S phase of 6 hours and a G2 of 2 hours. Schwanhausser estimate is the mean of histones H2A, H2B, H3 and H4 divided by two.
c Individual estimate is from a western blot of whole cell extracts of HeLa cells5.
d Other estimate is the mean of a widely quoted generic estimate (Alberts, B. et al. Molecular Biology of the Cell. Garland Science, 2002) and one based on a western blot of whole cell extracts of mouse L929 cells6. Wisniewski estimate is the mean of the 66 40S and 60S ribosomal polypeptides they detected.
e Individual estimate is from SILAC Mass Spectrometry and Protein Epitope Signature Tags (PrESTs) standard analysis of HeLa cells7.
f Individual estimate is from a western blot of whole cell extracts of mouse L929 cells6. HeLa estimate is the mean of the 14 detected alpha and beta subunits of the 20S particle divided by two.
g Individual estimate is from western blots in whole cell extracts of CHO cells8. Quantitative assessment showed nearly indentical levels of expression in CHO and HeLa cells except for ORC28.
h Individual estimate is from a western blot of the SF3A 66 kDa subunit in a whole cell extracts of HeLa cells9.
i Individual estimate is from western blots of whole HeLa cell extracts10.
1	Schwanhausser, B. et al. Global quantification of mammalian gene expression control. Nature 473, 337-342 (2011).
2	Kislauskis, E. H., Zhu, X. & Singer, R. H. beta-Actin messenger RNA localization and protein synthesis augment cell motility. J. Cell Biol. 136, 1263-1270 (1997).
3	Consortium. Finishing the human genome. Nature 431, 931-945 (2004). http://www.ncbi.nlm.nih.gov/projects/mapview/stats/BuildStats.cgi?taxid=9606&build=104&ver=0
4	Wollfe, A. Chromatin: Structure and Function. 3rd Edition edn, (Academic Press, 1998).
5	Hanamura, A., Caceres, J. F., Mayeda, A., Franza, B. R., Jr. & Krainer, A. R. Regulated tissue-specific expression of antagonistic pre-mRNA splicing factors. RNA 4, 430-444 (1998).
6	Princiotta, M. F. et al. Quantitating protein synthesis, degradation, and endogenous antigen processing. Immunity 18, 343-354 (2003).
7	Zeiler, M., Straube, W. L., Lundberg, E., Uhlen, M. & Mann, M. A Protein Epitope Signature Tag (PrEST) library allows SILAC-based absolute quantification and multiplexed determination of protein copy numbers in cell lines. Mol Cell Proteomics 11, O111 009613 (2012).
8	Wong, P. G. et al. Cdc45 limits replicon usage from a low density of preRCs in mammalian cells. PLoS One 6, e17533 (2011).
9	Brosi, R., Hauri, H. P. & Kramer, A. Separation of splicing factor SF3 into two components and purification of SF3a activity. J. Biol. Chem. 268, 17640-17646 (1993).
10	Kimura, H., Tao, Y., Roeder, R. G. & Cook, P. R. Quantitation of RNA polymerase II and its transcription factors in an HeLa cell: little soluble holoenzyme but significant amounts of polymerases attached to the nuclear substructure. Mol. Cell. Biol. 19, 5383-5392 (1999).

## Sheet: Li et al corrected HeLa
Protein Names	Gene Names	Uniprot	Wisniewski et al abundance estimates	Corrected abundance estimates
Histone H4	H4/A;H4/B;H4/C;H4/D;H4/E;H4/G;H4/H;H4/I;H4/J;H4/K;H4/M;H4/N;H4/O;H4F2;H4FA;H4FB;H4FC;H4FD;H4FE;H4FG;H4FH;H4FI;H4FJ;H4FK;H4FM;H4FN;H4FO;HIST1H4A;HIST1H4B;HIST1H4C;HIST1H4D;HIST1H4E;HIST1H4F;HIST1H4H;HIST1H4I;HIST1H4J;HIST1H4K;HIST1H4L;HIST2H4;HIST2H4A;HIST2H4B;HIST4H4	P62805;B2R4R0;Q0VAS5;Q6B823	3.43445e+08	7.95363e+08
Histone H2B type 1-C/E/F/G/I;Histone H2B.1 A;Histone H2B.a;Histone H2B.g;Histone H2B.h;Histone H2B.k;Histone H2B.l;Histone H2B;HIRA-interacting protein 1;Histone H2B type 1-K;Histone H2B type 1-N;Histone H2B.d;Histone H2B type 1-H;Histone H2B.j;HIRA-interacting protein 2;Histone H2B type 1-D;Histone H2B.1 B;Histone H2B.b;Histone H2B type F-S;Histone H2B.s;Histone H2B type 1-M;Histone H2B.e;Histon…	H2BFA;H2BFG;H2BFH;H2BFK;H2BFL;HIST1H2BC;HIST1H2BE;HIST1H2BF;HIST1H2BG;HIST1H2BI;hCG_1640484;hCG_1640985;hCG_1641780;hCG_1787353;hCG_1787365;H2BFT;HIRIP1;HIST1H2BK;H2BFD;HIST1H2BN;H2BFJ;HIST1H2BH;H2BFB;HIRIP2;HIST1H2BD;H2BFS;H2BFE;HIST1H2BM;HIST2H2BF	P62807;B2R4S9;O60814;B4DR52;Q99877;B4DLA9;Q93079;B2R541;P58876;P57053;Q99879;Q5QNW6;A8K9J7;Q0D2M2	1.10587e+08	1.28461e+08
Actin, cytoplasmic 2;Actin, cytoplasmic 2, N-terminally processed;Gamma-actin;cDNA FLJ57283, highly similar to Actin, cytoplasmic 2	ACTB;ACTG;ACTG1	P63261;B4E3A4	1.10267e+08	1.26596e+08
Histone H2A type 2-A;Histone H2A.2;Histone H2A/o;Histone H2A type 2-C;Histone H2A/q;Histone H2A-GL101;Histone H2A type 1;Histone H2A/p;Histone H2A;Histone H2A type 1-D;Histone H2A.3;Histone H2A/g;Histone H2A.J;Histone H2A type 1-H;Histone H2A/s;Histone H2A type 1-J;Histone H2A/e;Histone H2A type 1-B/E;Histone H2A/a;Histone H2A/m;Histone H2A type 1-C;Histone H2A/l;Histone H2A type 3	H2AFO;HIST2H2AA;HIST2H2AA3;HIST2H2AA4;H2AFQ;HIST2H2AC;H2AFC;H2AFD;H2AFI;H2AFN;H2AFP;HIST1H2AG;HIST1H2AI;HIST1H2AK;HIST1H2AL;HIST1H2AM;hCG_1640463;hCG_1640467;hCG_1641458;hCG_1643754;hCG_1743060;H2AFG;HIST1H2AD;H2AFJ;HIST1H2AH;hCG_1640359;H2AFE;HIST1H2AJ;H2AFA;H2AFM;HIST1H2AB;HIST1H2AE;hCG_1640984;hCG_1787383;H2AFL;HIST1H2AC;HIST3H2A	Q6FI13;Q16777;P0C0S8;A4FTV9;P20671;Q9BTM1-1;Q9BTM1;Q96KK5;A3KPC7;Q99878;A2RUU6;P04908;B2R5B3;B2R5B6;Q08AJ9;Q93077;Q7L7L0;B4E0B3;Q9BTM1-2;C9JE22	9.44537e+07	9.90441e+07
Cyclophilin A;Cyclosporin A-binding protein;Peptidyl-prolyl cis-trans isomerase A;Rotamase A;Peptidyl-prolyl cis-trans isomerase	CYPA;PPIA	P62937;A8K220;A8K486;B2RE56;Q71V99;B4DM82;C9J5S7;C9JQJ3	9.43236e+07	9.87056e+07
Glyceraldehyde-3-phosphate dehydrogenase;Glyceraldehyde 3-phosphate dehydrogenase	CDABP0047;GAPD;GAPDH;OK/SW-cl.12	P04406;A4UCT1;Q16768;Q2TSD0;Q5ZEY3;Q0QET7	6.99991e+07	6.09831e+07
2-phospho-D-glycerate hydro-lyase;Alpha-enolase;C-myc promoter-binding protein;Enolase 1;MBP-1;MPB-1;Non-neural enolase;Phosphopyruvate hydratase;Plasminogen-binding protein;Enolase	ENO1;ENO1L1;MBPB1;MPB1	P06733-1;P06733;A4QMW8;A4UCS8;Q96GV1;Q9BT62	6.5813e+07	5.51803e+07
Cytokeratin-8;Keratin, type II cytoskeletal 8;Keratin-8;Type-II keratin Kb8;cDNA FLJ77754, highly similar to Homo sapiens keratin 8 (KRT8), mRNA;KRT8 protein	CYK8;KRT8	P05787;A8K4H3;Q7L4M3;Q969I0	6.03739e+07	4.80493e+07
Vimentin;Vimentin variant 3;Vimentin variant 4;cDNA FLJ34494 fis, clone HLUNG2005030, highly similar to VIMENTIN;Vimentin variant	VIM	P08670;B0YJC4;B0YJC5;B3KRK8;Q53HU8	5.65523e+07	4.32596e+07
40S ribosomal protein S27a;cDNA, FLJ96793, Homo sapiens ribosomal protein S27a (RPS27A), mRNA;Ribosomal protein S27a, isoform CRA_c;Ribosomal protein S27a;Ribosomal protein S27A;cDNA FLJ75516, highly similar to Xenopus tropicalis ubiquitin C, mRNA;Ubiquitin C variant;Ubiquitin C splice variant;Putative uncharacterized protein;UBC protein;cDNA FLJ32377 fis, clone SKMUS1000014, highly similar to Po…	RPS27A;UBA80;UBCEP1;hCG_1987923;UBC;DKFZp434K0435;hCG_1998947;UBB;UBA52;UBCEP2	P62979;B2RDW1;Q5RKT7;Q8WYN9;A8K674;Q59EM9;Q5PY61;Q66K58;Q96H31;Q96MH4;Q9UFQ0;Q96C32;Q5U5U6;B4DV12;Q5UGI3;P62988	5.19941e+07	3.77218e+07
Heat shock 84 kDa;Heat shock protein HSP 90-beta;cDNA FLJ77842;cDNA FLJ53619, highly similar to Heat shock protein HSP 90-beta;cDNA FLJ54023, highly similar to Heat shock protein HSP 90-beta;HSP90AB1 protein;cDNA: FLJ21717 fis, clone COL10322	HSP90AB1;HSP90B;HSPC2;HSPCB	P08238;A8K3W9;B4DGL0;B4DMA2;Q6PK50;Q9H6X9	5.06797e+07	3.62096e+07
Natural killer cell-enhancing factor A;Peroxiredoxin-1;Proliferation-associated gene protein;Thioredoxin peroxidase 2;Thioredoxin-dependent peroxide reductase 2;cDNA, FLJ92164, highly similar to Homo sapiens peroxiredoxin 1 (PRDX1), mRNA	PAGA;PAGB;PRDX1;TDPX2	Q06830;B2R4P2;B5BU26	5.01793e+07	3.56343e+07
Elongation factor 1-alpha 1;Elongation factor Tu;Eukaryotic elongation factor 1 A-1;Leukocyte receptor cluster member 7;Elongation factor 1-alpha;Eukaryotic translation elongation factor 1 alpha;cDNA FLJ54032, highly similar to Elongation factor 1-alpha 1;Eukaryotic elongation factor 1 A-like 3;Putative elongation factor 1-alpha-like 3;Eukaryotic translation elongation factor 1 alpha 1;EEF1A1 pro…	EEF1A;EEF1A1;EF1A;LENG7;EEF1A1L14;PTI-1;hCG_2033271;RP11-505P4.2-001;EEF1AL3;RP11-505P4.2-015;RP11-505P4.2-003	P68104;A8K9C4;A9X7H1;B4DV42;B4E2C5;Q16577;Q53G85;Q53G89;Q53GA1;Q53GE9;Q53HM9;Q53HQ7;Q53HR1;Q53HR5;Q6IPN6;Q6IPS9;Q6IPT9;Q8IUB0;Q96RE1;Q9H2I7;Q9NZS6;Q5VTE0;Q5JR01;A6PW80;Q2F837;Q504Z0;Q6IQ15;Q6P082;Q6P4C9;Q8TBL1;Q96C29;Q96CD8;Q96EB3;B4DNE0	4.60807e+07	3.10507e+07
60S acidic ribosomal protein P2;Renal carcinoma antigen NY-REN-44;cDNA, FLJ92222, Homo sapiens ribosomal protein, large P2 (RPLP2), mRNA;Ribosomal protein, large, P2, isoform CRA_a;RPLP2 protein	D11S2243E;RPLP2;RPP2;hCG_1778304	P05387;Q6FG96	4.49068e+07	2.97551e+07
Triosephosphate isomerase;Triose-phosphate isomerase	TPI;TPI1	Q53HE2;P60174-1;P60174;B4DUI5;B7Z5D8;Q2QD09;P60174-2	4.20679e+07	2.68146e+07
18 kDa phosphoprotein;Cofilin, non-muscle isoform;Cofilin-1	CFL;CFL1	P23528	4.12875e+07	2.5996e+07
Heterogeneous nuclear ribonucleoproteins A2/B1;Putative uncharacterized protein HNRNPA2B1	HNRNPA2B1;HNRPA2B1	P22626-1;P22626;B8ZZ37;P22626-2	4.05066e+07	2.51871e+07
Profilin I;Profilin-1;Profilin	PFN1;hCG_32691	P07737;Q53Y44	4.03493e+07	2.49864e+07
Cell migration-inducing gene 10 protein;Phosphoglycerate kinase 1;Primer recognition protein 2;Phosphoglycerate kinase	MIG10;OK/SW-cl.110;PGK1;PGKA;hCG_20034	P00558;A8K4W6;B7Z7A9;B4DHM5;B4E1H9;B4DHB3	3.98768e+07	2.45869e+07
Histone H3.1;Histone H3/a;Histone H3/b;Histone H3/c;Histone H3/d;Histone H3/f;Histone H3/h;Histone H3/i;Histone H3/j;Histone H3/k;Histone H3/l	H3FA;H3FB;H3FC;H3FD;H3FF;H3FH;H3FI;H3FJ;H3FK;H3FL;HIST1H3A;HIST1H3B;HIST1H3C;HIST1H3D;HIST1H3E;HIST1H3F;HIST1H3G;HIST1H3H;HIST1H3I;HIST1H3J	P68431	3.86854e+07	2.3403e+07
40S ribosomal protein S28;cDNA, FLJ92192, Homo sapiens ribosomal protein S28 (RPS28), mRNA;HCG26477;Ribosomal protein S28, isoform CRA_a	RPS28;hCG_23961;hCG_26477	P62857;B2R4R9	3.7203e+07	2.19548e+07
Cytosolic thyroid hormone-binding protein;Opa-interacting protein 3;p58;Pyruvate kinase 2/3;Pyruvate kinase isozymes M1/M2;Pyruvate kinase muscle isozyme;Thyroid hormone-binding protein 1;Tumor M2-PK;Pyruvate kinase;Pyruvate kinase M2	OIP3;PK2;PK3;PKM;PKM2	P14618-1;P14618;B4DUU6;B4DNK4;Q8WUW7;Q9NYI7;Q9UK31;Q9UKK4	3.59431e+07	2.07283e+07
Cell proliferation-inducing gene 46 protein;Cytokeratin-18;Keratin, type I cytoskeletal 18;Keratin-18;cDNA, FLJ94640, highly similar to Homo sapiens keratin 18 (KRT18), mRNA	CYK18;KRT18;PIG46	P05783;B2RA03	3.51488e+07	1.9987e+07
10 kDa chaperonin;10 kDa heat shock protein, mitochondrial;Chaperonin 10;Early-pregnancy factor;Chaperonin 10-related protein;Heat shock 10kDa protein 1 (Chaperonin 10), isoform CRA_b;Putative uncharacterized protein HSPE1	HSPE1;EPFP1;hCG_21429	P61604;Q53X54;Q9UNM1;B8ZZL8	3.25974e+07	1.77375e+07
Alpha-tubulin ubiquitous;Tubulin alpha-1B chain;Tubulin alpha-ubiquitous chain;Tubulin K-alpha-1;cDNA FLJ78587;cDNA FLJ32131 fis, clone PEBLM2000267, highly similar to Tubulin alpha-ubiquitous chain;cDNA FLJ37398 fis, clone BRAMY2027467, highly similar to Tubulin alpha-ubiquitous chain;cDNA FLJ60097, highly similar to Tubulin alpha-ubiquitous chain;TUBA1B protein;Putative uncharacterized protein …	TUBA1B	P68363;A8JZY9;B3KPS3;B3KT06;B4DDU2;Q8WU19;A6NCC1	3.07559e+07	1.61819e+07
Nucleolar phosphoprotein B23;Nucleolar protein NO38;Nucleophosmin;Numatrin;Truncated nucleolar phosphoprotein B23;NPM1 protein;Nucleophosmin (Nucleolar phosphoprotein B23, numatrin);Nucleophosmin/B23.2;cDNA FLJ20465 fis, clone KAT06236	NPM;NPM1	P06748-1;P06748;A4ZU86;B5BU00;Q9BTI9;P06748-2;Q9BYG9;Q9NX34	3.02797e+07	1.57595e+07
Tubulin beta-2 chain;Tubulin beta-2C chain;Class IVb beta tubulin;Tubulin, beta 2C;TUBB2C protein;Tubulin beta 2C;cDNA FLJ11352 fis, clone HEMBA1000020, highly similar to Tubulin beta-2C chain	TUBB2C	P68371;Q8IWP6;Q8IZ29;Q8N6N5;Q96HX0;A4UCT2;B3KML9	2.98491e+07	1.53414e+07
Helix-destabilizing protein;Heterogeneous nuclear ribonucleoprotein A1;hnRNP core protein A1;Single-strand RNA-binding protein;HNRPA1 protein;Putative uncharacterized protein;hnRNP core protein A1-like 3;Putative heterogeneous nuclear ribonucleoprotein A1-like 3;Putative uncharacterized protein ENSP00000383298;Heterogeneous nuclear ribonucleoprotein A1-like 2;hnRNP core protein A1-like 2;cDNA FLJ…	HNRNPA1;HNRPA1;HNRPA1L3;HNRNPA1L;HNRNPA1L2	P09651-1;P09651;P09651-2;Q3MI39;Q6IPF2;Q9BSM5;P09651-3;Q0VAC0;P0C7M2;C9JCD7;Q32P51;B4E0B5;B4DP35;C9JV67	2.96349e+07	1.51754e+07
LDH heart subunit;L-lactate dehydrogenase B chain;Renal carcinoma antigen NY-REN-46;L-lactate dehydrogenase	LDHB;hCG_24788	P07195;Q5U077;A8MW50	2.93206e+07	1.49276e+07
Calvasculin;Metastasin;Placental calcium-binding protein;Protein Mts1;Protein S100-A4;S100 calcium-binding protein A4	CAPL;MTS1;S100A4	P26447	2.88575e+07	1.45997e+07
Annexin A2;Annexin II;Annexin-2;Calpactin I heavy chain;Calpactin-1 heavy chain;Chromobindin-8;Lipocortin II;p36;Placental anticoagulant protein IV;Protein I;cDNA FLJ34687 fis, clone MESAN2000620, highly similar to Annexin A2;cDNA FLJ59138, highly similar to Annexin A2	ANX2;ANX2L4;ANXA2;CAL1H;LPC2D	P07355-2;P07355;P07355-1;B3KRQ1;B4DNH8	2.8703e+07	1.44367e+07
40S ribosomal protein S3;Ribosomal protein S3 variant;Ribosomal protein S3	OK/SW-cl.26;RPS3	P23396;Q53G83;Q9NQS8	2.85897e+07	1.43555e+07
Heat shock 70 kDa protein 8;Heat shock cognate 71 kDa protein;cDNA FLJ77848;cDNA FLJ38781 fis, clone LIVER2000216, highly similar to HEAT SHOCK COGNATE 71 kDa PROTEIN;cDNA FLJ55485, highly similar to Heat shock cognate 71 kDa protein;Heat shock 70kDa protein 8 isoform 1 variant;Putative uncharacterized protein;HSPA8 protein;cDNA FLJ20564 fis, clone KAT12033;Uncharacterized bone marrow protein BM0…	HSC70;HSP73;HSPA10;HSPA8	P11142-1;P11142;A8K7Q2;B3KTV0;B4E1Q1;Q53GZ6;Q96BE0;Q96H53;Q96IS6;Q9NWW3;Q9NZ87;P11142-2;Q53HF2	2.79297e+07	1.3792e+07
1-Cys peroxiredoxin;24 kDa protein;Acidic calcium-independent phospholipase A2;Antioxidant protein 2;Liver 2D page spot 40;Non-selenium glutathione peroxidase;Peroxiredoxin-6;Red blood cells page spot 12;Peroxiredoxin 6	AOP2;KIAA0106;PRDX6	P30041;A4UCS6	2.67031e+07	1.28462e+07
40S ribosomal protein S21;Ribosomal protein S21;Ribosomal protein S21, isoform CRA_d;RPS21 protein;Ribosomal protein S21, isoform CRA_e	RPS21;hCG_41768;RP5-908M14.8-003	P63220;Q6FGH5;Q8WVC2;Q9BYK1	2.65733e+07	1.27685e+07
Calgizzarin;Metastatic lymph node gene 70 protein;Protein S100-A11;Protein S100-C;S100 calcium-binding protein A11;cDNA, FLJ92471, highly similar to Homo sapiens S100 calcium binding protein A11 (calgizzarin) (S100A11), mRNA	MLN70;S100A11;S100C	P31949;B2R5H0	2.60436e+07	1.23063e+07
Calcyclin;Growth factor-inducible protein 2A9;MLN 4;Prolactin receptor-associated protein;Protein S100-A6;S100 calcium-binding protein A6;cDNA, FLJ92369, highly similar to Homo sapiens S100 calcium binding protein A6 (calcyclin) (S100A6),mRNA	CACY;S100A6	P06703;B2R577	2.5938e+07	1.22299e+07
40S ribosomal protein S12	RPS12	P25398	2.55393e+07	1.19262e+07
L-lactate dehydrogenase;Cell proliferation-inducing gene 19 protein;LDH muscle subunit;L-lactate dehydrogenase A chain;Renal carcinoma antigen NY-REN-59;cDNA FLJ52549, highly similar to L-lactate dehydrogenase A chain (EC 1.1.1.27)	LDHA;PIG19;hCG_96677	B7Z5E3;P00338-1;P00338;P00338-2;C9J4M5;B4DJI1;B4DKQ2;A8MXQ4	2.44108e+07	1.11059e+07
40S ribosomal protein S9;Ribosomal protein S9;Ribosomal protein S9, isoform CRA_a;cDNA FLJ61636, highly similar to 40S ribosomal protein S9;Putative uncharacterized protein RPS9;Ribosomal protein S9, isoform CRA_e;Ribosomal protein S9, isoform CRA_c;RPS9 protein	RPS9;hCG_2009111;XXbac-BCX105G6.6-001;XXbac-BPG111L9.6-001	P46781;A9C4C1;B7Z732;C9JM19;B5MCT8;A5D904	2.39451e+07	1.07405e+07
40S ribosomal protein S3a;v-fos transformation effector protein;cDNA FLJ78591, highly similar to Homo sapiens ribosomal protein S3A (RPS3A), mRNA;cDNA FLJ51870, highly similar to 40S ribosomal protein S3a;Ribosomal protein S3A	FTE1;MFTL;RPS3A	P61247;A8K4W0;B7Z3M5;Q6NXR8	2.38095e+07	1.06679e+07
Cyclophilin B;CYP-S1;Peptidyl-prolyl cis-trans isomerase B;Rotamase B;S-cyclophilin	CYPB;PPIB	P23284	2.33721e+07	1.03797e+07
14-3-3 protein zeta/delta;Protein kinase C inhibitor protein 1;Tyrosine 3-monooxygenase/tryptophan 5-monooxygenase activation protein zeta polypeptide	YWHAZ	P63104;D0PNI1	2.30802e+07	1.01655e+07
60 kDa chaperonin;60 kDa heat shock protein, mitochondrial;Chaperonin 60;Heat shock protein 60;HuCHA60;Mitochondrial matrix protein P1;P60 lymphocyte protein;Mitochondrial heat shock 60kD protein 1 variant 1;cDNA FLJ54912, highly similar to 60 kDa heat shock protein, mitochondrial;cDNA FLJ51028, highly similar to 60 kDa heat shock protein, mitochondrial;cDNA FLJ54373, highly similar to 60 kDa hea…	HSP60;HSPD1	P10809;B3GQS7;B7Z4F6;B7Z532;B7Z597;Q53QD5;Q96RI4;B7Z5E7;C9JCQ4	2.30346e+07	1.00945e+07
Nucleoside diphosphate kinase;C-myc purine-binding transcription factor PUF;nm23-H2;Nucleoside diphosphate kinase B	hCG_2001850;NME1-NME2;NM23B;NME2	Q32Q12;P22392-2;P22392	2.27988e+07	9.95301e+06
Acyl-CoA-binding protein;Diazepam-binding inhibitor;Endozepine;Diazepam binding inhibitor, splice form 1D(1);Diazepam binding inhibitor, splice form 1G;Diazepam binding inhibitor, splice form 1A(1)-G;Diazepam binding inhibitor, splice form 1D(2);Diazepam binding inhibitor (GABA receptor modulator, acyl-Coenzyme A binding protein), isoform CRA_a;Diazepam binding inhibitor, splice form 1A(1)-B(1);D…	DBI;hCG_17322	P07108-1;P07108;B8ZWD8;B8ZWD6;B8ZWD7;B8ZWD9;P07108-2;B8ZWD2;B8ZWD1;Q4VWZ6	2.26692e+07	9.88257e+06
40S ribosomal protein S8;Ribosomal protein S8;Similar to ribosomal protein S8	OK/SW-cl.83;RPS8;hCG_2031852;RP11-269F19.3-001;RP11-269F19.3-003	P62241;Q5JR94;Q5JR95;Q9BS10	2.2503e+07	9.74224e+06
Fructose-bisphosphate aldolase A;Lung cancer antigen NY-LU-1;Muscle-type aldolase;Fructose-bisphosphate aldolase	ALDA;ALDOA	P04075;A4UCS9;A4UCT0	2.21758e+07	9.53319e+06
Histone H1.4;Histone H1b;Liver histone H1e;Histone 1, H1e;Histone H1e;cDNA, FLJ94268, highly similar to Homo sapiens histone 1, H1e (HIST1H1E), mRNA;Histone cluster 1, H1e	H1F4;HIST1H1E;hCG_1645742	P10412;A3R0T7;A3R0T8;B2R984;Q4VB24	2.20959e+07	9.46389e+06
ATL-derived factor;Surface-associated sulphydryl protein;Thioredoxin;Thioredoxin, isoform CRA_b;Thioredoxin delta 3	TRDX;TRX;TRX1;TXN;hCG_28763;RP11-427L11.1-002;TXN delta 3	P10599;Q9UDG5;B1ALW1;O60744	2.1909e+07	9.32588e+06
eIF-4D;Eukaryotic initiation factor 5A isoform 1;Eukaryotic translation initiation factor 5A-1;Rev-binding factor;Eukaryotic initiation factor 5A isoform 1-like;Eukaryotic translation initiation factor 5A-1-like;Eukaryotic initiation factor 5A isoform 2;Eukaryotic translation initiation factor 5A-2;Putative uncharacterized protein EIF5A2	EIF5A;EIF5AL1;EIF5A2	P63241-2;P63241;P63241-1;Q6IS14;Q9GZV4;C9J4W5;C9J7B5;C9J6Q7	2.16111e+07	9.1203e+06
Putative uncharacterized protein RAN;RAN, member RAS oncogene family, isoform CRA_c;Androgen receptor-associated protein 24;GTPase Ran;GTP-binding nuclear protein Ran;Ras-like protein TC4;Ras-related nuclear protein;cDNA FLJ78394, highly similar to Homo sapiens RAN, member RAS oncogene family (RAN), mRNA;cDNA, FLJ92821, Homo sapiens RAN, member RAS oncogene family (RAN), mRNA;RAN, member RAS onco…	hCG_1744585;RAN;ARA24;OK/SW-cl.81	B5MDF5;P62826;A8K3Z8;B4DV51	2.15625e+07	9.1203e+06
40S ribosomal protein S16;cDNA FLJ56786, moderately similar to 40S ribosomal protein S16;RPS16 protein	RPS16	P62249;B4DP32;Q6IPX4	2.12617e+07	8.91648e+06
14-3-3 protein epsilon;cDNA, FLJ79100, highly similar to 14-3-3 protein epsilon (14-3-3E);14-3-3 protein epsilon isoform transcript variant 1;cDNA FLJ51851, highly similar to 14-3-3 protein epsilon (14-3-3E);cDNA, FLJ79084, highly similar to 14-3-3 protein epsilon (14-3-3E);cDNA FLJ60092, highly similar to 14-3-3 protein epsilon (14-3-3E);Putative uncharacterized protein YWHAE	YWHAE	P62258;B7ZA86;Q4VJB6;B4DJB0;C9JAV0	2.07861e+07	8.58069e+06
40S ribosomal protein S19;cDNA, FLJ92047, Homo sapiens ribosomal protein S19 (RPS19), mRNA;Ribosomal protein S19, isoform CRA_a;Ribosomal protein S19	RPS19;hCG_1995572	P39019;B0ZBD0;Q8WVX7	2.07767e+07	8.58069e+06
40S ribosomal protein S4, X isoform;SCR10;Single copy abundant mRNA protein;cDNA FLJ40595 fis, clone THYMU2010705, highly similar to 40S RIBOSOMAL PROTEIN S4, X ISOFORM;cDNA, FLJ92004, Homo sapiens ribosomal protein S4, X-linked (RPS4X), mRNA;Ribosomal protein S4, X-linked, isoform CRA_c;Ribosomal protein S4, X-linked X isoform variant;RPS4X protein	CCG2;RPS4;RPS4X;SCAR;hCG_18634	P62701;B2R491;Q53HV1;Q96IR1	2.06115e+07	8.44776e+06
ATP-dependent RNA helicase eIF4A-1;Eukaryotic initiation factor 4A-I;cDNA FLJ78614, highly similar to Homo sapiens eukaryotic translation initiation factor 4A, isoform 1 (EIF4A1), mRNA;cDNA FLJ78244, highly similar to Homo sapiens eukaryotic translation initiation factor 4A, isoform 1 (EIF4A1), mRNA;cDNA FLJ58012, moderately similar to Eukaryotic initiation factor 4A-I (EC 3.6.1.-);cDNA FLJ58596,…	DDX2A;EIF4A;EIF4A1	P60842;A8K088;A8K7F6;B4DKP9;B4DNH2;B4E047;Q59F68	2.02724e+07	8.24984e+06
Argininosuccinate synthase;Citrulline--aspartate ligase	ASS;ASS1;hCG_31245;RP11-618A20.2-002;RP11-618A20.2-005	P00966;A8KAP9;Q5T6L4;Q5T6L6	2.02103e+07	8.18427e+06
Heterogeneous nuclear ribonucleoprotein K;Transformation up-regulated nuclear protein;cDNA FLJ54552, highly similar to Heterogeneous nuclear ribonucleoprotein K;cDNA FLJ39066 fis, clone NT2RP7014743, highly similar to HETEROGENEOUS NUCLEAR RIBONUCLEOPROTEIN K;cDNA FLJ41122 fis, clone BRACE2013911, highly similar to HETEROGENEOUS NUCLEAR RIBONUCLEOPROTEIN K	HNRNPK;HNRPK;RP11-575L7.1-005;RP11-575L7.1-001	P61978-3;P61978;B4DUQ1;Q5T6W2;B3KU16;Q5T6W5	1.9908e+07	7.98875e+06
40S ribosomal protein S15a;cDNA FLJ77670, highly similar to Homo sapiens ribosomal protein S15a (RPS15A), mRNA;cDNA FLJ30359 fis, clone BRACE2007760, highly similar to 40S RIBOSOMAL PROTEIN S15A;cDNA, FLJ92249, Homo sapiens ribosomal protein S15a (RPS15A), mRNA;HCG1994130, isoform CRA_a	OK/SW-cl.82;RPS15A;hCG_1994130	P62244;A8K7H3;B2R4W8	1.95289e+07	7.73086e+06
Putative uncharacterized protein RPL23A;Ribosomal protein L23a, isoform CRA_a;60S ribosomal protein L23a	hCG_1988529;RPL23A	A8MUS3;A8MXA8;C9JSM9;P62750;C9JGG2	1.94807e+07	7.73086e+06
60S acidic ribosomal protein P0;60S ribosomal protein L10E;cDNA FLJ75549, highly similar to Homo sapiens ribosomal protein, large, P0 (RPLP0), transcript variant 1, mRNA;Ribosomal protein P0 variant;RPLP0 protein;60S acidic ribosomal protein P0-like;cDNA FLJ51469, highly similar to 60S acidic ribosomal protein P0	RPLP0	P05388;A8K4Z4;Q53HK9;Q53HW2;Q3B7A4;Q6NSF2;Q8NHW5;B4E3D5;Q3MHV2	1.92375e+07	7.53957e+06
Histone H2B type 1-J;Histone H2B.1;Histone H2B.r;Histone H2B type 2-E;Histone H2B.q;Histone H2B-GL105;Histone H2B type 1-O;Histone H2B.2;Histone H2B.n;Histone H2B type 1-B;Histone H2B.f	H2BFR;HIST1H2BJ;H2BFQ;HIST2H2BE;H2BFH;H2BFN;HIST1H2BO;H2BFF;HIST1H2BB	P06899;Q16778;P23527;P33778	1.90747e+07	7.47622e+06
Actin, alpha skeletal muscle;Alpha-actin-1;Actin, alpha cardiac muscle 1;Alpha-cardiac actin;cDNA FLJ78096, highly similar to Homo sapiens actin, alpha, cardiac muscle (ACTC), mRNA;Actin, aortic smooth muscle;Alpha-actin-2;Cell growth-inhibiting gene 46 protein;cDNA FLJ32030 fis, clone NTONG2000040, highly similar to Actin, alpha cardiac;cDNA FLJ52761, highly similar to Actin, aortic smooth muscl…	ACTA;ACTA1;ACTC;ACTC1;ACTA2;ACTSA;ACTVS;GIG46;ACT;ACTA3;ACTG2;ACTL3;ACTSG;RP5-1068B5.2-003;RP5-1068B5.2-002;RP11-399O19.2-002	P68133;P68032;A8K3K1;P62736;B3KPP5;B4DUI8;Q562S2;P63267;B3KW67;B7Z6P1;A6NL76;Q5T8M8;B3KUD3;Q5T8M7;Q7Z7J6;Q13707;B4E315;B7Z6I1;Q5T9N7;C9JFL5	1.85257e+07	7.10038e+06
60S ribosomal protein L10a;CSA-19;Neural precursor cell expressed developmentally down-regulated protein 6;Ribosomal protein L1	NEDD6;RPL10A	P62906;Q1JQ76	1.84014e+07	7.03846e+06
Calregulin;Calreticulin;CRP55;Endoplasmic reticulum resident protein 60;grp60;HACBP;cDNA FLJ53009, highly similar to Calreticulin;cDNA FLJ58668, highly similar to Calreticulin;Calreticulin variant	CALR;CRTC	P27797;B4DHR1;B4E2Y9;Q53G71;Q6IAT4	1.83884e+07	7.03846e+06
Gamma-tropomyosin;Tropomyosin alpha-3 chain;Tropomyosin-3;Tropomyosin-5;cDNA, FLJ96568, highly similar to Homo sapiens tropomyosin 3 (TPM3), mRNA;Putative uncharacterized protein DKFZp686J1372;Tropomyosin 3;cDNA FLJ50720, highly similar to Homo sapiens tropomyosin 3 (TPM3), transcript variant 2, mRNA;cDNA FLJ35393 fis, clone SKNSH2000971, highly similar to TROPOMYOSIN, CYTOSKELETAL TYPE	TPM3;DKFZp686J1372;RP11-205M9.1-003	P06753-2;P06753;B2RDE1;Q5HYB6;Q5VU59;B4DWT5;Q8NAG3	1.80145e+07	6.79286e+06
Transketolase;cDNA FLJ56274, highly similar to Transketolase (EC 2.2.1.1);Transketolase variant;cDNA FLJ54957, highly similar to Transketolase (EC 2.2.1.1);cDNA FLJ36348 fis, clone THYMU2007025, highly similar to TRANSKETOLASE (EC 2.2.1.1)	TKT	P29401;A8K089;B4E022;Q53EM5;B4DE31;B3KSI4	1.76276e+07	6.55059e+06
BPG-dependent PGAM 1;Phosphoglycerate mutase 1;Phosphoglycerate mutase isozyme B;cDNA FLJ53048, highly similar to Phosphoglycerate mutase 1 (EC 5.4.2.1);cDNA FLJ51983, highly similar to Phosphoglycerate mutase 1 (EC 5.4.2.1);cDNA FLJ53061, highly similar to Phosphoglycerate mutase 1 (EC 5.4.2.1);HCG2015269, isoform CRA_c;cDNA, FLJ78809, highly similar to Phosphoglycerate mutase 1 (EC 5.4.2.1);Pho…	CDABP0006;PGAM1;PGAMA;hCG_2015269;hCG_25778;RP11-452K12.8-001	P18669;B4DJA4;B4DKL5;B4DMJ7;B7Z9E5;Q0D2Q6;Q53G35;Q6FHK8;Q6FHU2;Q6P6D7	1.75283e+07	6.49055e+06
60S ribosomal protein L15;Ribosomal protein L15	EC45;RPL15;TCBAP0781;hCG_1996483	P61313;Q5U0C0;B4DLP4	1.74124e+07	6.43072e+06
ADP-ribosylation factor 1;cDNA FLJ51902, highly similar to ADP-ribosylation factor 1;cDNA FLJ51215, highly similar to ADP-ribosylation factor 1;cDNA FLJ61099, highly similar to ADP-ribosylation factor 1	ARF1	P84077;B4DN70;B4DJC8;B4DEB9	1.73499e+07	6.3711e+06
40S ribosomal protein S14	PRO2640;RPS14	P62263	1.73469e+07	6.3711e+06
60S ribosomal protein L27	RPL27	P61353;B2R4D8;Q6LCU2	1.72935e+07	6.3711e+06
Heat shock 70 kDa protein 1/2;Heat shock 70 kDa protein 1A/1B;cDNA FLJ75127, highly similar to Homo sapiens heat shock 70kDa protein 1A, mRNA;Heat shock 70kDa protein 1A;Heat shock 70kDa protein 1B;cDNA FLJ54328, highly similar to Heat shock 70 kDa protein 1;cDNA FLJ54283, highly similar to Heat shock 70 kDa protein 1;Heat shock protein 72;cDNA FLJ54370, highly similar to Heat shock 70 kDa protei…	HSPA1;HSPA1A;HSPA1B;DAAP-21F2.7-001;DAAP-21F2.8-001;DADB-333F21.2-001;DADB-333F21.4-001;hCG_1820593;hCG_43726;HSP70-1	P08107;A8K5I0;B4DI39;B4E1S9;Q9UQC1;B4DNT8;B4DWK5;Q59EJ3;B4DNX1;B4E1T6	1.71909e+07	6.3117e+06
Cell proliferation-inducing gene 21 protein;Guanine nucleotide-binding protein subunit beta-2-like 1;Guanine nucleotide-binding protein subunit beta-like protein 12.3;Human lung cancer oncogene 7 protein;Receptor for activated C kinase;Receptor of activated protein kinase C 1	GNB2L1;HLC7;PIG21	P63244	1.70783e+07	6.2525e+06
Superoxide dismutase [Cu-Zn]	SOD1	P00441;A8MST3	1.70474e+07	6.19352e+06
40S ribosomal protein S5;40S ribosomal protein S5, N-terminally processed;Ribosomal protein S5 variant	RPS5	P46782;Q53G25	1.70187e+07	6.19352e+06
28 kDa heat shock protein;Estrogen-regulated 24 kDa protein;Heat shock 27 kDa protein;Heat shock protein beta-1;Stress-responsive protein 27;cDNA FLJ52243, highly similar to Heat-shock protein beta-1;Putative uncharacterized protein HSPB1	HSP27;HSP28;HSPB1	P04792;B4DL87;C9J3N8;C9JLY6	1.69273e+07	6.13475e+06
Activated RNA polymerase II transcriptional coactivator p15;p14;Positive cofactor 4;SUB1 homolog;cDNA FLJ51816, highly similar to Activated RNA polymerase II transcriptional coactivator p15;Activated RNA polymerase II transcription cofactor 4 variant;cDNA, FLJ92014, highly similar to Homo sapiens SUB1 homolog (S. cerevisiae) (SUB1), mRNA;PC4 protein;SUB1 homolog (S. cerevisiae);SUB1 homolog (S. c…	PC4;RPO2TC1;SUB1;hCG_1781938	P53999;B7Z1Z0;Q59G24;Q6IBA2	1.68589e+07	6.13475e+06
Elongation factor 2;cDNA FLJ60696, highly similar to Elongation factor 2;cDNA FLJ58164, highly similar to Elongation factor 2;EEF2 protein;Similar to Elongation factor 2b;cDNA FLJ56548, highly similar to Elongation factor 2	EEF2;EF2	P13639;B4DMC6;B4DRE8;Q6PK56;Q8TA90;B4DPU3	1.65929e+07	5.95973e+06
Adenine nucleotide translocator 2;ADP,ATP carrier protein 2;ADP,ATP carrier protein, fibroblast isoform;ADP/ATP translocase 2;Solute carrier family 25 member 5;cDNA, FLJ96310, highly similar to Homo sapiens solute carrier family 25 (mitochondrial carrier; adenine nucleotide translocator), member 5 (SLC25A5), mRNA;SLC25A5 protein	ANT2;SLC25A5	P05141;B2RCV1;Q6NVC0	1.65449e+07	5.90182e+06
60S ribosomal protein L12;Ribosomal protein L12 variant	RPL12	P30050-1;P30050;Q59FI9;P30050-2	1.65074e+07	5.90182e+06
Adenosine 5-monophosphoramidase;Histidine triad nucleotide-binding protein 1;Protein kinase C inhibitor 1;Protein kinase C-interacting protein 1	HINT;HINT1;PKCI1;PRKCNH1	P49773	1.65002e+07	5.90182e+06
Annexin A1;Annexin I;Annexin-1;Calpactin II;Calpactin-2;Chromobindin-9;Lipocortin I;p35;Phospholipase A2 inhibitory protein;ANXA1 protein;Annexin A1, isoform CRA_a;cDNA FLJ51887, highly similar to Annexin A1	ANX1;ANXA1;LPC1;hCG_17305;RP11-71A24.1-002;RP11-71A24.1-004	P04083;B5BU38;Q05BR2;Q5TZZ9;Q5T3N1;B4DL19	1.64716e+07	5.90182e+06
75 kDa glucose-regulated protein;Heat shock 70 kDa protein 9;Mortalin;Peptide-binding protein 74;Stress-70 protein, mitochondrial;cDNA FLJ51811, highly similar to Stress-70 protein, mitochondrial;cDNA FLJ51907, highly similar to Stress-70 protein, mitochondrial;Heat shock 70 kDa protein 9B;HSPA9 protein;Catecholamine-regulated protein 40;cDNA FLJ51903, highly similar to Stress-70 protein, mitocho…	GRP75;HSPA9;HSPA9B	P38646;B7Z1V7;B7Z4V2;Q2F839;Q8N1C8;A1XP52;B7Z4T3	1.62909e+07	5.78665e+06
70 kDa lamin;Lamin-A/C;Renal carcinoma antigen NY-REN-32;Lamin A/C transcript variant 1;Lamin A/C;Progerin;cDNA FLJ56081, highly similar to Lamin-A/C	LMN1;LMNA;RP11-54H19.1-004;RP11-54H19.1-003	P02545-1;P02545;Q5I6Y4;Q5I6Y6;Q6UYC3;P02545-3;B4DI32;Q5TCJ4	1.6106e+07	5.67235e+06
60S ribosomal protein L17;60S ribosomal protein L23;PD-1;cDNA FLJ52184, highly similar to 60S ribosomal protein L17;Putative uncharacterized protein ENSP00000375160;Putative uncharacterized protein RPL17	RPL17	P18621;B4E3C2;A8MU02;B5ME31	1.58334e+07	5.50253e+06
High mobility group protein 1;High mobility group protein B1;High-mobility group box 1;cDNA FLJ56337, highly similar to High mobility group protein B1;High-mobility group box 1 variant;cDNA FLJ32558 fis, clone SPLEN1000143, highly similar to High mobility group protein B1;Putative high mobility group protein 1-like 1;Putative high mobility group protein B1-like 1;Putative high mobility group prot…	HMG1;HMGB1;RP11-550P23.1-002;RP11-550P23.1-003;HMG1L1;HMGB1L1;HMG1L10;HMGB1L10	P09429;Q5T7C6;B7Z965;Q59GW1;Q5T7C4;B3KQ05;B2RPK0;Q9UGV6	1.57798e+07	5.50253e+06
Hepatoma-derived growth factor;High mobility group protein 1-like 2;cDNA, FLJ96580, highly similar to Homo sapiens hepatoma-derived growth factor (high-mobility group protein 1-like) (HDGF), mRNA;Hepatoma-derived growth factor (High-mobility group protein 1-like);cDNA FLJ75113;cDNA FLJ39092 fis, clone NT2RP7019835, highly similar to HEPATOMA-DERIVED GROWTH FACTOR;cDNA FLJ53700, highly similar to …	HDGF;HMG1L2;RP11-66D17.10-003;hCG_1775235;RP11-66D17.10-002	P51858;B2RDE8;Q5SZ07;A8K8G0;B3KU21;B7Z958;Q5SZ08;B7Z525	1.57774e+07	5.50253e+06
40S ribosomal protein S2;40S ribosomal protein S4;Protein LLRep3;Similar to 40S ribosomal protein S2;Ribosomal protein S2;RPS2 protein;Ribosomal protein S2, isoform CRA_b	RPS2;RPS4;LOC392781;tcag7.979;rps2;OK/KNS-cl.6;hCG_1990006;OK/KNS-cl.7	P15880;A4D0Y7;O60249;Q3KQT6;Q6IPX5;Q8J014;Q8N5L9;Q8NI62;Q9BSW5;Q8NI61	1.57714e+07	5.50253e+06
Cellular thyroid hormone-binding protein;p55;Prolyl 4-hydroxylase subunit beta;Protein disulfide-isomerase;cDNA FLJ56766, highly similar to Protein disulfide-isomerase (EC5.3.4.1);cDNA FLJ59361, highly similar to Protein disulfide-isomerase (EC 5.3.4.1);cDNA FLJ38619 fis, clone HEART2007696, highly similar to Protein disulfide-isomerase (EC 5.3.4.1);cDNA FLJ45462 fis, clone BRSTN2011961, highly s…	ERBA2L;P4HB;PDI;PDIA1;PO4DB;hCG_95895	P07237;B2RDQ2;B4DJS0;B4DNL5;B3KTQ9;B4DLN6;B4DUA5;Q96C96	1.55721e+07	5.39041e+06
60S ribosomal protein L18;Ribosomal protein L18	RPL18	Q07020;Q0QEW2;B4DDY5	1.53446e+07	5.22388e+06
HCNPpp;Hippocampal cholinergic neurostimulating peptide;Neuropolypeptide h3;Phosphatidylethanolamine-binding protein 1;Prostatic-binding protein;Raf kinase inhibitor protein;cDNA FLJ51535, highly similar to Phosphatidylethanolamine-binding protein 1	PBP;PEBP;PEBP1	P30086;B4DRT4	1.52416e+07	5.16882e+06
40S ribosomal protein S11	RPS11	P62280	1.51455e+07	5.11398e+06
Cell cycle protein p38-2G4 homolog;ErbB3-binding protein 1;Proliferation-associated protein 2G4;cDNA FLJ75526, highly similar to Homo sapiens proliferation-associated 2G4, 38kDa (PA2G4), mRNA;PA2G4 protein	EBP1;PA2G4	Q9UQ80;A8K6Y1;Q6PIN5;Q05D08	1.51433e+07	5.11398e+06
40S ribosomal protein S27-like;Ribosomal protein S27;40S ribosomal protein S27;Metallopan-stimulin 1	RPS27L;MPS1;RPS27;LOC392748;tcag7.1276;hCG_1746747;hCG_1996850;hCG_2001249;RP11-422P24.3-001	Q71UM5;C9JLI6;P42677;A4D1G5;Q5T4L6	1.48711e+07	5.00497e+06
60S ribosomal protein L9;cDNA, FLJ92535, Homo sapiens ribosomal protein L9 (RPL9), mRNA;NPC-A-16;Ribosomal protein L9;Ribosomal protein L9 isoform;Ribosomal protein L9, isoform CRA_b;cDNA FLJ51990, highly similar to 60S ribosomal protein L9;Ribosomal protein L9, isoform CRA_d;cDNA FLJ52179, highly similar to 60S ribosomal protein L9;Putative uncharacterized protein	OK/SW-cl.103;RPL9;RPL9P7;RPL9P8;RPL9P9;hCG_37461	P32969;Q53Z07;B4DLV8;B4E1M5;Q2NKY6	1.48508e+07	5.00497e+06
Antioxidant protein 1;HBC189;Peroxiredoxin III;Peroxiredoxin-3;Protein MER5 homolog;Thioredoxin-dependent peroxide reductase, mitochondrial;Peroxiredoxin 3 isoform a;Peroxiredoxin 3 isoform a variant;Humer	AOP1;PRDX3;mer5	P30048;A4UCS5;Q53HC2;Q14579	1.44674e+07	4.78964e+06
60S ribosomal protein L1;60S ribosomal protein L4;cDNA FLJ56689, highly similar to 60S ribosomal protein L4;Ribosomal protein L4 variant;cDNA FLJ50996, highly similar to 60S ribosomal protein L4;cDNA FLJ50994, moderately similar to 60S ribosomal protein L4	RPL1;RPL4	P36578;B4DFI6;Q53G74;Q59GY2;B4DMJ6;B4DMJ2	1.43694e+07	4.73637e+06
60S ribosomal protein L5;cDNA, FLJ95579, Homo sapiens ribosomal protein L5 (RPL5), mRNA;Ribosomal protein L5;Ribosomal protein L5, isoform CRA_c;cDNA FLJ38496 fis, clone FELIV1000137, highly similar to 60S RIBOSOMAL PROTEIN L5;Ribosomal protein L5, isoform CRA_b;Ribosomal protein L5 variant;Ribosomal protein L5, isoform CRA_a;RPL5 protein	MSTP030;RPL5;hCG_2028912	P46777;A2RUM7;B3KTM6;Q59GX9;Q8WYP1;Q9BUV4	1.43411e+07	4.68334e+06
78 kDa glucose-regulated protein;Endoplasmic reticulum lumenal Ca(2+)-binding protein grp78;Heat shock 70 kDa protein 5;Immunoglobulin heavy chain-binding protein;cDNA FLJ60062, highly similar to 78 kDa glucose-regulated protein;HSPA5 protein	GRP78;HSPA5	P11021;B4DEF7;Q2KHP4	1.41879e+07	4.63053e+06
Calpactin I light chain;Calpactin-1 light chain;Cellular ligand of annexin II;p10 protein;p11;Protein S100-A10;S100 calcium-binding protein A10;S100A10 protein	ANX2LG;CAL1L;CLP11;S100A10	P60903;Q6FGE5	1.41287e+07	4.57794e+06
60S ribosomal protein L7a;PLA-X polypeptide;Surfeit locus protein 3;cDNA FLJ78489, highly similar to Homo sapiens ribosomal protein L7a (RPL7A), mRNA;cDNA, FLJ92002, Homo sapiens ribosomal protein L7a (RPL7A), mRNA;Ribosomal protein L7a;Ribosomal protein L7a, isoform CRA_c	RPL7A;SURF3;SURF-3;hCG_2032998;RP11-244N20.10-009;RP11-244N20.10-005;RP-L7a;RP11-244N20.10-004	P62424;Q5T8U4;Q5T8U2;Q9BY74;Q5T8U3	1.41209e+07	4.57794e+06
4F2 cell-surface antigen heavy chain;4F2 heavy chain antigen;Lymphocyte activation antigen 4F2 large subunit	MDU1;SLC3A2	P08195-1;P08195;P08195-4;P08195-3	1.39323e+07	4.47347e+06
60S ribosomal protein L31;cDNA, FLJ92036, highly similar to Homo sapiens ribosomal protein L31 (RPL31), mRNA;Ribosomal protein L31;cDNA FLJ57527, highly similar to 60S ribosomal protein L31;Putative uncharacterized protein RPL31;cDNA FLJ58912, highly similar to 60S ribosomal protein L31;Ribosomal protein L31, isoform CRA_c;RPL31 protein;cDNA FLJ58908, highly similar to 60S ribosomal protein L31	RPL31;hCG_27618	P62899;B2R4C1;Q76N53;B7Z4C8;B7Z4K2;Q6IRZ0;B7Z4E3;C9JU56;C9JQ13;B8ZZK4	1.39305e+07	4.47347e+06
60S ribosomal protein L17;60S ribosomal protein L23;Similar to ribosomal protein L23;Putative uncharacterized protein RPL23	RPL23	P62829;Q9BTQ7;C9JD32;B9ZVP7	1.39257e+07	4.47347e+06
60S acidic ribosomal protein P1;RPLP1 protein;Acidic ribosomal phosphoprotein P1	RPLP1;RRP1	P05386;Q6FG99;Q6ICQ4;Q7Z612	1.38854e+07	4.47347e+06
40S ribosomal protein S18;Ke-3;Ribosomal protein S18;Ribosomal protein S18, isoform CRA_b	D6S218E;RPS18;DADB-159G18.1-001;DAMC-227D19.3-001;DAQB-314F24.10-001;hCG_1640167;XXbac-BCX165D10.12-001;XXbac-BPG185D15.7-001	P62269;Q5SUJ3	1.37856e+07	4.42157e+06
60S ribosomal protein L27a;Ribosomal protein L27a	RPL27A;L27a	P46776;Q6NZ52;Q9BQQ5	1.36726e+07	4.36991e+06
Nucleolin;Protein C23;cDNA FLJ10452 fis, clone NT2RP1000966, highly similar to NUCLEOLIN;Nucleolin, isoform CRA_c;cDNA FLJ38578 fis, clone HCHON2007674, highly similar to NUCLEOLIN;cDNA FLJ45706 fis, clone FEBRA2028457, highly similar to Nucleolin;Putative uncharacterized protein NCL;NCL protein	NCL;hCG_33980	P19338;B3KM80;B3KTP9;Q6ZS99;C9JWL1;Q9BQ02	1.36644e+07	4.36991e+06
Heterogeneous nuclear ribonucleoproteins C1/C2;cDNA, FLJ92657, highly similar to Homo sapiens heterogeneous nuclear ribonucleoprotein C (C1/C2) (HNRPC), transcript variant 2, mRNA;cDNA FLJ45003 fis, clone BRAWH3011623, highly similar to Heterogeneous nuclear ribonucleoproteins C;cDNA FLJ75154, highly similar to Homo sapiens heterogeneous nuclear ribonucleoprotein C (C1/C2), mRNA;cDNA, FLJ92712, h…	HNRNPC;HNRPC;HNRNPCL1;HNRPCL1;LOC440563	P07910-2;P07910;B2R5W2;B3KX96;P07910-1;A8K9A4;B2R603;B4DY08;P07910-4;P07910-3;O60812;B2RP44;B7ZW41;Q6PKD2;B4DSU6;B4DMJ1	1.35704e+07	4.31848e+06
Outer mitochondrial membrane protein porin 1;Plasmalemmal porin;Porin 31HL;Porin 31HM;Voltage-dependent anion-selective channel protein 1;cDNA FLJ38670 fis, clone HSYRA2000190, highly similar to Voltage-dependent anion-selective channel protein 1;Putative uncharacterized protein VDAC1;cDNA FLJ57715, highly similar to Voltage-dependent anion-selective channel protein 1	VDAC;VDAC1	P21796;B3KTS5;C9JI87;B4DEI3	1.35224e+07	4.26729e+06
ATP synthase subunit beta, mitochondrial;ATP synthase subunit beta	ATP5B;ATPMB;ATPSB	P06576;Q0QEN7	1.33546e+07	4.21632e+06
40S ribosomal protein S25	RPS25	P62851	1.33384e+07	4.16559e+06
Cytosolic prostaglandin E2 synthase;Hsp90 co-chaperone;Progesterone receptor complex p23;Prostaglandin E synthase 3;Telomerase-binding protein p23;cDNA FLJ59942, highly similar to Prostaglandin E synthase 3 (EC 5.3.99.3);cDNA FLJ40895 fis, clone UTERU2002294, highly similar to Prostaglandin E synthase 3 (EC 5.3.99.3);Prostaglandin E synthase 3 (Cytosolic), isoform CRA_c;cDNA FLJ50819, highly simi…	P23;PTGES3;TEBP;hCG_2016483	Q15185;B4DP11;B3KUY2;B4DP21;B4DDC6;B4DHP2	1.32897e+07	4.16559e+06
94 kDa glucose-regulated protein;Endoplasmin;gp96 homolog;Heat shock protein 90 kDa beta member 1;Tumor rejection antigen 1;Tumor rejection antigen (Gp96) 1 variant;Tumor rejection antigen (Gp96) 1;HSP90B1 protein;cDNA FLJ58812, highly similar to Endoplasmin (Heat shock protein 90kDa beta member 1);cDNA FLJ58626, highly similar to Endoplasmin (Heat shock protein 90 kDa beta member 1)	GRP94;HSP90B1;TRA1	P14625;Q59FC6;Q5CAQ5;Q96GW1;B4DHT9;B4DU71	1.2906e+07	3.96502e+06
14 kDa laminin-binding protein;14 kDa lectin;Beta-galactoside-binding lectin L-14-I;Galaptin;Galectin-1;HBL;HPL;Lactose-binding lectin 1;Lectin galactoside-binding soluble 1;Putative MAPK-activating protein PM12;S-Lac lectin 1;HL14 protein	LGALS1;HL14	P09382;B2R5E8;Q15954	1.28956e+07	3.96502e+06
60S ribosomal protein L22;EBER-associated protein;Epstein-Barr virus small RNA-associated protein;Heparin-binding protein HBp15;Ribosomal protein L22-like 2;Ribosomal protein L22	RPL22;RPL22L2	P35268;B8Y929;Q7Z4W8;Q8WYP0;Q9BYF5	1.2861e+07	3.96502e+06
Heterogeneous nuclear ribonucleoprotein M;Heterogeneous nuclear ribonucleoprotein M isoform a variant;ORF protein;cDNA FLJ60435, highly similar to Heterogeneous nuclear ribonucleoprotein M;HNRPM protein;Putative uncharacterized protein DKFZp547H118	HNRNPM;HNRPM;NAGR1;ORF;DKFZp547H118	P52272-1;P52272;Q59ES8;Q7KYM9;P52272-2;B4DEG4;Q6P2D7;Q8TCM5	1.28009e+07	3.91547e+06
Heat shock 86 kDa;Heat shock protein HSP 90-alpha;Renal carcinoma antigen NY-REN-38;Full-length cDNA 5-PRIME end of clone CS0DN005YI08 of Adult brain of Homo sapiens (human);HSP90AA1 protein;Full-length cDNA clone CS0CAP007YF18 of Thymus of Homo sapiens (human);Hsp89-alpha-delta-N	HSP90A;HSP90AA1;HSPC1;HSPCA	P07900-2;P07900;Q86SX1;P07900-1;Q2VPJ6;Q86U12;Q8TBA7;O75322;Q96HX7	1.27996e+07	3.91547e+06
Natural killer cell-enhancing factor B;Peroxiredoxin-2;PRP;Thiol-specific antioxidant protein;Thioredoxin peroxidase 1;Thioredoxin-dependent peroxide reductase 1;cDNA FLJ60461, highly similar to Peroxiredoxin-2 (EC 1.11.1.15)	NKEFB;PRDX2;TDPX1	P32119;B4DF70	1.27041e+07	3.86615e+06
60S ribosomal protein L3;HIV-1 TAR RNA-binding protein B;Ribosomal protein L3;Putative uncharacterized protein RPL3;cDNA FLJ35376 fis, clone SKMUS2004044, highly similar to Homo sapiens ribosomal protein L3 (RPL3), transcript variant 2, mRNA;cDNA FLJ59135, highly similar to 60S ribosomal protein L3;Ribosomal protein L3, isoform CRA_i	OK/SW-cl.32;RPL3;hCG_2015191	P39023;Q96QL0;A6NHB7;B3KS36;B4DN06;C9JFX8	1.26909e+07	3.86615e+06
SM22-alpha homolog;Transgelin-2	CDABP0035;KIAA0120;TAGLN2	P37802	1.26396e+07	3.81708e+06
Anchorin CII;Annexin A5;Annexin V;Annexin-5;Calphobindin I;Endonexin II;Lipocortin V;Placental anticoagulant protein 4;Placental anticoagulant protein I;Thromboplastin inhibitor;Vascular anticoagulant-alpha;cDNA FLJ52002, highly similar to Annexin A5	ANX5;ANXA5;ENX2;PP4	P08758;B4DNG6;Q6FHB3;A8MTE3	1.24975e+07	3.76824e+06
Cysteine-rich heart protein;Cysteine-rich intestinal protein;Cysteine-rich protein 1	CRIP;CRIP1;CRP1	P50238	1.23192e+07	3.67129e+06
40S ribosomal protein S7;cDNA, FLJ92055, Homo sapiens ribosomal protein S7 (RPS7), mRNA;Putative uncharacterized protein RPS7;Ribosomal protein S7, isoform CRA_b	RPS7;hCG_1784266	P62081;Q57Z92;B5MCP9	1.23074e+07	3.67129e+06
37 kDa laminin receptor precursor;37/67 kDa laminin receptor;40S ribosomal protein SA;67 kDa laminin receptor;Colon carcinoma laminin-binding protein;Laminin receptor 1;Laminin-binding protein precursor p40;Multidrug resistance-associated protein MGr1-Ag;NEM/1CHD4;Putative uncharacterized protein RPSA;Putative uncharacterized protein ENSP00000346598;Laminin receptor-like protein LAMRL5;HCG1984468…	LAMBR;LAMR1;RPSA;LAMR1P15;hCG_1984468	P08865;C9J9K3;A6NE09;Q96RS2;C9JKH4	1.22228e+07	3.62318e+06
D-3-phosphoglycerate dehydrogenase;cDNA FLJ35987 fis, clone TESTI2014269, highly similar to D-3-phosphoglycerate dehydrogenase (EC 1.1.1.95);Phosphoglycerate dehydrogenase;PHGDH protein;3-phosphoglycerate dehydrogenase	PGDH3;PHGDH;RP4-683H9.1-002	O43175;B3KSC3;Q5SZU1;Q8N5M8;Q96RV5;Q96RV6;Q96RV7;Q96RV8;Q96RV9;Q9UMY2;Q9UMY3	1.21537e+07	3.62318e+06
60S ribosomal protein L26;RPL26 protein;Putative uncharacterized protein RPL26	RPL26	P61254;Q6IBH6;A6NE05	1.20737e+07	3.57531e+06
Alternative-splicing factor 1;pre-mRNA-splicing factor SF2, P33 subunit;Splicing factor, arginine/serine-rich 1;cDNA FLJ77645, highly similar to Homo sapiens splicing factor, arginine/serine-rich 1 (splicing factor 2, alternate splicing factor) (SFRS1), mRNA;Splicing factor, arginine/serine-rich 1 (Splicing factor 2, alternate splicing factor) variant	ASF;OK/SW-cl.3;SF2;SF2P33;SFRS1	Q07955-1;Q07955;A8K1L8;Q07955-2;Q07955-3;Q59FA2	1.19121e+07	3.4803e+06
Heterogeneous nuclear ribonucleoprotein H;Heterogeneous nuclear ribonucleoprotein H, N-terminally processed;Putative uncharacterized protein DKFZp686A15170	HNRNPH1;HNRPH;HNRPH1;DKFZp686A15170	P31943;Q68DG4	1.17425e+07	3.38626e+06
Barrier-to-autointegration factor;Breakpoint cluster region protein 1;cDNA, FLJ92232, highly similar to Homo sapiens barrier to autointegration factor 1 (BANF1), mRNA	BAF;BANF1;BCRG1	O75531;B2R4V4	1.17033e+07	3.38626e+06
Alu corepressor 1;Antioxidant enzyme B166;Liver tissue 2D-page spot 71B;Peroxiredoxin V;Peroxiredoxin-5, mitochondrial;Peroxisomal antioxidant enzyme;PLP;Thioredoxin peroxidase PMP20;Thioredoxin reductase;TPx type VI;Putative uncharacterized protein PRDX5;Peroxiredoxin 5	ACR1;PRDX5;SBBI10	P30044-1;P30044;P30044-2;A6NG06;B7ZLJ4;A6NC19;B7ZVW3	1.15112e+07	3.29322e+06
40S ribosomal protein S20;cDNA FLJ58953, highly similar to 40S ribosomal protein S20	RPS20	P60866;B2R4F4;B4DW28	1.14192e+07	3.24706e+06
60S ribosomal protein L30	RPL30	A8MYX5;P62888	1.14074e+07	3.24706e+06
40S ribosomal protein S17	RPS17	P08708	1.13682e+07	3.24706e+06
Oncogene DJ1;Parkinson disease protein 7;Protein DJ-1	PARK7	Q99497	1.13476e+07	3.20116e+06
60S ribosomal protein L6;Neoplasm-related protein C140;Tax-responsive enhancer element-binding protein 107	RPL6;TXREB1	B2R4K7;Q9HBB3;Q02878;B4DRX3;Q8N5Z7;Q8TBK5	1.12663e+07	3.20116e+06
60S ribosomal protein L8;cDNA FLJ53750, highly similar to 60S ribosomal protein L8	RPL8	P62917;B4DVG7	1.12477e+07	3.1555e+06
Malate dehydrogenase, mitochondrial;Malate dehydrogenase;cDNA FLJ52880, highly similar to Malate dehydrogenase, mitochondrial (EC 1.1.1.37)	MDH2	P40926;Q0QF37;Q6FHZ0;Q75MT9;B4DE44;B3KTM1	1.12152e+07	3.1555e+06
Carbamoylphosphate synthetase I;Carbamoyl-phosphate synthase [ammonia], mitochondrial;Carbamoyl-phosphate synthetase I;cDNA FLJ75245, highly similar to Homo sapiens carbamoyl-phosphate synthetase 1, mitochondrial (CPS1), mRNA;CPS1 protein;Carbamoyl-phosphate synthetase 1, mitochondrial;Carbamoyl-phosphate synthetase 1, mitochondrial, isoform CRA_a;Putative uncharacterized protein CPS1;Carbamoyl-p…	CPS1;hCG_16718	Q5R206;Q5R208;Q5R210;P31327-1;P31327;A8K134;Q05CV6;Q53TL5;Q59HF8;Q5R207;Q5R209;Q5R211;P31327-2;B7ZAW0	1.11705e+07	3.1555e+06
60S ribosomal protein L36;Ribosomal protein L36	RPL36	Q9Y3U8;Q9BYF3	1.11225e+07	3.1101e+06
40S ribosomal protein S6;Phosphoprotein NP33;cDNA FLJ78049, highly similar to Homo sapiens ribosomal protein S6 (RPS6), mRNA;cDNA, FLJ92127, Homo sapiens ribosomal protein S6 (RPS6), mRNA;Ribosomal protein S6;Ribosomal protein S6, isoform CRA_e	OK/SW-cl.2;RPS6;hCG_1741512;RP11-513M16.6-001	P62753;A2A3R6;Q96DV6	1.11047e+07	3.1101e+06
TCP1-chaperonin cofactor A;Tubulin-folding cofactor A;Tubulin-specific chaperone A;cDNA, FLJ92496, Homo sapiens tubulin-specific chaperone a (TBCA), mRNA;TBCA protein;Tubulin folding cofactor A;Tubulin-specific chaperone a;cDNA FLJ57496, moderately similar to Tubulin-specific chaperone A	TBCA;hCG_2016016	O75347;Q6FGD7;B4DT30	1.10703e+07	3.1101e+06
B-cell receptor-associated protein BAP37;D-prohibitin;Prohibitin-2;Repressor of estrogen receptor activity;PNAS-141;cDNA FLJ56579, highly similar to Prohibitin-2;cDNA FLJ60175, highly similar to Prohibitin-2	BAP;PHB2;REA	Q99623;Q9BXV3;B4DP75;B4DW05	1.10399e+07	3.06495e+06
14-3-3 protein sigma;Epithelial cell marker protein 1;Stratifin	HME1;SFN	P31947-1;P31947;P31947-2	1.10069e+07	3.06495e+06
60S ribosomal protein L13;Breast basic conserved protein 1;Ribosomal protein L13	BBC1;OK/SW-cl.46;RPL13;hCG_1723872	P26373;A8K4C8;B4DLX3;O60250;Q6NZ55	1.09917e+07	3.06495e+06
Cell proliferation-inducing gene 15 protein;Ferritin heavy chain;Ferritin	FTH;FTH1;FTHL6;OK/SW-cl.84;PIG15	P02794;A9JQE1;B3KXC3;Q6NS36;Q6NZ44;Q8TD27	1.09836e+07	3.06495e+06
Enhancer of rudimentary homolog	ERH	P84090;B2R5H2	1.09278e+07	3.02005e+06
Autocrine motility factor;Glucose-6-phosphate isomerase;Neuroleukin;Phosphoglucose isomerase;Phosphohexose isomerase;Sperm antigen 36	GPI	P06744;B4DE36;B4DG39;B4DVJ0	1.09273e+07	3.02005e+06
cDNA FLJ60299, highly similar to Rab GDP dissociation inhibitor beta;GDP dissociation inhibitor 2;Guanosine diphosphate dissociation inhibitor 2;Rab GDP dissociation inhibitor beta;cDNA, FLJ92845, Homo sapiens GDP dissociation inhibitor 2 (GDI2), mRNA;GDI2 protein;GDP dissociation inhibitor 2 isoform 1;GDP dissociation inhibitor 2, isoform CRA_b;cDNA FLJ16452 fis, clone BRAWH3002467, highly simil…	GDI2;RP11-318E3.2-007;RABGDIB;hCG_24071;RP11-318E3.2-001;RP11-318E3.2-002;RP11-318E3.2-005	B4DLV7;Q5SX90;P50395;Q6IAT1;B3KVE3;Q5SX88;Q8TB95;Q5SX87	1.09209e+07	3.02005e+06
14-3-3 protein gamma;14-3-3 protein gamma, N-terminally processed;Protein kinase C inhibitor protein 1;cDNA FLJ14168 fis, clone NT2RP2001440, highly similar to 14-3-3 protein gamma;cDNA FLJ51843, highly similar to 14-3-3 protein gamma;cDNA FLJ52141, highly similar to 14-3-3 protein gamma	YWHAG	P61981;B3KNB4;B4DHC4;B4DE78	1.08648e+07	3.02005e+06
Putative uncharacterized protein RPL24;Ribosomal protein L24, isoform CRA_e	hCG_2023003;RPL24	C9JNW5;C9JXB8	1.06006e+07	2.88687e+06
60S ribosomal protein L35a;Cell growth-inhibiting gene 33 protein;Putative uncharacterized protein RPL35A	GIG33;RPL35A	P18077;C9K025;C9JBE2;C9J7F9	1.05935e+07	2.88687e+06
Putative uncharacterized protein RPS27;Ribosomal protein S27	RP11-422P24.3-002;RPS27	Q5T4L4	1.05596e+07	2.88687e+06
Cytovillin;Ezrin;p81;Villin-2;cDNA, FLJ92973, highly similar to Homo sapiens villin 2 (ezrin) (VIL2), mRNA;cDNA FLJ53435, highly similar to Ezrin;cDNA FLJ54141, highly similar to Ezrin;cDNA, FLJ78930, highly similar to Ezrin;Cytovillin 2	EZR;VIL2	P15311;B2R6J2;B7Z437;B7Z5V2;B7Z9R6;Q6NUR7;Q9UJZ2;Q9UJZ6;Q9UJZ7;Q9UJZ8;Q9UK20	1.04193e+07	2.79936e+06
Heterogeneous nuclear ribonucleoprotein U;p120;pp120;Scaffold attachment factor A;cDNA FLJ44920 fis, clone BRAMY3011501, highly similar to Heterogeneous nuclear ribonucleoprotein U;Heterogeneous nuclear ribonucleoprotein U (Scaffold attachment factor A);HNRPU protein	HNRNPU;HNRPU;SAFA;U21.1;RP11-11N7.3-002;RP11-11N7.3-003	Q00839-1;Q00839;B3KX72;Q5RI17;Q5RI18;Q96BA7	1.03551e+07	2.79936e+06
Ribosomal protein L10;60S ribosomal protein L10;Laminin receptor homolog;Protein QM;Tumor suppressor QM;60S ribosomal protein L10-like;Putative uncharacterized protein RPL10	RPL10;XX-FW83563B9.1-011;DXS648E;QM;RPL10L	Q5HY50;P27635;Q96L21;C9J7T6	1.03338e+07	2.75599e+06
Cytokeratin-7;Keratin, type II cytoskeletal 7;Keratin-7;Sarcolectin;Type-II keratin Kb7	KRT7;SCL	P08729	1.0311e+07	2.75599e+06
AU-rich element RNA-binding protein 1;Heterogeneous nuclear ribonucleoprotein D0;cDNA FLJ54150, highly similar to Heterogeneous nuclear ribonucleoprotein D0;cDNA FLJ61020, highly similar to Heterogeneous nuclear ribonucleoprotein D0;P37 AUF1;Putative uncharacterized protein HNRNPD	AUF1;HNRNPD;HNRPD	Q14103-1;Q14103;Q14103-3;Q14103-2;B4DTC3;B4E0W4;Q14103-4;Q12771;B9ZVU1	1.02975e+07	2.75599e+06
cDNA FLJ75174, highly similar to Homo sapiens calmodulin 1 (phosphorylase kinase, delta), mRNA;cDNA, FLJ96792, highly similar to Homo sapiens calmodulin 2 (phosphorylase kinase, delta) (CALM2), mRNA;Calmodulin;Calmodulin 1 (Phosphorylase kinase, delta), isoform CRA_a;Calmodulin 3 (Phosphorylase kinase, delta), isoform CRA_b;cDNA FLJ61744, highly similar to Calmodulin;CALM3 protein;CALM1 protein;C…	CALM;CALM1;CALM2;CALM3;CALML2;CAM;CAM1;CAM2;CAM3;CAMB;CAMC;CAMIII;hCG_20313;hCG_21749;hCG_17033	A8K1M2;B2RDW0;P62158;B4DJ51;Q9BRL5;Q96HY3	1.02789e+07	2.75599e+06
Aldehyde reductase;Aldo-keto reductase family 1 member B1;Aldose reductase;Aldo-keto reductase family 1, member B1 variant	AKR1B1;ALDR1	P15121;Q59EL5	1.02696e+07	2.75599e+06
Outer mitochondrial membrane protein porin 2;Voltage-dependent anion-selective channel protein 2;cDNA FLJ60120, highly similar to Voltage-dependent anion-selective channel protein 2;cDNA, FLJ78818, highly similar to Voltage-dependent anion-selective channel protein 2;Voltage-dependent anion channel 2	VDAC2;RP11-375G3.1-010;RP11-375G3.1-005	P45880-3;P45880;B4DKM5;Q5JSD1;Q5JSD2	1.02397e+07	2.71288e+06
60S ribosomal protein L11;CLL-associated antigen KW-12;Cell growth-inhibiting protein 34;cDNA, FLJ92077, Homo sapiens ribosomal protein L11 (RPL11), mRNA;Ribosomal protein L11;Ribosomal protein L11, isoform CRA_b	RPL11;hCG_1739238;RP11-223J15.3-001;RP11-223J15.3-005;RP11-223J15.3-004	P62913-1;P62913;Q08ES8;Q5VVD0;P62913-2;Q5VVC8;Q5VVC9	1.02215e+07	2.71288e+06
40S ribosomal protein S13	RPS13	P62277	1.01713e+07	2.71288e+06
60S ribosomal protein L37a;cDNA FLJ76565, highly similar to Homo sapiens ribosomal protein L37a, mRNA;RPL37A protein;Putative uncharacterized protein RPL37A;Ribosomal protein L37a, isoform CRA_c	RPL37A;hCG_16380	P61513;Q6P4E4;C9J4Z3;C9JF77	1.01123e+07	2.67003e+06
Elongation factor 1-beta;HCG19809;Similar to eukaryotic translation elongation factor 1 beta 2; eukaryotic translation elongation factor 1 beta 1	EEF1B;EEF1B2;EF1B;hCG_19809;LOC392793;tcag7.1190	P24534;A4D1M6	1.00114e+07	2.62744e+06
CCT-theta;Renal carcinoma antigen NY-REN-15;T-complex protein 1 subunit theta;cDNA FLJ53379, highly similar to T-complex protein 1 subunit theta;cDNA FLJ59382, highly similar to T-complex protein 1 subunit theta;Chaperonin containing TCP1, subunit 8 (Theta) variant;CCT8 protein;Chaperonin containing TCP1, subunit 8 (Theta), isoform CRA_c	C21orf112;CCT8;CCTQ;KIAA0002;hCG_1810843	P50990;B4DEM7;B4DQH4;Q53HU0;Q7Z759;C9JCK6	1.00085e+07	2.62744e+06
Prohibitin;cDNA FLJ78511, highly similar to Homo sapiens prohibitin (PHB), mRNA;cDNA, FLJ93035, Homo sapiens prohibitin (PHB), mRNA;Prohibitin, isoform CRA_a;Prohibitin variant;PHB protein;Putative uncharacterized protein PHB	PHB;hCG_29613	P35232;A8K401;Q53FV0;Q6FHP5;Q6PUJ7;C9JW96;C9JZ20;A8MUL1	9.97295e+06	2.61471e+06
58 kDa glucose-regulated protein;58 kDa microsomal protein;Disulfide isomerase ER-60;Endoplasmic reticulum resident protein 57;Endoplasmic reticulum resident protein 60;Protein disulfide-isomerase A3;cDNA PSEC0148 fis, clone PLACE1007202, highly similar to Protein disulfide-isomerase A3 (EC 5.3.4.1);cDNA PSEC0175 fis, clone OVARC1000169, highly similar to Protein disulfide-isomerase A3 (EC 5.3.4.…	ERP57;ERP60;GRP58;PDIA3	P30101;B3KQT2;B3KQT9;B4DDM1;B4DJ98	9.9678e+06	2.61471e+06
Putative uncharacterized protein RPL32;60S ribosomal protein L32;HCG18290;Putative uncharacterized protein ENSP00000410949	RPL32;PP9932;hCG_18290	C9JBL2;P62910;B2R4Q3;C9J8W7	9.94957e+06	2.60624e+06
CPI-B;Cystatin-B;Liver thiol proteinase inhibitor;Stefin-B;cDNA, FLJ92415, Homo sapiens cystatin B (stefin B) (CSTB), mRNA;CSTB protein;Cystatin B;Cystatin B (Stefin B);Cystatin B (Stefin B), isoform CRA_a	CST6;CSTB;STFB;hCG_401291	P04080;Q76LA1	9.94525e+06	2.60624e+06
Glycosylation-inhibiting factor;L-dopachrome isomerase;L-dopachrome tautomerase;Macrophage migration inhibitory factor;Phenylpyruvate tautomerase	GLIF;MIF;MMIF	P14174;A6MUU8	9.89948e+06	2.58511e+06
CCT-epsilon;T-complex protein 1 subunit epsilon;cDNA FLJ78433, highly similar to Homo sapiens chaperonin containing TCP1, subunit 5 (epsilon) (CCT5), mRNA;cDNA FLJ50442, highly similar to T-complex protein 1 subunit epsilon;cDNA FLJ51711, highly similar to T-complex protein 1 subunit epsilon;cDNA FLJ58784, highly similar to T-complex protein 1 subunit epsilon;cDNA FLJ54333, highly similar to T-co…	CCT5;CCTE;KIAA0098	P48643;A8K2X8;B4DDU6;B4DE30;B4DX08;B4DXI1;B4DZT5;B7ZAR1;Q9BU08;B4DYC8;B4DYD8;Q96GI1;Q9HB74	9.7703e+06	2.53048e+06
Inorganic pyrophosphatase;Pyrophosphate phospho-hydrolase;Pyrophosphatase (Inorganic) 1	IOPPP;PP;PPA1;RP11-367H5.1-004	Q15181;Q5SQT6	9.58856e+06	2.45557e+06
Alpha-actinin-4;F-actin cross-linking protein;Non-muscle alpha-actinin 4;ACTN4 protein;Actinin alpha4 isoform	ACTN4	O43707;Q96BG6;A4K467	9.56248e+06	2.44316e+06
60S ribosomal protein L19;Ribosomal protein L19	RPL19	P84098;Q53G49;Q8IWR8	9.4452e+06	2.3979e+06
Pre-mRNA-splicing factor SRP20;Splicing factor, arginine/serine-rich 3;cDNA, FLJ92926, Homo sapiens splicing factor, arginine/serine-rich 3 (SFRS3), mRNA;Splicing factor arginine/serine-rich 3;Splicing factor, arginine/serine-rich 3, isoform CRA_d;cDNA FLJ52832, highly similar to Splicing factor, arginine/serine-rich 3;Splicing factor, arginine/serine-rich 3, isoform CRA_a	SFRS3;SRP20;hCG_14802	P84103;B2R6F3;B4E241	9.43043e+06	2.3897e+06
Lamin-B1;cDNA FLJ50934, highly similar to Lamin-B1;LMNB1 protein	LMN2;LMNB;LMNB1	P20700;B4DZT3;Q6DC98	9.41322e+06	2.38152e+06
40S ribosomal protein S26;Ribosomal protein S26;Ribosomal protein 26 (RPS26) pseudogene;HCG1745083;Putative uncharacterized protein RPS26;Similar to 40S ribosomal protein S26;Putative 40S ribosomal protein S26-like 1	RPS26;RP11-151A6.3-001;hCG_1745083;LOC285938;tcag7.125;RPS26L1;RPS26P11	P62854;Q76N56;Q5JVH5;Q75MH1;Q5JNZ5	9.36712e+06	2.36518e+06
60S ribosomal protein L14;CAG-ISL 7;cDNA FLJ76611, highly similar to Homo sapiens ribosomal protein L14 (RPL14), mRNA;cDNA FLJ75556, highly similar to Homo sapiens ribosomal protein L14, mRNA;Ribosomal protein L14 variant;RPL14 protein;cDNA FLJ51325, highly similar to 60S ribosomal protein L14;Putative uncharacterized protein ENSP00000350479	RPL14	P50914;A8K3Q9;A8K7N0;Q6IPH7;B7Z6S8;A0PJ62;A6NIH1	9.34201e+06	2.35295e+06
Acidic leucine-rich nuclear phosphoprotein 32 family member A;Acidic nuclear phosphoprotein pp32;Leucine-rich acidic nuclear protein;Mapmodulin;Potent heat-stable protein phosphatase 2A inhibitor I1PP2A;Putative HLA-DR-associated protein I;ANP32A protein	ANP32A;C15orf1;LANP;MAPM;PHAP1	P39687;Q08AJ6;Q3KPI8;Q6PKH8	9.22601e+06	2.30833e+06
Signal recognition particle 9 kDa protein;cDNA FLJ76514, highly similar to Homo sapiens signal recognition particle 9kDa (SRP9), mRNA;HCG1781062;Signal recognition particle 9kDa, isoform CRA_a;Similar to signal recognition particle 9kD;Signal recognition particle 9 kDa isoform;Signal recognition particle 9kDa, isoform CRA_b;SRP9 protein;Putative uncharacterized protein DKFZp564M2223	SRP9;hCG_1781062;hCG_1984300;DKFZp564M2223	P49458;A8K0N0;Q8WVW9;Q6NVX0;Q8WTW0;Q659G3;Q6P2S0	9.13227e+06	2.26805e+06
Ran-binding protein 1;Ran-specific GTPase-activating protein;RAN binding protein 1 variant;Putative uncharacterized protein RANBP1;cDNA FLJ57507, highly similar to Ran-specific GTPase-activating protein;cDNA FLJ54173, highly similar to Ran-specific GTPase-activating protein;cDNA FLJ40340 fis, clone TESTI2032681, moderately similar to RAN-SPECIFIC GTPASE-ACTIVATING PROTEIN;RAN binding protein 1, i…	RANBP1;hCG_17886	P43487;Q53EY3;C9JXG8;B4DE76;B7Z6U1;C9JJ34;B3KUP2;C9JGV6	9.12069e+06	2.26404e+06
CCT-gamma;hTRiC5;T-complex protein 1 subunit gamma;cDNA FLJ57603, highly similar to T-complex protein 1 subunit gamma;cDNA, FLJ78822, highly similar to T-complex protein 1 subunit gamma;cDNA, FLJ79286, highly similar to T-complex protein 1 subunit gamma;PIG48;Chaperonin containing TCP1, subunit 3 (Gamma) variant;cDNA FLJ44436 fis, clone UTERU2019706, highly similar to T-complex protein 1 subunit …	CCT3;CCTG;TRIC5;RP11-443G18.6-002	P49368;B4DUR8;Q2TU64;Q59H77;B3KX11;Q5SZY0;A6NE14	9.09863e+06	2.25602e+06
ATP synthase subunit alpha, mitochondrial;ATP synthase subunit alpha	ATP5A;ATP5A1;ATP5AL2;ATPM	P25705;A8K092;B4DY56	9.07201e+06	2.24402e+06
Chloride channel ABP;Chloride intracellular channel protein 1;Nuclear chloride ion channel 27;Regulatory nuclear chloride ion channel protein;Chloride intracellular channel 1 variant;cDNA, FLJ94671, Homo sapiens chloride intracellular channel 1 (CLIC1), mRNA;Chloride intracellular channel 1	CLIC1;NCC27;DADB-110M10.1-001;DAMA-236L13.3-001;DAMC-117B11.2-001;DAQB-350E15.4-001;DASS-312M4.8-001;XXbac-BCX88C14.3-001	O00299;Q53FB0;Q5SRT3	9.04604e+06	2.23603e+06
60S ribosomal protein L38	RPL38	P63173;B2R5A8	9.00705e+06	2.22008e+06
Enoyl-CoA hydratase 1;Enoyl-CoA hydratase, mitochondrial;Short-chain enoyl-CoA hydratase	ECHS1	P30084	8.94776e+06	2.19623e+06
Heterogeneous nuclear ribonucleoprotein L;cDNA, FLJ94229, highly similar to Homo sapiens heterogeneous nuclear ribonucleoprotein L (HNRPL),mRNA;HNRNPL protein;cDNA FLJ75895, highly similar to Homo sapiens heterogeneous nuclear ribonucleoprotein L (HNRPL), transcript variant 2, mRNA;Putative uncharacterized protein HNRNPL	HNRNPL;HNRPL;P/OKcl.14	P14866;B2R959;Q6NTA2;A6NIT8	8.87096e+06	2.1646e+06
47 kDa heat shock protein;Arsenic-transactivated protein 3;Cell proliferation-inducing gene 14 protein;Collagen-binding protein;Rheumatoid arthritis-related antigen RA-A47;Serpin H1;cDNA FLJ78501, highly similar to Homo sapiens serpin peptidase inhibitor, clade H (heat shock protein 47), member 1, (collagen binding protein 1) (SERPINH1), mRNA;Rheumatoid arthritis related antigen RA-A47;cDNA FLJ52…	CBP1;CBP2;HSP47;PIG14;SERPINH1;SERPINH2;ra-a47	P50454;A8K259;Q9NPA9;B4DN87	8.80907e+06	2.14099e+06
Glycoprotein p43;Heterogeneous nuclear ribonucleoprotein G;Heterogeneous nuclear ribonucleoprotein G, N-terminally processed;RNA-binding motif protein, X chromosome;cDNA FLJ54953, highly similar to Heterogeneous nuclear ribonucleoprotein G;cDNA FLJ34201 fis, clone FCBBF3019714, highly similar to HETEROGENEOUS NUCLEAR RIBONUCLEOPROTEIN G;cDNA FLJ38696 fis, clone KIDNE2001931, highly similar to HET…	HNRPG;RBMX;RBMXP1	P38159;B4E352;B3KRG5;Q8N8Y7	8.6787e+06	2.09016e+06
51 kDa FK506-binding protein;52 kDa FK506-binding protein;59 kDa immunophilin;FK506-binding protein 4;FKBP59;HSP-binding immunophilin;Immunophilin FKBP52;Peptidyl-prolyl cis-trans isomerase FKBP4;Peptidyl-prolyl cis-trans isomerase FKBP4, N-terminally processed;Rotamase;cDNA, FLJ94557, highly similar to Homo sapiens FK506 binding protein 4, 59kDa (FKBP4), mRNA	FKBP4;FKBP52	Q02790;B2R9U2	8.62732e+06	2.07074e+06
Acute morphine dependence-related protein 2;CCT-zeta-1;HTR3;T-complex protein 1 subunit zeta;Tcp20;Chaperonin subunit 6A;cDNA, FLJ94440, highly similar to Homo sapiens chaperonin containing TCP1, subunit 6A (zeta 1)(CCT6A), mRNA;cDNA FLJ52344, highly similar to T-complex protein 1 subunit zeta;cDNA, FLJ79129, highly similar to T-complex protein 1 subunit zeta;Chaperonin containing TCP1, subunit 6…	CCT6;CCT6A;CCTZ	P40227;A1JUI8;B2R9K8;B4DPJ8;Q59ET3;A6NCD2;B4DN39	8.5929e+06	2.05525e+06
15S Mg(2+)-ATPase p97 subunit;Transitional endoplasmic reticulum ATPase;Valosin-containing protein;VCP protein;Putative uncharacterized protein DKFZp434K0126	VCP;DKFZp434K0126	P55072;Q0IIN5;Q96IF9;Q9HAP0;Q9HAP1;Q9NTC4	8.59057e+06	2.05525e+06
B-CK;Creatine kinase B chain;Creatine kinase B-type;cDNA FLJ52237, highly similar to Creatine kinase B-type (EC 2.7.3.2)	CKB;CKBB	P12277;B4DP56	8.53759e+06	2.03596e+06
60S ribosomal protein L18a;cDNA, FLJ92035, highly similar to Homo sapiens ribosomal protein L18a (RPL18A), mRNA;cDNA FLJ52166, highly similar to 60S ribosomal protein L18a;Ribosomal protein L18a variant;Ribosomal protein L18a;cDNA FLJ51501, highly similar to 60S ribosomal protein L18a;Ribosomal protein L18a-like protein;cDNA FLJ51502, highly similar to 60S ribosomal protein L18a	RPL18A	Q02543;B2R4C0;B4DUV3;Q53HD3;Q76N54;B4DM74;Q32XH3;B4DM94	8.37592e+06	1.97467e+06
Small nuclear ribonucleoprotein Sm D2;snRNP core protein D2	SNRPD1;SNRPD2	P62316	8.36705e+06	1.97087e+06
Elongation factor Tu, mitochondrial;P43	TUFM	P49411	8.20415e+06	1.90658e+06
Elongin 15 kDa subunit;Elongin-C;RNA polymerase II transcription factor SIII subunit C;SIII p15;Transcription elongation factor B polypeptide 1	TCEB1	Q15369	8.18162e+06	1.89907e+06
Threonine--tRNA ligase;Threonyl-tRNA synthetase, cytoplasmic;cDNA, FLJ96812, highly similar to Homo sapiens threonyl-tRNA synthetase (TARS), mRNA;cDNA FLJ38533 fis, clone HCHON2001108, highly similar to Threonyl-tRNA synthetase, cytoplasmic (EC 6.1.1.3);TARS protein;cDNA FLJ53464, highly similar to Threonyl-tRNA synthetase, cytoplasmic (EC 6.1.1.3);Threonyl-tRNA synthetase variant;cDNA FLJ55705, …	TARS	P26639;B2RDX5;B3KTN2;Q5M7Z9;B4DEG8;Q53GX7;B4DKZ9	8.16895e+06	1.89532e+06
CCT-beta;T-complex protein 1 subunit beta;cDNA FLJ75037, highly similar to Homo sapiens chaperonin containing TCP1, subunit 2 (beta) (CCT2),mRNA;cDNA FLJ50480, highly similar to T-complex protein 1 subunit beta;cDNA FLJ50585, highly similar to T-complex protein 1 subunit beta;cDNA FLJ52359, highly similar to T-complex protein 1 subunit beta;cDNA, FLJ79296, highly similar to T-complex protein 1 su…	99D8.1;CCT2;CCTB;hCG_24460	P78371;A8K402;B5BTY7;B7Z243;B7Z4R3;B7Z7K4;B7ZAT2;Q9H369	8.16203e+06	1.89158e+06
cDNA FLJ55574, highly similar to Calnexin;Calnexin;IP90;Major histocompatibility complex class I antigen-binding protein p88;p90;cDNA FLJ54242, highly similar to Calnexin	CANX	B4DGP8;P27824;B4E2T8	8.05103e+06	1.86767e+06
cDNA FLJ56329, highly similar to Myosin light polypeptide 6;17 kDa myosin light chain;Myosin light chain 3;Myosin light chain alkali 3;Myosin light polypeptide 6;Smooth muscle and nonmuscle myosin light chain alkali 6;MYL6 protein	MYL6	B7Z6Z4;P60660-1;P60660;P60660-2;Q6IBG5	8.02844e+06	1.86404e+06
Macropain zeta chain;Multicatalytic endopeptidase complex zeta chain;Proteasome subunit alpha type-5;Proteasome zeta chain;cDNA FLJ52182, highly similar to Proteasome subunit alpha type 5 (EC 3.4.25.1);Proteasome (Prosome, macropain) subunit, alpha type, 5, isoform CRA_c;Proteasome subunit alpha type	PSMA5;hCG_39916	P28066;B4E2V4;Q5U0A0	8.01921e+06	1.86222e+06
Polyadenylate-binding protein 1;cDNA FLJ57246, highly similar to Poly(A)-binding protein 1;cDNA FLJ59219, highly similar to Poly(A)-binding protein 1;cDNA FLJ37875 fis, clone BRSSN2018771, highly similar to Poly(A)-binding protein 1;Polyadenylate-binding protein 3;Testis-specific poly(A)-binding protein;PABP3;Poly(A) binding protein, cytoplasmic 3;cDNA, FLJ93858, highly similar to Homo sapiens po…	PAB1;PABP1;PABPC1;PABPC2;PABP3;PABPC3;PABPL3;hCG_1774619;RP11-165I9.5-001	P11940-1;P11940;B4DZW4;B4DQX0;P11940-2;B3KT93;Q9H361;Q2VIP3;Q3ZCS4;Q5VX58	7.93789e+06	1.84769e+06
17-beta-hydroxysteroid dehydrogenase 10;3-hydroxy-2-methylbutyryl-CoA dehydrogenase;3-hydroxyacyl-CoA dehydrogenase type II;3-hydroxyacyl-CoA dehydrogenase type-2;Endoplasmic reticulum-associated amyloid beta-peptide-binding protein;Mitochondrial ribonuclease P protein 2;Short-chain type dehydrogenase/reductase XH98G2;Type II HADH;HADH2 protein;Hydroxyacyl-Coenzyme A dehydrogenase, type II, isofo…	ERAB;HADH2;HSD17B10;MRPP2;SCHAD;XH98G2;hCG_19788;RP3-339A18.2-001;RP3-339A18.2-004	Q99714-1;Q99714;Q6IBS9;Q99714-2;Q5H928	7.92759e+06	1.84587e+06
PAI1 RNA-binding protein 1;Plasminogen activator inhibitor 1 RNA-binding protein;SERPINE1 mRNA-binding protein 1	CGI-55;PAIRBP1;SERBP1	Q8NC51-3;Q8NC51	7.90736e+06	1.84223e+06
23 kDa highly basic protein;60S ribosomal protein L13a;RPL13A protein;Ribosomal protein L13a variant;FWP004;Ribosomal protein L13a;Ribosomal protein L13a, isoform CRA_b;Novel protein similar to ribosomal protein L13a RPL13A;cDNA FLJ51256, highly similar to 60S ribosomal protein L13a	RPL13A;hCG_1998057;RPL13a;RP11-365K22.1-001	P40429;Q0VGL3;Q53H34;Q5QTS3;Q8J015;Q9BSQ6;Q5VY36;B4DNC8	7.7832e+06	1.81853e+06
CCT-delta;Stimulator of TAR RNA-binding;T-complex protein 1 subunit delta	CCT4;CCTD;SRB	P50991;A8K3C3;B5MCQ1;B7Z2F4;B7Z2Z8;B7Z8B1;B7Z9L0	7.7144e+06	1.80573e+06
Ras-related protein Rab-14	RAB14	P61106	7.68525e+06	1.80207e+06
[Acyl-carrier-protein] S-acetyltransferase;[Acyl-carrier-protein] S-malonyltransferase;3-hydroxypalmitoyl-[acyl-carrier-protein] dehydratase;3-oxoacyl-[acyl-carrier-protein] reductase;3-oxoacyl-[acyl-carrier-protein] synthase;Enoyl-[acyl-carrier-protein] reductase;Fatty acid synthase;Oleoyl-[acyl-carrier-protein] hydrolase;FASN protein	FAS;FASN	P49327;Q13587;Q6PJJ3	7.66679e+06	1.7984e+06
Cellular myosin heavy chain, type A;Myosin heavy chain 9;Myosin heavy chain, non-muscle IIa;Myosin-9;Non-muscle myosin heavy chain A;Non-muscle myosin heavy chain IIa;cDNA FLJ77145, highly similar to Homo sapiens myosin, heavy polypeptide 9, non-muscle (MYH9), mRNA;cDNA FLJ57040, highly similar to Myosin-9;MYH9 variant protein;Myosin, heavy polypeptide 9, non-muscle, isoform CRA_a;Non-muscle myos…	MYH9;hCG_41454	P35579-1;P35579;A8K6E4;B4E3S1;Q60FE2;Q86XU5;Q99529;P35579-2;Q2PS10;Q9UMJ0	7.64972e+06	1.79474e+06
eEF-1B gamma;Elongation factor 1-gamma;Eukaryotic translation elongation factor 1 gamma;EEF1G protein;Eukaryotic translation elongation factor 1 gamma, isoform CRA_c;GIG35;cDNA FLJ56389, highly similar to Elongation factor 1-gamma	EEF1G;EF1G;PRO1608;hCG_2039458	P26641;Q2F838;Q2F840;Q53YD7;B4DTG2	7.63289e+06	1.79107e+06
11S regulator complex subunit alpha;Activator of multicatalytic protease subunit 1;Interferon gamma up-regulated I-5111 protein;Proteasome activator 28 subunit alpha;Proteasome activator complex subunit 1;PSME1 protein;cDNA, FLJ92500, Homo sapiens proteasome (prosome, macropain) activator subunit 1 (PA28 alpha) (PSME1), mRNA;Proteasome (Prosome, macropain) activator subunit 1 (PA28 alpha), isofor…	IFI5111;PSME1;hCG_40175	Q06323;Q6FHU3;Q6IBM2;A6NJG9;Q86SZ9	7.63131e+06	1.79107e+06
CCAAT-binding transcription factor I subunit A;DNA-binding protein B;Enhancer factor I subunit A;Nuclease-sensitive element-binding protein 1;Y-box transcription factor;Y-box-binding protein 1;YBX1 protein;Putative uncharacterized protein YBX1;Nuclease sensitive element binding protein-1	NSEP1;YB1;YBX1	P67809;A0JLU4;Q05D43;Q6PKI6;C9J5V9;Q7KZ24	7.57833e+06	1.78189e+06
Serine/threonine-protein phosphatase PP1-beta catalytic subunit;Serine/threonine-protein phosphatase	PPP1CB	P62140;B4DJ75;B7ZB67	7.5617e+06	1.77821e+06
14-3-3 protein tau;14-3-3 protein T-cell;14-3-3 protein theta;Protein HS1;cDNA FLJ52118, highly similar to 14-3-3 protein theta;cDNA FLJ51144, highly similar to 14-3-3 protein theta;cDNA, FLJ79057, highly similar to 14-3-3 protein theta;Putative uncharacterized protein YWHAQ	YWHAQ	P27348;B4DMT8;B4DY04;Q53S41;Q53RR5	7.52074e+06	1.77086e+06
Hsc70/Hsp90-organizing protein;Renal carcinoma antigen NY-REN-11;Stress-induced-phosphoprotein 1;Transformation-sensitive protein IEF SSP 3521;cDNA FLJ76863, highly similar to Homo sapiens stress-induced-phosphoprotein 1 (Hsp70/Hsp90-organizing protein) (STIP1), mRNA;STIP1 protein;cDNA FLJ54451, highly similar to Stress-induced-phosphoprotein 1	STIP1	P31948;A8K690;Q3ZCU9;B4DM70	7.49121e+06	1.76533e+06
Polypyrimidine tract binding protein 1;Polypyrimidine tract binding protein 1, isoform CRA_c;57 kDa RNA-binding protein PPTB-1;Heterogeneous nuclear ribonucleoprotein I;Polypyrimidine tract-binding protein 1;Polypyrimidine tract-binding protein 1 isoform c variant;Polypyrimidine tract binding protein 1, isoform CRA_e;Putative uncharacterized protein PTBP1	hCG_20560;PTBP1;PTB	Q9BUQ0;P26599-2;P26599;P26599-1;Q59H49;A6NLN1	7.44563e+06	1.75796e+06
Adenylate kinase 2, mitochondrial;ATP-AMP transphosphorylase 2;cDNA FLJ55097, highly similar to Adenylate kinase isoenzyme 2, mitochondrial (EC 2.7.4.3)	ADK2;AK2	P54819-1;P54819;P54819-2;P54819-5;P54819-3;B4DLK2;P54819-6	7.40677e+06	1.75058e+06
APEX nuclease;Apurinic-apyrimidinic endonuclease 1;DNA-(apurinic or apyrimidinic site) lyase;Protein REF-1;APEX nuclease (Multifunctional DNA repair enzyme) 1;APEX nuclease (Multifunctional DNA repair enzyme) 1, isoform CRA_a;cDNA FLJ76713, highly similar to Homo sapiens APEX nuclease (multifunctional DNA repair enzyme) 1 (APEX1), transcript variant 2, mRNA;Full-length cDNA clone CS0DI036YP02 of …	APE;APEX;APEX1;APX;HAP1;REF1;hCG_40473	P27695;Q5TZP7;C9JG79	7.36891e+06	1.74319e+06
Histone H1.5;Histone H1a	H1F5;HIST1H1B	P16401	7.36059e+06	1.74134e+06
TM30p1;Tropomyosin alpha-4 chain;Tropomyosin-4;cDNA FLJ54184, highly similar to Tropomyosin alpha-4 chain;cDNA FLJ52936, weakly similar to Tropomyosin alpha-4 chain	TPM4	P67936-1;P67936;B4DVY2;B4DTB1	7.31384e+06	1.73209e+06
CCT-eta;HIV-1 Nef-interacting protein;T-complex protein 1 subunit eta;Chaperonin containing TCP1, subunit 7 (Eta) variant;CCT7 protein;cDNA FLJ54832, highly similar to T-complex protein 1 subunit eta;Putative uncharacterized protein CCT7;cDNA FLJ59454, highly similar to T-complex protein 1 subunit eta;Chaperonin containing TCP1, subunit 7 (Eta), isoform CRA_a;cDNA FLJ54074, highly similar to T-co…	CCT7;CCTH;NIP7-1;hCG_1997313	Q99832;Q53HV2;Q6IBT3;A8MWI8;B7Z1C9;B8ZZC9;B7Z4T9;B7Z4Z7;B7Z7I4	7.28865e+06	1.72838e+06
Rho cDNA clone 12;Transforming protein RhoA;cDNA FLJ57740, highly similar to Transforming protein RhoA;ARHA protein	ARH12;ARHA;RHO12;RHOA	P61586;B4DKN9;Q53HM4;Q9BVT0	7.28041e+06	1.72653e+06
Cysteine and glycine-rich protein 1;Cysteine-rich protein 1;cDNA FLJ77815, highly similar to Homo sapiens cysteine and glycine-rich protein 1 (CSRP1), mRNA;cDNA FLJ16406 fis, clone UTERU2026142, highly similar to Cysteine and glycine-rich protein 1;cDNA FLJ61189, highly similar to Cysteine and glycine-rich protein 1;cDNA FLJ75177, highly similar to Homo sapiens cysteine and glycine-rich protein 1…	CSRP;CSRP1;CYRP;hCG_17679;DKFZp686M148;DKFZp686P2249	P21291;A8K268;B3KVC9;B4DY28;Q5U0J2;Q6AI18;Q6AWD1;Q6ZMS3;Q9BTA4;B4E2T4;Q59EQ5	7.2504e+06	1.72097e+06
8 kDa dynein light chain;Dynein light chain 1, cytoplasmic;Dynein light chain LC8-type 1;Protein inhibitor of neuronal nitric oxide synthase;cDNA, FLJ92051, Homo sapiens dynein, cytoplasmic, light polypeptide 1 (DNCL1),mRNA;DNCL1 protein;Dynein, light chain, LC8-type 1;Dynein, light chain, LC8-type 1, isoform CRA_a	DLC1;DNCL1;DNCLC1;DYNLL1;HDLC1;hCG_27767	P63167;Q6FGH9	7.24503e+06	1.72097e+06
Protein mago nashi homolog 2;Putative uncharacterized protein MAGOHB	MAGOH2;MAGOHB	Q96A72;A6NEC0	7.23651e+06	1.71911e+06
Glycine hydroxymethyltransferase;Serine hydroxymethyltransferase, mitochondrial;Serine methylase;Serine hydroxymethyltransferase;cDNA FLJ58585, highly similar to Serine hydroxymethyltransferase, mitochondrial (EC 2.1.2.1);Serine hydroxymethyltransferase 2 (Mitochondrial), isoform CRA_h	SHMT2;DKFZp686P09201;hCG_41231	P34897;B4DJQ3;Q53ET4;Q5HYG8;B7Z9F1;Q8N1A5;B4DP88;B4E1G2;B4DW25;B4DWA7;Q5BJF5;B4DLV4	7.19248e+06	1.70983e+06
40S ribosomal protein S23;cDNA FLJ77921, highly similar to Homo sapiens ribosomal protein S23 (RPS23), mRNA;cDNA, FLJ92033, Homo sapiens ribosomal protein S23 (RPS23), mRNA;Ribosomal protein S23, isoform CRA_a	RPS23;hCG_38189	P62266;A8K517	7.1883e+06	1.70983e+06
70 kDa subunit of Ku antigen;ATP-dependent DNA helicase 2 subunit 1;ATP-dependent DNA helicase II 70 kDa subunit;CTC box-binding factor 75 kDa subunit;DNA repair protein XRCC6;Lupus Ku autoantigen protein p70;Thyroid-lupus autoantigen;X-ray repair complementing defective repair in Chinese hamster cells 6;X-ray repair cross-complementing protein 6;cDNA, FLJ96699, highly similar to Homo sapiens thy…	G22P1;XRCC6;CTA-216E10.7-002;hCG_2013151;CTA-216E10.7-005;CTA-216E10.7-004	P12956;B2RDN9;B1AHC8;B1AHC9;B4DE32;B4E356;Q6IC76;B1AHC7	7.18285e+06	1.70797e+06
Cytochrome c oxidase polypeptide IV;Cytochrome c oxidase subunit 4 isoform 1, mitochondrial;Cytochrome c oxidase subunit IV isoform 1	COX4;COX4I1	P13073;Q6P666	7.13925e+06	1.70053e+06
cDNA FLJ50617, highly similar to Tubulin beta-7 chain;cDNA, FLJ79164, highly similar to Tubulin beta-7 chain;cDNA, FLJ79215, highly similar to Tubulin beta-7 chain;Tubulin beta polypeptide;Tubulin, beta;Tubulin beta chain;Tubulin beta-5 chain;cDNA FLJ56903, highly similar to Tubulin beta-7 chain;Beta 5-tubulin;Beta-tubulin protein;Tubulin, beta, isoform CRA_a;MRNA encoding beta-tubulin. (from clo…	DAAP-285E11.4-003;DADB-118P11.3-003;DAMA-26D6.3-003;DAMC-316D20.4-003;DAQB-47P19.9-003;DASS-191K16.2-003;TUBB;XXbac-BCX111D4.2-003;XXbac-BPG252P9.4-003;OK/SW-cl.56;TUBB5;DAAP-285E11.4-001;DADB-118P11.3-001;DAMA-26D6.3-001;DAMC-316D20.4-001;DAQB-47P19.9-001;DASS-191K16.2-001;hCG_26016;XXbac-BCX111D4.2-001;XXbac-BPG252P9.4-001;XTP3TPATP1;DAAP-285E11.4-002;DADB-118P11.3-002;DAMA-26D6.3-002;DAMC-316D…	B4DQN9;B7ZAF0;B7ZAK1;Q5JP53;P07437;B4DY90;Q5SU16;Q6LC01;B4DXZ5;Q1KSF8;Q5ST81;Q6P602;Q96B85;Q9BUU9	7.11125e+06	1.69494e+06
CCT-alpha;T-complex protein 1 subunit alpha	CCT1;CCTA;TCP1	P17987	7.11038e+06	1.69494e+06
Histone H2A.Z;H2A.F/Z;Histone H2A.V;Histone H2A	H2AFZ;H2AZ;H2AFV;H2AV;hCG_19242	P0C0S5;Q71UI9;C9J0D1;A6NN01;A6NKY0;A6NFA8;C9J386	7.09707e+06	1.69308e+06
Heterogeneous nuclear ribonucleoprotein A3;cDNA FLJ52659, highly similar to Heterogeneous nuclear ribonucleoprotein A3;cDNA, FLJ79333, highly similar to Heterogeneous nuclear ribonucleoprotein A3;Heterogeneous nuclear ribonucleoprotein A3, isoform CRA_a;HNRPA3 protein;cDNA FLJ59080, highly similar to Heterogeneous nuclear ribonucleoprotein A3;BX1;cDNA FLJ58832, highly similar to Heterogeneous nuc…	HNRNPA3;HNRPA3;hCG_2005824;D10S102	P51991-1;P51991;P51991-2;B4DDB6;Q66K53;B4E036;Q8NFG3;C9JED4;B4E3E6;Q65ZQ3	7.09337e+06	1.69121e+06
A121;Eukaryotic translation initiation factor 1;Protein translation factor SUI1 homolog;Sui1iso1;cDNA, FLJ92128, Homo sapiens putative translation initiation factor (SUI1), mRNA;Eukaryotic translation initiation factor 1, isoform CRA_a;Putative translation initiation factor;SUI1 protein	EIF1;SUI1;hCG_1771529	P41567;Q6IAV3	7.08322e+06	1.68935e+06
Adenosylhomocysteinase;S-adenosyl-L-homocysteine hydrolase;AHCY protein;cDNA FLJ52743, highly similar to Adenosylhomocysteinase (EC 3.3.1.1);cDNA, FLJ79079, highly similar to Adenosylhomocysteinase (EC 3.3.1.1)	AHCY;SAHH	P23526;B3KUN3;Q1RMG2	7.06597e+06	1.68748e+06
4-hydroxyphenylpyruvate dioxygenase;4-hydroxyphenylpyruvic acid oxidase;cDNA FLJ32948 fis, clone TESTI2008014, highly similar to 4-hydroxyphenylpyruvate dioxygenase (EC 1.13.11.27)	HPD;PPD	P32754;B3KQ63	7.05262e+06	1.68375e+06
HLA-DR-associated protein II;Inhibitor of granzyme A-activated DNase;PHAPII;Phosphatase 2A inhibitor I2PP2A;Protein SET;Template-activating factor I;cDNA FLJ51749, highly similar to Protein SET;SET nuclear oncogene;SET translocation (Myeloid leukemia-associated), isoform CRA_a	SET;hCG_40357;RP11-216B9.3-001	Q01105-1;Q01105;Q5VXV3	7.03214e+06	1.68002e+06
Calcyclin-binding protein;S100A6-binding protein;Siah-interacting protein;Calcyclin binding protein;Calcyclin binding protein, isoform CRA_a;cDNA, FLJ93790, Homo sapiens Siah-interacting protein (SIP), mRNA;Growth-inhibiting gene 5 protein;cDNA FLJ36106 fis, clone TESTI2021531, highly similar to Calcyclin-binding protein	CACYBP;PNAS-107;S100A6BP;SIP;hCG_2024873;RP1-102G20.6-001;RP1-102G20.6-002	Q9HB71-1;Q9HB71;Q5R371;Q6NVY0;B3KSF1;Q5R370	7.0273e+06	1.68002e+06
Transaldolase;cDNA FLJ57988, highly similar to Transaldolase (EC 2.2.1.2);Transaldolase 1, isoform CRA_c	TAL;TALDO;TALDO1;TALDOR;hCG_18330;TALH	P37837;B4DID5;Q8WZ45;Q9UMF8	6.9886e+06	1.67254e+06
Cytosolic malate dehydrogenase;Malate dehydrogenase, cytoplasmic;Malate dehydrogenase;Putative uncharacterized protein MDH1	MDH1;MDHA	P40925;B4DUN2;B7Z3I7;B9A041;B8ZZ51	6.97693e+06	1.67067e+06
D-dopachrome decarboxylase;D-dopachrome tautomerase;Phenylpyruvate tautomerase II;cDNA FLJ76419, highly similar to Homo sapiens D-dopachrome tautomerase (DDT), mRNA;D-dopachrome tautomerase, isoform CRA_b;cDNA FLJ59607, moderately similar to D-dopachrome decarboxylase (EC 4.1.1.84);cDNA, FLJ78842, moderately similar to D-dopachrome decarboxylase (EC 4.1.1.84);Putative uncharacterized protein DDT;…	DDT;hCG_41098;DDTL	P30046;Q53Y51;B4E259;B5MC82;A6NHG4;B4DJQ7;B7Z522	6.92516e+06	1.66131e+06
Cyclin;Proliferating cell nuclear antigen	PCNA	P12004;B4DUA2;Q6FHF5;Q6FI35;Q7Z6A1;Q7Z6A2;Q7Z6A3	6.89074e+06	1.65381e+06
p18;SUMO-conjugating enzyme UBC9;SUMO-protein ligase;Ubiquitin carrier protein 9;Ubiquitin carrier protein I;Ubiquitin-conjugating enzyme E2 I;Ubiquitin-protein ligase I;Ubiquitin carrier protein	UBC9;UBCE9;UBE2I;LA16c-358B7.1-006;hCG_42687	P63279;A8K503;B0QYN7;Q7KZS0	6.86134e+06	1.64818e+06
Apoptosis-linked gene 2 protein;Probable calcium-binding protein ALG-2;Programmed cell death protein 6;Programmed cell death 6 variant	ALG2;PDCD6	O75340;Q53FC3	6.84702e+06	1.6463e+06
60S ribosomal protein L35	RPL35	P42766	6.82316e+06	1.64067e+06
Tyrosyl--tRNA ligase;Tyrosyl-tRNA synthetase, cytoplasmic	YARS	P54577	6.79777e+06	1.6369e+06
Cytochrome c;Putative uncharacterized protein CYCS	CYC;CYCS	P99999;Q6LER6;C9JFR7	6.79529e+06	1.6369e+06
Poly(RC)-binding protein 2 isoform b variant;Poly(RC) binding protein 2;Poly(RC) binding protein 2, isoform CRA_d;PCBP2 protein	hCG_2017557;PCBP2	Q59HD4;Q6IPF4;Q32Q82	6.78742e+06	1.63502e+06
Ras-related C3 botulinum toxin substrate 1 (Rho family, small GTP binding protein Rac1);Ras-related C3 botulinum toxin substrate 1 (Rho family, small GTP binding protein Rac1), isoform CRA_b	hCG_14926;RAC1;tcag7.839	A4D2P2	6.74958e+06	1.62749e+06
14-3-3 protein beta/alpha;14-3-3 protein beta/alpha, N-terminally processed;Protein 1054;Protein kinase C inhibitor protein 1	YWHAB	P31946-1;P31946;B5BU24;P31946-2	6.72202e+06	1.62183e+06
cDNA FLJ55610, highly similar to Protein arginine N-methyltransferase 1 (EC 2.1.1.-);PRMT1 protein;Interferon receptor 1-bound protein 4;Protein arginine N-methyltransferase 1;Protein arginine methyltransferase 1 isoform 4;cDNA FLJ60588, highly similar to Protein arginine N-methyltransferase 1 (EC 2.1.1.-)	PRMT1;HMT2;HRMT1L2;IR1B4	B4E3C3;C9J957;Q8WUW5;Q99873-1;Q99873;Q99873-2;Q99873-3;Q5U8W9;B4DJ87	6.71708e+06	1.62183e+06
5F7;Basigin;Collagenase stimulatory factor;Extracellular matrix metalloproteinase inducer;Leukocyte activation antigen M6;OK blood group antigen;Tumor cell-derived collagenase stimulatory factor;cDNA FLJ52708, highly similar to Basigin;cDNA FLJ61188, highly similar to Basigin;Basigin (Ok blood group), isoform CRA_a;cDNA FLJ36018 fis, clone TESTI2016337, highly similar to BASIGIN;Cervical EMMPRIN;…	BSG;UNQ6505/PRO21383;hCG_20562;hEMMPRIN	P35613-1;P35613;B4DNE1;P35613-2;B4DY23;Q54A51;A6NJW1;A8MZ77;B4DL60	6.69964e+06	1.61806e+06
Prothymosin alpha;Thymosin alpha-1;Prothymosin alpha protein;Prothymosin, alpha;cDNA, FLJ94794, highly similar to Homo sapiens prothymosin, alpha (gene sequence 28) (PTMA), mRNA;Prothymosin, alpha (Gene sequence 28) variant;Putative uncharacterized protein PTMAP7;PTMA protein;Putative uncharacterized protein PTMA;Novel protein similar to prothymosin, alpha (PTMA);Putative uncharacterized protein;…	PTMA;TMSA;PTMAP7;RP11-193G17.1-001	P06454-1;P06454;Q86YS2;Q8TBK9;P06454-2;Q15200;Q15204;Q53S24;Q7KZ52;B8ZZQ6;Q15202;C9J0D0;B8ZZW7;B8ZZA1;Q5VYG3;B8ZZI3;Q7Z4R6;C9K018;Q15203	6.67472e+06	1.6124e+06
60S ribosomal protein L34;Leukemia-associated protein	RPL34	P49207;Q5MK14	6.5686e+06	1.59347e+06
High mobility group-like nuclear protein 2 homolog 1;NHP2-like protein 1;OTK27;SNU13 homolog;U4/U6.U5 tri-snRNP 15.5 kDa protein;cDNA, FLJ92061, Homo sapiens NHP2 non-histone chromosome protein 2-like 1 (S.cerevisiae) (NHP2L1), mRNA;NHP2 non-histone chromosome protein 2-like 1 (S. cerevisiae);NHP2 non-histone chromosome protein 2-like 1 (S. cerevisiae), isoform CRA_a;NHP2L1 protein	NHP2L1;CTA-216E10.8-001;hCG_41538;CTA-216E10.8-008	P55769;Q6FHM6;B1AHD1;C9JMP8;C9J9R8	6.55517e+06	1.59158e+06
22 kDa neuronal tissue-enriched acidic protein;Brain acid soluble protein 1;Neuronal axonal membrane protein NAP-22	BASP1;NAP22	P80723-1;P80723;P80723-2	6.53961e+06	1.58778e+06
Glucose phosphomutase 1;Phosphoglucomutase-1;cDNA FLJ50439, highly similar to Phosphoglucomutase-1 (EC 5.4.2.2);cDNA FLJ51818, highly similar to Phosphoglucomutase-1 (EC 5.4.2.2);cDNA FLJ50606, highly similar to Phosphoglucomutase-1 (EC 5.4.2.2);Phosphoglucomutase 1;cDNA FLJ50663, highly similar to Phosphoglucomutase-1 (EC 5.4.2.2)	PGM1;phosphoglucomutase 1/ PGM1	P36871-1;P36871;B4DDQ8;B4DFP1;B4DPV0;Q9H1D2;P36871-2;B7Z6C2;Q16106	6.53432e+06	1.58589e+06
Interleukin enhancer-binding factor 2;Nuclear factor of activated T-cells 45 kDa;cDNA FLJ51660, highly similar to Interleukin enhancer-binding factor 2;Interleukin enhancer binding factor 2 variant	ILF2;NF45;PRO3063	Q12905;B4DY09;Q53FG3	6.51942e+06	1.58399e+06
Electron transfer flavoprotein subunit alpha, mitochondrial;cDNA FLJ76486, highly similar to Homo sapiens electron-transfer-flavoprotein, alpha polypeptide (glutaric aciduria II) (ETFA), nuclear gene encoding mitochondrial protein, mRNA;Electron transfer flavoprotein alpha-subunit;Electron-transfer-flavoprotein, alpha polypeptide;Electron-transfer-flavoprotein, alpha polypeptide (Glutaric aciduri…	ETFA;hCG_39414	P13804;Q53XN3;B4DT43	6.50064e+06	1.58019e+06
Eukaryotic translation initiation factor 4H;Williams-Beuren syndrome chromosomal region 1 protein;Putative uncharacterized protein WBSCR1	EIF4H;KIAA0038;WBSCR1;WSCR1	Q15056-1;Q15056;Q75MU2	6.45729e+06	1.57258e+06
Ras-related protein Rab-7a;cDNA FLJ55895, highly similar to Ras-related protein Rab-7;Putative uncharacterized protein RAB7A	RAB7;RAB7A	P51149;B4DPH9;C9J8S3;C9J592;C9J4V0;C9JUH2;C9IZZ0	6.4433e+06	1.56878e+06
AIR carboxylase;Multifunctional protein ADE2;Phosphoribosylaminoimidazole carboxylase;Phosphoribosylaminoimidazole-succinocarboxamide synthase;SAICAR synthetase	ADE2;AIRC;PAICS;PAIS	P22234;B4DGX3	6.43546e+06	1.56878e+06
Heterogeneous nuclear ribonucleoprotein R;cDNA, FLJ93632, highly similar to Homo sapiens heterogeneous nuclear ribonucleoprotein R (HNRPR), mRNA;cDNA FLJ53358, highly similar to Heterogeneous nuclear ribonucleoprotein R;cDNA FLJ54544, highly similar to Heterogeneous nuclear ribonucleoprotein R;Heterogeneous nuclear ribonucleoprotein R, isoform CRA_a;Heterogeneous nuclear ribonucleoprotein-R2;cDNA…	HNRNPR;HNRPR;hCG_38907;DKFZp686O0665	O43390-1;O43390;B2R7W4;B4DMB1;B4DT28;Q2L7G6;B4DMD1;Q0VGD6;Q7Z334	6.40992e+06	1.56306e+06
Heterogeneous nuclear ribonucleoprotein F;Heterogeneous nuclear ribonucleoprotein F, N-terminally processed;Nucleolin-like protein mcs94-1;cDNA FLJ57121, highly similar to Heterogeneous nuclear ribonucleoprotein F	HNRNPF;HNRPF;OK/SW-cl.23	P52597;B4DKS8;Q8NI96	6.39189e+06	1.55925e+06
60S ribosomal protein L21;cDNA, FLJ92056, Homo sapiens ribosomal protein L21 (RPL21), mRNA;Ribosomal protein L21;Ribosomal protein L21, isoform CRA_a;RPL21 protein;Putative uncharacterized protein ENSP00000404254;Ribosomal protein L21 variant	RPL21;hCG_2020044;RP11-428O18.5-001	P46778;Q6IAX2;C9JHA8;Q59GK9	6.37035e+06	1.55544e+06
Putative uncharacterized protein RPS29;Ribosomal protein S29;40S ribosomal protein S29	RPS29	A8MZ73;P62273	6.32322e+06	1.54589e+06
18 kDa Alu RNA-binding protein;Signal recognition particle 14 kDa protein	SRP14	P37108	6.29837e+06	1.54206e+06
Histone H3	HIST2H3PS2;RP5-998N21.6-001	Q5TEC6	6.20219e+06	1.5229e+06
40S ribosomal protein S10;Ribosomal protein S10 variant;Ribosomal protein S10	RPS10;RP11-375E1__A.4-005	P46783;Q59GE4;Q5TZB9	6.11029e+06	1.50559e+06
Reticulocalbin-1;cDNA FLJ55835, highly similar to Reticulocalbin-1;Proliferation-inducing gene 20 protein	RCN;RCN1	Q15293;B7Z1M1;Q5J7V8	6.0319e+06	1.49016e+06
Membrane-organizing extension spike protein;Moesin;MSN protein	MSN	P26038;Q6PJT4;A8MZ70	5.99588e+06	1.48437e+06
NOL1/NOP2/Sun domain family member 2;Substrate of AIM1/Aurora kinase B;tRNA (cytosine-5-)-methyltransferase;tRNA (cytosine-5-)-methyltransferase NSUN2;tRNA methyltransferase 4 homolog;cDNA FLJ76184, highly similar to Homo sapiens NOL1/NOP2/Sun domain family, member 2 (NSUN2), mRNA;cDNA FLJ30894 fis, clone FEBRA2005416, highly similar to Homo sapiens NOL1/NOP2/Sun domain family, member 2 (NSUN2), …	NSUN2;SAKI;TRM4;hCG_18368	Q08J23;A8K529;B3KP09;B4DQW2	5.98769e+06	1.48243e+06
Proteasome subunit alpha type-7;Proteasome subunit RC6-1;Proteasome subunit XAPC7;Proteasome subunit alpha type	HSPC;PSMA7	O14818-1;O14818;Q05DH1	5.98385e+06	1.4805e+06
Protein PR264;Splicing component, 35 kDa;Splicing factor SC35;Splicing factor, arginine/serine-rich 2;cDNA FLJ40890 fis, clone UTERU2001024, highly similar to SPLICING FACTOR, ARGININE/SERINE-RICH 2;Splicing factor, arginine/serine-rich 2, isoform CRA_d;Splicing factor, arginine/serine-rich 2 variant;cDNA FLJ52570, highly similar to Splicing factor, arginine/serine-rich 2;Splicing factor, arginin…	SFRS2;hCG_27842	Q01130;B3KUY1;B3KWD5;Q53FN0;B4DN89;B3KVY2;Q8NAK9;B3KUF7;Q6NXQ0;Q8N220	5.97655e+06	1.4805e+06
56 kDa U2AF65-associated protein;ATP-dependent RNA helicase p47;DEAD box protein UAP56;HLA-B-associated transcript 1 protein;Spliceosome RNA helicase BAT1;HLA-B associated transcript 1;cDNA FLJ53073, highly similar to Spliceosome RNA helicase Bat1 (EC 3.6.1.-);HCG2005638, isoform CRA_c;HLA-B associated transcript 1 variant;cDNA FLJ54033, highly similar to Spliceosome RNA helicase Bat1 (EC 3.6.1.-…	BAT1;UAP56;XXbac-BCX270M2.2-006;DADB-26I14.7-006;DAMA-25N12.12-006;DAMA-BMC190B12.8-006;DAQB-72H16.1-006;DASS-161H22.1-006;XXbac-BPG296P20.6-006;DAAP-97M17.4-003;DAAP-97M17.4-006;XXbac-BPG296P20.6-019;DASS-161H22.1-019;XXbac-BCX270M2.2-019;DAQB-72H16.1-019;DAMA-25N12.12-019;DADB-26I14.7-019;DAMA-BMC190B12.8-019;hCG_2005638;DASS-161H22.1-017;XXbac-BCX270M2.2-017;DAQB-72H16.1-017;DAMA-25N12.12-017;…	Q13838-2;Q13838;Q13838-1;Q5STA0;Q5STU3;B0V2L1;B0V2L2;A2AB31;A2BF53;A6PWH0;B0S4X1;B0S8C2;B0UZ17;B0UZ98;B4DP52;A2BF54;A6PWH1;B0S4X2;B0S8C3;B0UZ18;B0UZ99;B0V2L3;A2BF56;B0S4X4;B0S8B3;B0UZ21;B0UZA2;Q59G92;Q5STA2;Q5STU9;A2BF57;A6PWH2;B0S4X3;B0S8B2;B0UZ20;B0UZA1;B4DIJ6;A2BF55;A6PWH3;B0S8C4;B0UZ19;B0UZA0;Q5RJ65;B0V2L0;B4DIZ8;B0V2L6;B0V2L5	5.90101e+06	1.465e+06
Aspartate aminotransferase, mitochondrial;Fatty acid-binding protein;Glutamate oxaloacetate transaminase 2;Plasma membrane-associated fatty acid-binding protein;Transaminase A;cDNA FLJ78439, highly similar to Homo sapiens glutamic-oxaloacetic transaminase 2;cDNA FLJ40994 fis, clone UTERU2015640, highly similar to Aspartate aminotransferase, mitochondrial (EC 2.6.1.1);cDNA FLJ55692, highly similar…	GOT2	P00505;A8K482;B3KUZ8;B4DJA6	5.86333e+06	1.45723e+06
FSCN1 protein;55 kDa actin-bundling protein;Fascin;p55;Singed-like protein;cDNA FLJ37935 fis, clone CTONG2005290, highly similar to FASCIN;cDNA FLJ38511 fis, clone HCHON2000417, highly similar to FASCIN	FSCN1;FAN1;HSN;SNL	Q96IH1;Q16658;B3KTA3;B3KTM9	5.86143e+06	1.45723e+06
Ally of AML-1 and LEF-1;bZIP-enhancing factor BEF;THO complex subunit 4;Transcriptional coactivator Aly/REF	ALY;BEF;THOC4	Q86V81	5.83644e+06	1.45334e+06
Macropain subunit C8;Multicatalytic endopeptidase complex subunit C8;Proteasome component C8;Proteasome subunit alpha type-3;Proteasome subunit alpha type	HC8;PSC8;PSMA3	P25788-1;P25788;B2RCK6;Q6IB71;P25788-2	5.80317e+06	1.44556e+06
Eukaryotic translation initiation factor 1A, X-chromosomal;Eukaryotic translation initiation factor 4C;Eukaryotic translation initiation factor 1A, Y-chromosomal;Putative uncharacterized protein EIF1AY	EIF1A;EIF1AX;EIF4C;EIF1AY	P47813;O14602;A6NJH9	5.79662e+06	1.44556e+06
Leucine-rich repeat-containing protein 59;cDNA, FLJ95955	LRRC59;PRO1855	Q96AG4;B2RE83	5.78617e+06	1.44361e+06
NAD(+) ADP-ribosyltransferase 1;Poly [ADP-ribose] polymerase 1;Poly[ADP-ribose] synthase 1;cDNA, FLJ92658, highly similar to Homo sapiens poly (ADP-ribose) polymerase family, member 1 (PARP1), mRNA;cDNA FLJ53442, highly similar to Poly (ADP-ribose) polymerase 1 (EC 2.4.2.30);PARP1 protein;Poly(ADP-ribose) polymerase	ADPRT;PARP1;PPOL	P09874;B1ANJ4;B2R5W3;B4E0E1;Q05D33;Q96P95	5.78498e+06	1.44166e+06
Carboxymethylenebutenolidase homolog;cDNA, FLJ96437	CMBL	Q96DG6;B2RD36	5.78324e+06	1.44166e+06
Kynureninase;L-kynurenine hydrolase;cDNA FLJ77887, highly similar to Human L-kynurenine hydrolase mRNA;cDNA FLJ78002, highly similar to Homo sapiens kynureninase (L-kynurenine hydrolase) (KYNU), mRNA;Kynureninase (L-kynurenine hydrolase) variant;Putative uncharacterized protein KYNU;Kynureninase (L-kynurenine hydrolase);Kynureninase (L-kynurenine hydrolase), isoform CRA_a	KYNU;hCG_19705	Q16719;A8K4D5;A8K7T0;Q53F63;Q53SY0;Q53SX6;Q9BVW3	5.73592e+06	1.43386e+06
High mobility group protein 2a;High mobility group protein 4;High mobility group protein B3;Non-histone chromosomal protein	HMG2A;HMG4;HMGB3	O15347;Q16466	5.7266e+06	1.4319e+06
Double-stranded RNA-binding protein 76;Interleukin enhancer-binding factor 3;M-phase phosphoprotein 4;Nuclear factor associated with dsRNA;Nuclear factor of activated T-cells 90 kDa;Translational control protein 80;cDNA FLJ77456, highly similar to Homo sapiens interleukin enhancer binding factor 3, 90kDa (ILF3), transcript variant 2, mRNA	DRBF;ILF3;MPHOSPH4;NF90	Q12906-4;Q12906;Q12906-6;A8K590	5.68101e+06	1.42213e+06
PWP1-interacting protein 17;Single-stranded DNA-binding protein, mitochondrial;cDNA, FLJ93504, Homo sapiens single-stranded DNA binding protein 1 (SSBP1), mRNA;Single-stranded DNA binding protein 1;Single-stranded DNA binding protein 1, isoform CRA_a;cDNA FLJ51825, highly similar to Single-stranded DNA-binding protein, mitochondrial;Single-stranded DNA binding protein 1, isoform CRA_c;Putative un…	SSBP;SSBP1;hCG_2014251;tcag7.401	Q04837;A4D1U3;Q567R6;B7Z268;C9K0U8	5.65988e+06	1.41821e+06
Tumor protein, translationally-controlled 1;Fortilin;Histamine-releasing factor;p23;Translationally-controlled tumor protein;TPT1 protein;Tumor protein, translationally-controlled 1, isoform CRA_a;cDNA FLJ57738, highly similar to Translationally-controlled tumor protein	RP11-290D2.1-004;TPT1;hCG_32792;RP11-290D2.1-002	Q5W0H4;P13693;Q86YH5;Q8TBK7;B4DKJ4	5.6477e+06	1.41625e+06
Matrin-3;cDNA FLJ10526 fis, clone NT2RP2000931, highly similar to Matrin-3;cDNA FLJ55637, highly similar to Matrin-3;cDNA FLJ53172, highly similar to Matrin-3;cDNA, FLJ79319, highly similar to Matrin-3;Putative uncharacterized protein DKFZp686K0542;Putative uncharacterized protein DKFZp686K23100;Clone CDABP0107 mRNA sequence	KIAA0723;MATR3;DKFZp686K0542;DKFZp686K23100	P43243;B3KM87;B4DF66;B4DRS1;B7ZAV5;Q5CZA7;Q68D11;Q9H4N1	5.61858e+06	1.41037e+06
Heat shock 70 kDa protein 4;Heat shock 70-related protein APG-2;HSP70RY;cDNA, FLJ79511, highly similar to Heat shock 70 kDa protein 4;cDNA, FLJ79520, highly similar to Heat shock 70 kDa protein 4;cDNA, FLJ79524, highly similar to Heat shock 70 kDa protein 4;cDNA, FLJ79536, highly similar to Heat shock 70 kDa protein 4;cDNA FLJ50510, highly similar to Heat shock 70 kDa protein 4;cDNA FLJ52593, hig…	APG2;HSPA4;HS24/p52;HS24/P52	P34932;B0AZS1;B0AZT0;B0AZU6;B4DH02;B4DIZ3;B4DN48;B4DSE8;B4DT47;B4DUS3;B4E0H6;B4E354;O14992;Q59GF8;Q7KYN0	5.57564e+06	1.40252e+06
Small nuclear ribonucleoprotein Sm D3;snRNP core protein D3;cDNA FLJ51872, highly similar to Small nuclear ribonucleoprotein Sm D3	SNRPD3	C9JQC3;P62318;B5BU13;B4DJP7;C9JFR3	5.55632e+06	1.39859e+06
Electron transfer flavoprotein subunit beta;cDNA FLJ77343, highly similar to Homo sapiens electron-transfer-flavoprotein, beta polypeptide(ETFB), mRNA	ETFB;FP585	P38117-1;P38117;A8K766;P38117-2	5.5406e+06	1.39466e+06
Glutathione S-transferase omega-1;cDNA, FLJ94267, highly similar to Homo sapiens glutathione S-transferase omega 1 (GSTO1), mRNA;Glutathione S-transferase omega 1	GSTO1;GSTTLP28;RP11-99N20.1-004;RP11-99N20.1-005	P78417;B2R983;Q5TA02;Q5TA01	5.51672e+06	1.39072e+06
DNase IV;Flap endonuclease 1;Flap structure-specific endonuclease 1;Maturation factor 1;cDNA FLJ51365, highly similar to Flap endonuclease 1 (EC 3.1.-.-);cDNA, FLJ93171, Homo sapiens flap structure-specific endonuclease 1 (FEN1), mRNA;FEN1 protein	FEN1;RAD2;hCG_40848	P39748;B4DWZ4;Q6FHX6	5.50626e+06	1.38875e+06
Cytochrome c oxidase polypeptide VIc;Cytochrome c oxidase subunit 6C	COX6C	P09669	5.50427e+06	1.38678e+06
NEDD8 carrier protein;NEDD8 protein ligase;NEDD8-conjugating enzyme Ubc12;Ubiquitin-conjugating enzyme E2 M	UBC12;UBE2M	P61081	5.47302e+06	1.38087e+06
Phosphate carrier protein, mitochondrial;Phosphate transport protein;Solute carrier family 25 member 3;cDNA, FLJ96465, highly similar to Homo sapiens solute carrier family 25 (mitochondrial carrier;phosphate carrier), member 3 (SLC25A3), nuclear gene encodingmitochondrial protein, transcript variant 1b, mRNA;Solute carrier family 25 member 3 isoform b variant;cDNA FLJ90278 fis, clone NT2RP1000325…	OK/SW-cl.48;PHC;SLC25A3	Q00325-2;Q00325;B2RE88;Q53HC3;Q8NCF7;Q00325-1	5.46684e+06	1.38087e+06
Programmed cell death protein 5;TF-1 cell apoptosis-related protein 19;cDNA FLJ52456, moderately similar to Programmed cell death protein 5	PDCD5;TFAR19	O14737;B4DE64	5.44252e+06	1.37495e+06
cDNA FLJ57954, highly similar to 60S ribosomal protein L28;60S ribosomal protein L28;Ribosomal protein L28;Ribosomal protein L28 variant;Putative uncharacterized protein RPL28;Ribosomal protein L28, isoform CRA_c	RPL28;hCG_38234	B4DEP9;P46779;O60251;Q59F34;C9JB50	5.42553e+06	1.37297e+06
Rho GDP-dissociation inhibitor 1;Rho-GDI alpha;cDNA FLJ50748, highly similar to Rho GDP-dissociation inhibitor 1;Putative uncharacterized protein ARHGDIA;cDNA FLJ53102, moderately similar to Rho GDP-dissociation inhibitor 1	ARHGDIA;GDIA1	P52565;B2R5X1;Q6IBM5;A8MXW0;B4DUV9	5.36066e+06	1.35912e+06
Thymosin beta-4-like protein 3;Fx;Hematopoietic system regulatory peptide;Seraspenide;Thymosin beta-4;cDNA, FLJ92006, Homo sapiens thymosin, beta 4, X chromosome (TMSB4X), mRNA;Thymosin beta 4, X-linked;Thymosin, beta 4, X-linked, isoform CRA_a;Putative thymosin beta-4-like protein 2;HCG1780554;Thymosin-like 4 (Pseudogene)	TMSL3;TB4X;THYB4;TMSB4;TMSB4X;hCG_1646598;TMSL2;hCG_1780554;RP11-339B21.6-001;TMSL4	A8MW06;P62328;A2VCK8;Q2KHM7;Q5T4B6	5.27108e+06	1.34125e+06
Chromobox protein homolog 3;HECH;Heterochromatin protein 1 homolog gamma;Modifier 2 protein;Chromobox homolog 3 (HP1 gamma homolog, Drosophila);Chromobox homolog 3 (HP1 gamma homolog, Drosophila), isoform CRA_a;Coiled-coil domain containing 32, isoform CRA_c	CBX3;CCDC32;hCG_1745364;hCG_1999239;tcag7.173	Q13185;A4D177	5.25183e+06	1.33727e+06
Thymosin beta-10;cDNA, FLJ92220, Homo sapiens thymosin, beta 10 (TMSB10), mRNA;Migration-inducing protein 12;Putative uncharacterized protein TMSB10	PTMB10;THYB10;TMSB10;MIG12	P63313;Q596K9	5.21847e+06	1.33129e+06
BolA-like protein 2;Putative uncharacterized protein BOLA2B	BOLA2;BOLA2A;BOLA2B;My016	Q9H3K6-1;Q9H3K6;C9JGX8;Q9H3K6-2	5.20501e+06	1.3293e+06
130 kDa leucine-rich protein;GP130;Leucine-rich PPR motif-containing protein, mitochondrial;cDNA FLJ60080, highly similar to 130 kDa leucine-rich protein (LRP 130)	LRP130;LRPPRC	P42704;B4DSR0	5.1903e+06	1.32531e+06
Myosin regulatory light chain MRCL3 variant;MLC-2A;Myosin regulatory light chain 12B;Myosin regulatory light chain 20 kDa;Myosin regulatory light chain 2-B, smooth muscle isoform;Myosin regulatory light chain MRLC2;SHUJUN-1;MLC-2B;Myosin regulatory light chain 12A;Myosin regulatory light chain 2, nonsarcomeric;Myosin regulatory light chain MRLC3;Myosin RLC;Myosin regulatory light chain;cDNA FLJ76…	MRLC2;MYL12B;MYLC2B;MLCB;MRLC3;MYL12A;RLC;hCG_2045956;MRCL3;MLC2;MRLC1;MYL9;MYRL2	Q53HL1;O14950;P19105;Q2F834;Q53X45;C9JKZ0;P24844;Q6IBG1;Q71U02	5.17682e+06	1.32332e+06
Copper transport protein ATOX1;Metal transport protein ATX1;ATOX1 protein	ATOX1;HAH1	O00244;Q6IBA3	5.17574e+06	1.32332e+06
cDNA FLJ77317, highly similar to Homo sapiens retinoblastoma binding protein 7 (RBBP7), mRNA;cDNA FLJ34592 fis, clone KIDNE2008987, highly similar to Histone-binding protein RBBP7;Retinoblastoma binding protein 7	RBBP7;RP11-716A19.5-008	A8K6A2;Q5JP00	5.16211e+06	1.31932e+06
86 kDa subunit of Ku antigen;ATP-dependent DNA helicase 2 subunit 2;ATP-dependent DNA helicase II 80 kDa subunit;CTC box-binding factor 85 kDa subunit;DNA repair protein XRCC5;Ku80;Ku86;Lupus Ku autoantigen protein p86;Nuclear factor IV;Thyroid-lupus autoantigen;X-ray repair complementing defective repair in Chinese hamster cells 5 (double-strand-break rejoining);X-ray repair cross-complementing …	G22P2;XRCC5	P13010;Q53T09;Q53TC2	5.1508e+06	1.31732e+06
Alpha-CP1;Heterogeneous nuclear ribonucleoprotein E1;Nucleic acid-binding protein SUB2.3;Poly(rC)-binding protein 1;cDNA, FLJ94964, highly similar to Homo sapiens poly(rC) binding protein 1 (PCBP1), mRNA;Poly(RC) binding protein 1;Putative uncharacterized protein PCBP1	PCBP1;hCG_1776997	Q15365;Q53SS8	5.13795e+06	1.31532e+06
27 kDa prosomal protein;Macropain iota chain;Multicatalytic endopeptidase complex iota chain;Proteasome iota chain;Proteasome subunit alpha type-6;cDNA FLJ52022, highly similar to Proteasome subunit alpha type 6 (EC 3.4.25.1);cDNA, FLJ79122, highly similar to Proteasome subunit alpha type 6 (EC 3.4.25.1);cDNA FLJ51729, highly similar to Proteasome subunit alpha type 6 (EC 3.4.25.1);Proteasome (Pr…	PROS27;PSMA6;hCG_21177	P60900;B4DQR4;B4DXJ9;Q9BZ93	5.12232e+06	1.31132e+06
54 kDa nuclear RNA- and DNA-binding protein;55 kDa nuclear protein;DNA-binding p52/p100 complex, 52 kDa subunit;NMT55;Non-POU domain-containing octamer-binding protein;p54(nrb);cDNA FLJ76817, highly similar to Homo sapiens non-POU domain containing, octamer-binding (NONO), mRNA;cDNA FLJ56109, highly similar to Non-POU domain-containing octamer-binding protein;Putative uncharacterized protein NONO	NONO;NRB54	Q15233;A8K525;B7Z4C2;C9JYS8	5.10628e+06	1.30932e+06
Antigen NY-CO-4;Elongation factor 1-delta;cDNA, FLJ95068, highly similar to Homo sapiens eukaryotic translation elongation factor 1 delta (guanine nucleotide exchange protein) (EEF1D), transcript variant 1, mRNA;FP1047;EEF1D protein;cDNA: FLJ20897 fis, clone ADKA03573	EEF1D;EF1D	P29692-2;P29692;B2RAR6;Q71RH4;Q9BW34;Q9H7G6	5.10557e+06	1.30932e+06
Alanine--tRNA ligase;Alanyl-tRNA synthetase, cytoplasmic;Renal carcinoma antigen NY-REN-42;cDNA FLJ61339, highly similar to Alanyl-tRNA synthetase (EC 6.1.1.7)	AARS	P49588;B4DR45	5.06855e+06	1.3013e+06
SRA stem-loop-interacting RNA-binding protein, mitochondrial	C14orf156;DC23;DC50;PD04872;SLIRP	Q9GZT3	5.05009e+06	1.29729e+06
Cytochrome c oxidase polypeptide Vb;Cytochrome c oxidase subunit 5B, mitochondrial;Cytochrome c oxidase subunit Vb;Putative uncharacterized protein COX5B;COX5B protein	COX5B	P10606;Q53YB7;Q6FHJ9;Q6FHM4	5.04205e+06	1.29528e+06
Complement component 1 Q subcomponent-binding protein, mitochondrial;GC1q-R protein;Glycoprotein gC1qBP;Hyaluronan-binding protein 1;Mitochondrial matrix protein p32;p33;cDNA FLJ75700, highly similar to Homo sapiens complement component 1, q subcomponent binding protein (C1QBP), nuclear gene encoding mitochondrial protein, mRNA	C1QBP;GC1QBP;HABP1;SF2P32	Q07021;A8K651	4.98259e+06	1.28321e+06
DEAD box protein 21;Gu-alpha;Nucleolar RNA helicase 2;Nucleolar RNA helicase Gu;Nucleolar RNA helicase II;RH II/Gu;DDX21 protein;DEAD/H(Asp-Glu-Ala-Asp/His)box polypeptide 21	DDX21;OK/SW-cl.65	Q9NR30-1;Q9NR30;Q3SWU7;Q8NI92;Q9NR30-2	4.94991e+06	1.27717e+06
Antigen p25;Chromobox protein homolog 5;Heterochromatin protein 1 homolog alpha;CBX5 protein	CBX5;HP1A	P45973;Q6I9T7	4.93728e+06	1.27515e+06
DEAD box polypeptide 17 isoform p82 variant;DEAD box protein 17;DEAD box protein p72;Probable ATP-dependent RNA helicase DDX17;RNA-dependent helicase p72;DEAD (Asp-Glu-Ala-Asp) box polypeptide 17;Putative uncharacterized protein DDX17;cDNA FLJ58652, highly similar to Probable ATP-dependent RNA helicase DDX17 (EC 3.6.1.-)	DDX17;RP3-434P1.4-009;RP3-434P1.4-005	Q59F66;Q92841-4;Q92841;Q92841-3;Q92841-2;B1AHM1;C9J5E1;Q92841-1;C9JMU5;B1AHM2;B4DZQ7	4.93083e+06	1.27313e+06
ATP synthase subunit g, mitochondrial	ATP5L	O75964	4.90914e+06	1.26909e+06
Mitochondrial import receptor subunit TOM5 homolog;Putative uncharacterized protein TOMM5;Translocase of outer mitochondrial membrane 5 homolog (Yeast)	C9orf105;TOM5;TOMM5;RP11-613M10.3-002	Q8N4H5;C9JD66;Q5JRT7	4.86189e+06	1.25898e+06
Bifunctional aminoacyl-tRNA synthetase;Cell proliferation-inducing gene 32 protein;Glutamate--tRNA ligase;Glutamyl-tRNA synthetase;Proline--tRNA ligase;Prolyl-tRNA synthetase;cDNA FLJ58269, highly similar to Bifunctional aminoacyl-tRNA synthetase;EPRS protein;cDNA FLJ56021, highly similar to Bifunctional aminoacyl-tRNA synthetase[Includes: Glutamyl-tRNA synthetase (EC 6.1.1.17)	EPRS;GLNS;PARS;PIG32;QARS;QPRS	P07814;B4DP50;Q3KQZ8;B4DKX5	4.85297e+06	1.25696e+06
IMPDH-II;Inosine-5-monophosphate dehydrogenase 2;cDNA FLJ61601, highly similar to Inosine-5-monophosphate dehydrogenase 2 (EC 1.1.1.205);IMP dehydrogenase 2	IMPD2;IMPDH2	P12268;B7Z1G4;Q6QE17	4.85086e+06	1.25696e+06
Glutathione S-transferase Mu 3;GST class-mu 3;GSTM3-3;cDNA FLJ51755, highly similar to Glutathione S-transferase Mu 3 (EC 2.5.1.18);Glutathione S-transferase M3 variant;cDNA, FLJ93985, Homo sapiens glutathione S-transferase M3 (brain) (GSTM3), mRNA;Glutathione S-transferase M3 (Brain);GSTM3 protein;Brain type mu-glutathione S-transferase	GST5;GSTM3;hCG_40244;RP4-735C1.2-001	P21266;B4E2J2;Q59EJ5;Q6FGJ9;A4UJ43	4.84973e+06	1.25696e+06
Ras-related protein Rab-10;Putative uncharacterized protein RAB10;GTP-binding protein RAB10	RAB10	P61026;Q53SX4;Q53T70;Q9UL28	4.84195e+06	1.25493e+06
Heat shock protein 75 kDa, mitochondrial;TNFR-associated protein 1;Tumor necrosis factor type 1 receptor-associated protein;cDNA FLJ58608, highly similar to Heat shock protein 75 kDa, mitochondrial;TNF receptor-associated protein 1 variant;cDNA FLJ33058 fis, clone TRACH1000181, highly similar to Heat shock protein 75 kDa, mitochondrial;TNF receptor-associated protein 1;cDNA FLJ36025 fis, clone TE…	HSP75;TRAP1	Q12931;B4DR68;Q53FS6;Q53G55;Q59EK6;Q5CAQ4;Q8N9Z3;Q9BV61	4.82905e+06	1.25291e+06
Adenine nucleotide translocator 3;ADP,ATP carrier protein 3;ADP,ATP carrier protein, isoform T2;ADP/ATP translocase 3;Solute carrier family 25 member 6;ADP,ATP carrier protein, liver isoform T2 variant;cDNA, FLJ92654, highly similar to Homo sapiens solute carrier family 25 (mitochondrial carrier; adenine nucleotide translocator), member 6 (SLC25A6), mRNA;SLC25A6 protein;Solute carrier family 25 (…	ANT3;CDABP0051;SLC25A6;hCG_1746794	P12236;Q59EI9;Q6I9V5	4.82165e+06	1.25088e+06
ATP-dependent DNA helicase VIII;GAP SH3 domain-binding protein 1;Ras GTPase-activating protein-binding protein 1;cDNA FLJ51772, highly similar to Ras-GTPase-activating protein-binding protein 1 (EC 3.6.1.-);GTPase activating protein (SH3 domain) binding protein 1;Ras-GTPase-activating protein SH3-domain-binding protein variant;cDNA FLJ50206, highly similar to Ras-GTPase-activating protein-binding…	G3BP;G3BP1;DKFZp313K0921;DKFZp686L1159;hCG_39146	Q13283;B7Z8K4;Q32P45;Q53HH4;Q5HYE9;Q5U0Q1;Q6FI03;Q6ZP53	4.82048e+06	1.25088e+06
Alpha-glucosidase 2;Glucosidase II subunit alpha;Neutral alpha-glucosidase AB;cDNA FLJ54035, highly similar to Neutral alpha-glucosidase AB;cDNA FLJ61290, highly similar to Neutral alpha-glucosidase AB;cDNA FLJ54057, highly similar to Neutral alpha-glucosidase AB;cDNA FLJ59643, highly similar to Neutral alpha-glucosidase AB	G2AN;GANAB;KIAA0088	Q14697-1;Q14697;B4DIW2;B4DJ30;B4DSM6;Q14697-2;B4DZ53;Q14697-3	4.81514e+06	1.25088e+06
Cytoplasmic antiproteinase;Peptidase inhibitor 6;Placental thrombin inhibitor;Serpin B6;MSTP057	PI6;PTI;SERPINB6	B2RBA8;Q59F97;Q7Z2Y7;P35237;Q8IXH2;Q9UDI7	4.80523e+06	1.24885e+06
Fumarate hydratase, mitochondrial;cDNA, FLJ92753, Homo sapiens fumarate hydratase (FH), nuclear gene encodingmitochondrial protein, mRNA;Fumarate hydratase;Fumarate hydratase, isoform CRA_c	FH;hCG_40671;RP11-527D7.2-001	P07954-1;P07954;B1ANK7;P07954-2	4.79463e+06	1.24479e+06
La autoantigen;La ribonucleoprotein;Lupus La protein;Sjoegren syndrome type B antigen;Autoantigen La;La 4.1 protein;Ribonucleoprotein (La);Putative uncharacterized protein SSB;Sjogren syndrome antigen B (Autoantigen La);Sjogren syndrome antigen B (Autoantigen La), isoform CRA_c;SS-B/La protein	SSB;hCG_2005701	P05455;B5BUB5;Q14730;Q15367;Q53XJ4;Q9UMH5;Q9UMH6	4.77615e+06	1.24276e+06
Core histone macro-H2A.1;Histone H2A.y;Medulloblastoma antigen MU-MB-50.205;H2A histone family, member Y isoform 2 variant;Histone H2A	H2AFY;MACROH2A1	O75367-1;O75367;O75367-3;O75367-2;Q59FH0;B4DJC3	4.7756e+06	1.24276e+06
Clathrin heavy chain 1;Clathrin heavy chain on chromosome 17	CLH17;CLTC;CLTCL2;KIAA0034	Q00610-1;Q00610;Q00610-2	4.72499e+06	1.23055e+06
Deoxyuridine 5-triphosphate nucleotidohydrolase, mitochondrial;dUTP pyrophosphatase	DUT	P33316-2;P33316	4.72292e+06	1.23055e+06
Actin-binding protein 280;Alpha-filamin;Endothelial actin-binding protein;Filamin-1;Filamin-A;Non-muscle filamin;Filamin A;FLNA protein;FLJ00119 protein;Filamin A, alpha (Actin binding protein 280);Putative uncharacterized protein FLNA;cDNA FLJ57038, highly similar to Filamin-A;Similar to filamin C, gamma (Actin binding protein 280)	FLN;FLN1;FLNA;FLJ00119;XX-FW83128A1.1-010	P21333-1;P21333;Q5HY55;Q60FE5;P21333-2;Q5HY53;Q60FE6;Q6NXF2;Q8TES4;Q5HY54;Q96C61;A6NDY9;B2ZZ80;B4E2F9;Q86TQ3	4.71835e+06	1.23055e+06
Putative uncharacterized protein GARS	GARS	Q75MN1	4.71277e+06	1.22851e+06
ATP synthase-coupling factor 6, mitochondrial	ATP5A;ATP5J;ATPM;hCG_2007844	P18859;Q6IB54;Q6NZ59;A8MUH2	4.69378e+06	1.22443e+06
21 kDa transmembrane-trafficking protein;p24delta;S31III125;Tmp-21-I;Transmembrane emp24 domain-containing protein 10;Transmembrane protein Tmp21;cDNA FLJ52032, highly similar to Transmembrane emp24 domain-containing protein 10;Full-length cDNA 5-PRIME end of clone CS0DF013YM24 of Fetal brain of Homo sapiens (Human) variant;cDNA FLJ53754, highly similar to Transmembrane emp24 domain-containing pr…	TMED10;TMP21	P49755;B2R605;B4DZH3;Q53GF9;B4DL12	4.69034e+06	1.22443e+06
cDNA FLJ59211, highly similar to Glucosidase 2 subunit beta;80K-H protein;Glucosidase 2 subunit beta;Glucosidase II subunit beta;Protein kinase C substrate 60.1 kDa protein heavy chain;cDNA FLJ78273, highly similar to Homo sapiens protein kinase C substrate 80K-H (PRKCSH), transcript variant 2, mRNA;PRKCSH protein	G19P1;PRKCSH	B4DJQ5;P14314;A8K318;A2VCQ4	4.64476e+06	1.21422e+06
Inosine phosphorylase;Purine nucleoside phosphorylase;cDNA FLJ25678 fis, clone TST04067, highly similar to PURINE NUCLEOSIDE PHOSPHORYLASE (EC 2.4.2.1);PRO1837	NP;PNP	P00491;Q8N7G1;Q9P1G4	4.63392e+06	1.21217e+06
Small nuclear ribonucleoprotein Sm D1;Sm-D autoantigen;snRNP core protein D1	SNRPD1	P62314;B5BTZ1;Q7Z5A3	4.63347e+06	1.21217e+06
Ras-related protein Rab-2A;cDNA FLJ51998, highly similar to Ras-related protein Rab-2A;RAB2	RAB2;RAB2A	P61019;B4DMQ5;O75546;C9IYQ2	4.63253e+06	1.21217e+06
67 kDa cytokeratin;Cytokeratin-1;Hair alpha protein;Keratin, type II cytoskeletal 1;Keratin-1;Type-II keratin Kb1	KRT1;KRTA	P04264	4.62959e+06	1.21217e+06
Protein tyrosine phosphatase type IVA 1;Protein-tyrosine phosphatase 4a1;Protein-tyrosine phosphatase of regenerating liver 1;PTP(CAAXI);Protein tyrosine phosphatase type IVA protein 1;Protein tyrosine phosphatase type IVA, member 1	PRL1;PTP4A1;PTPCAAX1;RP5-1148A21.2-001	Q93096;B5BU78;Q5TCM7	4.62654e+06	1.21217e+06
Coactosin-like protein	CLP;COTL1	Q14019	4.62074e+06	1.21013e+06
Eukaryotic translation initiation factor 2 subunit 3;Eukaryotic translation initiation factor 2 subunit gamma X;cDNA FLJ78120, highly similar to Homo sapiens eukaryotic translation initiation factor 2, subunit 3 gamma, 52kDa (EIF2S3), mRNA;cDNA, FLJ92541, highly similar to Homo sapiens eukaryotic translation initiation factor 2, subunit 3 gamma, 52kDa (EIF2S3), mRNA;Eukaryotic translation initiat…	EIF2G;EIF2S3;EIF2S3L	P41091;A8K2Y2;B2R5N2;B5BTZ4;Q53HK3;Q2VIR3-1;Q2VIR3;Q2VIR3-2	4.60742e+06	1.20808e+06
Macropain subunit C5;Multicatalytic endopeptidase complex subunit C5;Proteasome component C5;Proteasome gamma chain;Proteasome subunit beta type-1;Proteasome beta 1 subunit variant	PSC5;PSMB1	P20618;Q53FT8	4.60676e+06	1.20808e+06
Actin-depolymerizing factor;Destrin;cDNA FLJ52030, highly similar to Destrin;Destrin (Actin depolymerizing factor), isoform CRA_a;cDNA, FLJ78893, highly similar to Destrin	ACTDP;DSN;DSTN;hCG_2019292	P60981;B4DYA6;B7Z9M9	4.59571e+06	1.20603e+06
Nucleosome assembly protein 1-like 4;Nucleosome assembly protein 1-like 4b;Putative uncharacterized protein NAP1L4;cDNA, FLJ92975, highly similar to Homo sapiens nucleosome assembly protein 1-like 4 (NAP1L4), mRNA;cDNA FLJ59403, highly similar to Nucleosome assembly protein 1-like 4;cDNA, FLJ79141, highly similar to Nucleosome assembly protein 1-like 4;cDNA, FLJ79223, highly similar to Nucleosome…	NAP1L4;NAP1L4b;NAP2	A8CGI3;A8MZ22;B2R6J4;B4DS05;B7ZAC7;B7ZAK9;B7ZB83;Q99733;A8MXH2;C9J6D1;C9JZI7	4.59552e+06	1.20603e+06
Glucose-6-phosphate 1-dehydrogenase;Glucose-6-phosphate dehydrogenase;Glucose-6-phosphate dehydrogenase variant	G6PD	P11413-2;P11413;P11413-3;A8K8D9;P11413-1;Q0PHS4;Q2Q9B7;Q2Q9H2;Q2VF42;B4DYA7;Q0PHS1;A2IBT6;A7IZZ3;B6ZHS6;Q0PHS2;Q0PHS3;Q0PHS5;Q0PHS6	4.59455e+06	1.20398e+06
Leukemia-associated phosphoprotein p18;Metablastin;Oncoprotein 18;Phosphoprotein p19;pp17;Prosolin;Protein Pr22;Stathmin	LAP18;OP18;STMN1;RP1-125I3.5-006;RP1-125I3.5-004	P16949;B5BU83;Q96CE4;B7Z8N4;A2A2D2;C9JR06;A2A2D0;Q59G27	4.59369e+06	1.20398e+06
Splicing factor, arginine/serine-rich 10 (Transformer 2 homolog, Drosophila) variant;Splicing factor, arginine/serine-rich 10;Transformer-2 protein homolog B;Transformer-2 protein homolog beta;cDNA, FLJ96718, highly similar to Homo sapiens splicing factor, arginine/serine-rich 10 (transformer 2 homolog, Drosophila) (SFRS10), mRNA;Putative uncharacterized protein DKFZp686F18120;cDNA FLJ40872 fis, …	SFRS10;TRA2B;DKFZp686F18120	Q59GA1;P62995-1;P62995;B2RDQ3;Q68DZ9;Q8N1H4;P62995-3;C9JGU7	4.58596e+06	1.20398e+06
Bendless-like ubiquitin-conjugating enzyme;Ubc13;Ubiquitin carrier protein N;Ubiquitin-conjugating enzyme E2 N;Ubiquitin-protein ligase N	BLU;UBE2N	P61088;A8MUJ2	4.5705e+06	1.19988e+06
cDNA FLJ51909, highly similar to Serine-threonine kinase receptor-associatedprotein;MAP activator with WD repeats;Serine-threonine kinase receptor-associated protein;UNR-interacting protein;WD-40 repeat protein PT-WD;cDNA, FLJ79540, highly similar to Serine-threonine kinase receptor-associatedprotein	MAWD;STRAP;UNRIP	B4DNJ6;Q9Y3F4;B0AZV0	4.56052e+06	1.19783e+06
Ras-related protein Rab-1A;YPT1-related protein;cDNA, FLJ96558, Homo sapiens RAB1A, member RAS oncogene family (RAB1A), mRNA;RAB1A protein;RAB1A, member RAS oncogene family;RAB1A, member RAS oncogene family, isoform CRA_b;cDNA FLJ57768, highly similar to Ras-related protein Rab-1A;GTP binding protein Rab1a	RAB1;RAB1A;hCG_22592	P62820-1;P62820;Q5U0I6;B7Z8M7;P62820-2;Q96RD8;P62820-3	4.55047e+06	1.19577e+06
cDNA FLJ59683, highly similar to Homo sapiens malignant T cell amplified sequence 1 (MCTS1), mRNA;Malignant T cell-amplified sequence 1;Multiple copies T-cell malignancies	MCT1;MCTS1	B4DGY2;Q9ULC4-1;Q9ULC4;Q9ULC4-2	4.54161e+06	1.19372e+06
Endoplasmic reticulum resident protein 28;Endoplasmic reticulum resident protein 29;Endoplasmic reticulum resident protein 31	C12orf8;ERP28;ERP29	P30040	4.53495e+06	1.19166e+06
Antioxidant enzyme AOE372;Peroxiredoxin IV;Peroxiredoxin-4;Thioredoxin peroxidase AO372;Thioredoxin-dependent peroxide reductase A0372;Putative uncharacterized protein PRDX4	PRDX4	Q13162;A6NJJ0;C9JLQ6	4.52634e+06	1.19166e+06
35 kDa lectin;Carbohydrate-binding protein 35;Galactose-specific lectin 3;Galactoside-binding protein;Galectin-3;IgE-binding protein;L-31;Laminin-binding protein;Lectin L-29;Mac-2 antigen;LGALS3 protein variant;LGALS3 protein;Lectin, galactoside-binding, soluble, 3;Full-length cDNA clone CS0DI041YE05 of Placenta of Homo sapiens (human);Galectin 3	LGALS3;MAC2	P17931;Q59FR8;Q6FGL0;Q6IBA7;Q6NVH9;Q86TY5;Q8IXB9	4.4909e+06	1.18343e+06
ATP synthase subunit d, mitochondrial;ATP5H protein	ATP5H;My032	O75947-1;O75947;B2R5L6;O75947-2;A0PJH2	4.46973e+06	1.17931e+06
ATP-dependent RNA helicase DDX48;ATP-dependent RNA helicase eIF4A-3;DEAD box protein 48;Eukaryotic initiation factor 4A-III;Eukaryotic initiation factor 4A-like NUK-34;Eukaryotic translation initiation factor 4A isoform 3;Nuclear matrix protein 265	DDX48;EIF4A3;KIAA0111	P38919	4.46155e+06	1.17725e+06
30 kDa prosomal protein;Macropain subunit C2;Multicatalytic endopeptidase complex subunit C2;Proteasome component C2;Proteasome nu chain;Proteasome subunit alpha type-1;Proteasome subunit alpha type	HC2;NU;PROS30;PSC2;PSMA1	P25786-1;P25786;P25786-2;A8MVJ4;Q53YE8;B4DEV8;B4E0X6	4.45575e+06	1.17725e+06
cDNA FLJ78093, highly similar to Homo sapiens ribosomal protein L29 (RPL29), mRNA;60S ribosomal protein L29;Cell surface heparin-binding protein HIP;Ribosomal protein L29 (RPL29) pseudogene;Ribosomal protein L29	RPL29;RP11-632C17__A.1-001	A8K0H3;P47914;Q5T1D1;Q6IPI1	4.45546e+06	1.17725e+06
25 kDa FK506-binding protein;FK506-binding protein 3;Immunophilin FKBP25;Peptidyl-prolyl cis-trans isomerase FKBP3;Rapamycin-selective 25 kDa immunophilin;Rotamase;FK506-binding protein 3 variant	FKBP25;FKBP3	Q00688;Q53GD8	4.45232e+06	1.17518e+06
Protein S100-E;Protein S100-P;S100 calcium-binding protein P;Migration-inducing gene 9 protein	S100E;S100P	P25815;Q5J7W2	4.44257e+06	1.17312e+06
Interleukin-25;Stromal cell-derived growth factor SF20;UPF0556 protein C19orf10	C19orf10;IL25	Q969H8	4.42642e+06	1.17105e+06
100 kDa DNA-pairing protein;DNA-binding p52/p100 complex, 100 kDa subunit;Polypyrimidine tract-binding protein-associated-splicing factor;Splicing factor, proline- and glutamine-rich;SFPQ protein;Splicing factor proline/glutamine-rich (Polypyrimidine tract binding protein associated)	PSF;SFPQ	P23246-1;P23246;Q6PIX2;Q86VG2;Q9BSV4;P23246-2	4.41535e+06	1.16899e+06
Small nuclear ribonucleoprotein G-like protein;Sm protein G;Small nuclear ribonucleoprotein G;Putative uncharacterized protein SNRPG;SNRPG protein	PBSCG;SNRPG	A8MWD9;P62308;C9JVQ0;C9J303;Q49AN9	4.40413e+06	1.16485e+06
Eukaryotic translation initiation factor 2 subunit 1;Eukaryotic translation initiation factor 2 subunit alpha;cDNA, FLJ92791, Homo sapiens eukaryotic translation initiation factor 2, subunit 1 alpha, 35kDa (EIF2S1), mRNA;Eukaryotic translation initiation factor 2, subunit 1 alpha, 35kDa, isoform CRA_a;Full-length cDNA clone CS0DL010YH08 of B cells (Ramos cell line) of Homo sapiens (human)	EIF2A;EIF2S1;hCG_21909	P05198;Q53XC0	4.38857e+06	1.16278e+06
Biliverdin reductase B;Biliverdin-IX beta-reductase;Flavin reductase;Green heme-binding protein;NADPH-dependent diaphorase;NADPH-flavin reductase	BLVRB;FLR	P30043	4.37038e+06	1.15864e+06
Binder of OVCA1-1;Ribonucleoprotein RBM8A;RNA-binding motif protein 8A;RNA-binding protein 8A;RNA-binding protein Y14	HSPC114;MDS014;RBM8;RBM8A	Q9Y5S9-1;Q9Y5S9;Q9Y5S9-2	4.34109e+06	1.15242e+06
Plastin-3;T-plastin;cDNA FLJ78707, highly similar to Homo sapiens plastin 3 (T isoform) (PLS3), mRNA;cDNA, FLJ92722, Homo sapiens plastin 3 (T isoform) (PLS3), mRNA;Plastin 3 (T isoform);cDNA FLJ51929, highly similar to Plastin-3;cDNA FLJ50683, highly similar to Plastin-3;Plastin 3 variant;Similar to plastin 3 (T isoform);PLS3 protein;cDNA FLJ61108, highly similar to Plastin-3;cDNA FLJ59681, high…	PLS3;hCG_18485	P13797;A8K579;B4DPW9;B7Z6M1;Q53GY0;Q96HI1;A7E2S2;B4DG31;B4DGB4;B4DI60	4.31043e+06	1.14619e+06
ATP-citrate (pro-S-)-lyase;ATP-citrate synthase;Citrate cleavage enzyme;cDNA FLJ37765 fis, clone BRHIP2024742, highly similar to ATP-CITRATE;cDNA FLJ55447, highly similar to ATP-citrate synthase (EC 2.3.3.8)	ACLY	P53396;Q8N9C4;B4E3P0	4.30871e+06	1.14619e+06
Adenylyl cyclase-associated protein 1;Adenylyl cyclase-associated protein	CAP;CAP1	Q01518-1;Q01518;B2RDY9;B4DI38;B4DNW7;B4DNY3;Q01518-2	4.29851e+06	1.14411e+06
Protein A1S9;Ubiquitin-activating enzyme E1;Ubiquitin-like modifier-activating enzyme 1;cDNA FLJ54582, highly similar to Ubiquitin-activating enzyme E1;cDNA FLJ53392, highly similar to Ubiquitin-activating enzyme E1	A1S9T;UBA1;UBE1	P22314;B4DDE4;B4DL67	4.29765e+06	1.14411e+06
Methionine adenosyltransferase 2;Methionine adenosyltransferase II;S-adenosylmethionine synthase isoform type-2;S-adenosylmethionine synthetase	AMS2;MAT2A;MATA2;hCG_34602	P31153;B4DEX8;B4DN45	4.26833e+06	1.13787e+06
47 kDa mannose 6-phosphate receptor-binding protein;Cargo selection protein TIP47;Mannose-6-phosphate receptor-binding protein 1;Perilipin-3;Placental protein 17	M6PRBP1;PLIN3;TIP47	O60664-1;O60664;O60664-2	4.25702e+06	1.13578e+06
75 kDa DNA-pairing protein;Oncogene FUS;Oncogene TLS;POMp75;RNA-binding protein FUS;Translocated in liposarcoma protein;cDNA FLJ58049, highly similar to RNA-binding protein FUS;Fus-like protein	FUS;TLS	P35637-2;P35637;B4DR70;P35637-1;Q13344	4.24978e+06	1.1337e+06
Phosphoserine aminotransferase;Phosphohydroxythreonine aminotransferase	PSA;PSAT1	B4DHQ3;Q9Y617-1;Q9Y617;Q9Y617-2	4.24752e+06	1.1337e+06
CDGSH iron sulfur domain-containing protein 1;MitoNEET	C10orf70;CISD1;MDS029;ZCD1	Q9NZ45	4.24528e+06	1.1337e+06
34 kDa nucleolar scleroderma antigen;rRNA 2-O-methyltransferase fibrillarin;cDNA FLJ56738, highly similar to Fibrillarin;FBL protein;Putative uncharacterized protein	FBL;FIB1;FLRN	P22087;B4DLD4;Q96BS4	4.24375e+06	1.13161e+06
Protein S100-A13;S100 calcium-binding protein A13	S100A13	Q99584	4.24292e+06	1.13161e+06
Glycine- and tyrosine-rich RNA-binding protein;Heterogeneous nuclear ribonucleoprotein Q;NS1-associated protein 1;Synaptotagmin-binding, cytoplasmic RNA-interacting protein;cDNA, FLJ94136, highly similar to Homo sapiens synaptotagmin binding, cytoplasmic RNA interacting protein (SYNCRIP), mRNA	HNRPQ;NSAP1;SYNCRIP	O60506-1;O60506;B2R8Z8;O60506-2	4.2262e+06	1.12953e+06
GTP-binding protein smg p21B;Ras-related protein Rap-1b;cDNA FLJ50714, moderately similar to Ras-related protein Rap-1b;Ras-related protein Rap-1b-like protein;cDNA FLJ51696, highly similar to Ras-related protein Rap-1b;PNAS-140;cDNA FLJ50711, moderately similar to Ras-related protein Rap-1b;cDNA, FLJ79346, highly similar to Ras-related protein Rap-1b;cDNA, FLJ79442, highly similar to Ras-related…	OK/SW-cl.11;RAP1B	P61224;B4DW94;A6NIZ1;B4DQI8;Q9BXV4;B4DW74;B7ZAY2;B7ZB78	4.20395e+06	1.12326e+06
Endothelial differentiation-related factor 1;Multiprotein-bridging factor 1	EDF1	O60869-1;O60869;O60869-2	4.19837e+06	1.12326e+06
Cytosolic NADP-isocitrate dehydrogenase;IDP;Isocitrate dehydrogenase [NADP] cytoplasmic;NADP(+)-specific ICDH;Oxalosuccinate decarboxylase;cDNA, FLJ92536, highly similar to Homo sapiens isocitrate dehydrogenase 1 (NADP+), soluble (IDH1), mRNA;Isocitrate dehydrogenase 1;Isocitrate dehydrogenase 1 (NADP+), soluble;IDH1 protein;Isocitrate dehydrogenase 1 (NADP+), soluble, isoform CRA_a;Putative unch…	IDH1;PICD;hCG_15937	O75874;B2R5M8;Q0QER2;Q567U4;Q6FHQ6;Q6FI37;Q6FIA4;Q7Z3V0;B4DXS4	4.18719e+06	1.12117e+06
Eukaryotic peptide chain release factor subunit 1;Protein Cl1;TB3-1;cDNA FLJ56175, highly similar to Eukaryotic peptide chain release factor subunit1;ETF1 protein;Eukaryotic translation termination factor 1;Eukaryotic translation termination factor 1, isoform CRA_b	ERF1;ETF1;RF1;SUP45L1;hCG_1981800	P62495;B7Z7P8;Q96CG1	4.17681e+06	1.11908e+06
Calumenin, isoform CRA_c;cDNA FLJ31776 fis, clone NT2RI2008141, highly similar to CALUMENIN;cDNA FLJ90381 fis, clone NT2RP2005035, highly similar to Calumenin;Calumenin;Crocalbin;IEF SSP 9302;CALU protein;Calumenin, isoform CRA_b;cDNA, FLJ92797, Homo sapiens calumenin (CALU), mRNA	CALU;hCG_41656;tcag7.422	B3KPG9;B3KQF5;O43852-1;O43852;Q6IAW5	4.16656e+06	1.11699e+06
Tumor protein D52-like 2;Tumor protein D54;cDNA FLJ52530, highly similar to Tumor protein D54;Tumor protein D52-like 2 isoform e variant;cDNA, FLJ95317, highly similar to Homo sapiens tumor protein D52-like 2 (TPD52L2), mRNA;TPD52L2 protein;Tumor protein D52-like 2, isoform CRA_a;Tumor protein D52-like 2, isoform CRA_e;Tumor protein D52-like 2, isoform CRA_d	TPD52L2;hCG_22755;RP4-591C20.2-003;RP4-591C20.2-007	O43399-1;O43399;B4DDV4;Q53GA0;Q6FGS1;Q5JWU6;Q5U0E0;A6NG42	4.15097e+06	1.1128e+06
Macropain epsilon chain;Multicatalytic endopeptidase complex epsilon chain;Proteasome chain 6;Proteasome epsilon chain;Proteasome subunit beta type-5;Proteasome subunit MB1;Proteasome subunit X;Proteasome subunit beta type;Full-length cDNA clone CS0DK007YN03 of HeLa cells of Homo sapiens (human)	LMPX;MB1;PSMB5;X	P28074;B4DUM9;Q86T01	4.14812e+06	1.1128e+06
Protein transport protein Sec61 subunit gamma	SEC61G	P60059	4.11995e+06	1.10651e+06
Hsc70-interacting protein;Progesterone receptor-associated p48 protein;Protein FAM10A1;Putative tumor suppressor ST13;Renal carcinoma antigen NY-REN-33;Suppression of tumorigenicity 13 protein;cDNA, FLJ79054, highly similar to Hsc70-interacting protein;ST13 protein;Aging-associated protein 14b;Aging-associated protein 2;Suppression of tumorigenicity 13 (Colon carcinoma) (Hsp70 interacting protein…	FAM10A1;HIP;SNC6;ST13;AAG2;hCG_1790973;FAM10A5;FAM10A4	P50502;B7ZA40;Q0IJ56;Q1XBU6;Q2TU77;B4E0U6;Q8NFI4;Q1XBU7;Q3KNR6;Q8IZP2;C9J1B0	4.10307e+06	1.10231e+06
5-aminoimidazole-4-carboxamide ribonucleotide formyltransferase;AICAR transformylase;ATIC;Bifunctional purine biosynthesis protein PURH;IMP cyclohydrolase;IMP synthase;Inosinicase;Phosphoribosylaminoimidazolecarboxamide formyltransferase;cDNA, FLJ93545, highly similar to Homo sapiens 5-aminoimidazole-4-carboxamide ribonucleotide formyltransferase/IMP cyclohydrolase (ATIC), mRNA;5-aminoimidazole-4…	ATIC;OK/SW-cl.86;PURH;hCG_16691	P31939;B2R7P8;A8K202;B4DP06	4.09864e+06	1.10231e+06
Breast cancer-specific gene 1 protein;Gamma-synuclein;Persyn;Synoretin;cDNA, FLJ92424, highly similar to Homo sapiens synuclein, gamma (breast cancer-specific protein 1) (SNCG), mRNA;Putative uncharacterized protein SNCG;SNCG protein;Synuclein, gamma (Breast cancer-specific protein 1) variant;Synuclein, gamma (Breast cancer-specific protein 1), isoform CRA_b	BCSG1;PERSYN;PRSN;SNCG;hCG_23263	O76070;Q6FHG5;A9XXE1	4.08706e+06	1.1002e+06
GAP-associated tyrosine phosphoprotein p62;KH domain-containing, RNA-binding, signal transduction-associated protein 1;p21 Ras GTPase-activating protein-associated p62;p68;Src-associated in mitosis 68 kDa protein;cDNA, FLJ93365, highly similar to Homo sapiens KH domain containing, RNA binding, signal transduction associated 1 (KHDRBS1), mRNA;cDNA FLJ54590, highly similar to KH domain-containing, …	KHDRBS1;SAM68;hCG_41606	Q07666-1;Q07666;B2R7B5;B4DDX2;B4E043;Q07666-2;Q07666-3	4.08121e+06	1.0981e+06
40S ribosomal protein S15;RIG protein	RIG;RPS15	P62841	4.06057e+06	1.09389e+06
3-oxoacid-CoA transferase 1;Somatic-type succinyl-CoA:3-oxoacid-CoA-transferase;Succinyl-CoA:3-ketoacid-coenzyme A transferase 1, mitochondrial;Succinyl-CoA:3-ketoacid CoA transferase;cDNA, FLJ92639, highly similar to Homo sapiens 3-oxoacid CoA transferase (OXCT), nuclear geneencoding mitochondrial protein, mRNA;cDNA FLJ51924, highly similar to Succinyl-CoA:3-ketoacid-coenzyme A transferase1, mit…	OXCT;OXCT1;SCOT	P55809;A1E286;B2R5V2;B7Z528;B7Z609;Q6IAV5	4.05534e+06	1.09389e+06
Endoplasmic reticulum resident protein 70;Endoplasmic reticulum resident protein 72;Protein disulfide-isomerase A4;cDNA FLJ78033, highly similar to Homo sapiens protein disulfide isomerase family A, member 4, mRNA	ERP70;ERP72;PDIA4	P13667;A8K4K6;Q549T6	4.0546e+06	1.09179e+06
Maspin;Peptidase inhibitor 5;Serpin B5;cDNA FLJ57640, highly similar to Serpin B5	PI5;SERPINB5	P36952-1;P36952;B4DWS9	4.04896e+06	1.09179e+06
ATP-dependent RNA helicase A;DEAH box protein 9;Nuclear DNA helicase II;cDNA FLJ39263 fis, clone OCBBF2009571, highly similar to ATP-dependent RNA helicase A (EC 3.6.1.-);DHX9 protein;Leukophysin (ATP-dependent RNA helicase A)	DDX9;DHX9;LKP;NDH2	Q08211;B3KU66;Q05CI5;Q12803;Q32Q22;Q58F26;Q6PJK6	4.02051e+06	1.08546e+06
Macropain subunit C3;Multicatalytic endopeptidase complex subunit C3;Proteasome component C3;Proteasome subunit alpha type-2;Proteasome subunit alpha type;Proteasome (Prosome, macropain) subunit, alpha type, 2, isoform CRA_a;Putative uncharacterized protein DKFZp686D09174	HC3;PSC3;PSMA2;DKFZp686D09174;hCG_19883	P25787;Q53GF5;Q6MZI6	4.02012e+06	1.08546e+06
CATX-11;Cellular senescence-inhibited gene protein;Protein PBK1;Ribosomal L1 domain-containing protein 1;RSL1D1 protein;cDNA FLJ52304, highly similar to Ribosomal L1 domain-containing protein 1	CATX11;CSIG;L12;PBK1;RSL1D1	O76021;A0PJ87;B4DJ58;Q32Q62	4.01341e+06	1.08335e+06
Splicing factor 9G8;Splicing factor, arginine/serine-rich 7;Aging-associated protein 3;Arginine/serine-rich splicing factor 7 type B;Putative uncharacterized protein SFRS7;Splicing factor, arginine/serine-rich 7, 35kDa;Splicing factor, arginine/serine-rich 7, 35kDa, isoform CRA_d;cDNA FLJ59182, highly similar to Splicing factor, arginine/serine-rich 7;cDNA FLJ34106 fis, clone FCBBF3008073, highly…	SFRS7;9g8;AAG3;hCG_15878	Q16629-1;Q16629;Q564D3;C9JAB2;Q16629-3;A6NNE8;B4DEK2;Q16629-2;Q8NB80;B4DLU6;C9J2H4	3.99752e+06	1.08124e+06
Aldoketomutase;Glyoxalase I;Ketone-aldehyde mutase;Lactoylglutathione lyase;Methylglyoxalase;S-D-lactoylglutathione methylglyoxal lyase;cDNA FLJ51791, highly similar to Lactoylglutathione lyase (EC 4.4.1.5);Glyoxalase I variant	GLO1	Q04760;B4DDV0;Q59EL0	3.99483e+06	1.07913e+06
BAG family molecular chaperone regulator 2;Bcl-2-associated athanogene 2;cDNA FLJ10153 fis, clone HEMBA1003417, highly similar to BAG family molecular chaperone regulator 2;cDNA FLJ13673 fis, clone PLACE1011858, highly similar to BAG family molecular chaperone regulator 2;cDNA FLJ50277, highly similar to BAG family molecular chaperone regulator 2	BAG2	O95816;B3KM36;B3KN59;B4DXE2	3.96999e+06	1.0749e+06
Asparagine synthetase [glutamine-hydrolyzing];Cell cycle control protein TS11;Glutamine-dependent asparagine synthetase;cDNA FLJ51768, highly similar to Asparagine synthetase (glutamine-hydrolyzing) (EC 6.3.5.4);cDNA FLJ51387, highly similar to Asparagine synthetase (glutamine-hydrolyzing) (EC 6.3.5.4);cDNA, FLJ79123, highly similar to Asparagine synthetase (glutamine-hydrolyzing) (EC 6.3.5.4)	ASNS;TS11	P08243;A4D1I8;B4DXZ1;B4DY32;B7ZAA9;C9JW77	3.96601e+06	1.0749e+06
48 kDa TATA box-binding protein-interacting protein;51 kDa erythrocyte cytosolic protein;INO80 complex subunit J;Repressing pontin 52;RuvB-like 2;TIP49b;TIP60-associated protein 54-beta;cDNA FLJ14856 fis, clone PLACE1001054, highly similar to RuvB-like 2 (EC 3.6.1.-);RuvB-like 2 (E. coli), isoform CRA_d;cDNA FLJ32936 fis, clone TESTI2007533, highly similar to RuvB-like 2 (EC 3.6.1.-);RuvB-like 2 …	CGI-46;INO80J;RUVBL2;TIP48;TIP49B;hCG_16214	Q9Y230;B3KNL2;B3KQ59	3.96126e+06	1.07278e+06
Cytochrome b5 outer mitochondrial membrane isoform;Cytochrome b5 type B;Putative uncharacterized protein DKFZp686M0619	CYB5B;CYB5M;OMB5;DKFZp686M0619	O43169;Q5HYD9	3.9575e+06	1.07278e+06
Nucleoplasmin-3	NPM3	O75607	3.95264e+06	1.07066e+06
14 kDa thioredoxin-related protein;Protein 42-9-9;Thioredoxin domain-containing protein 17;Thioredoxin-like protein 5	TXNDC17;TXNL5	Q9BRA2	3.94755e+06	1.07066e+06
A18 hnRNP;Cold-inducible RNA-binding protein;Glycine-rich RNA-binding protein CIRP;Cold inducible RNA binding protein;Cold inducible RNA binding protein, isoform CRA_a;cDNA FLJ37462 fis, clone BRAWH2011343, highly similar to COLD-INDUCIBLE RNA-BINDING PROTEIN;cDNA FLJ52850, moderately similar to Cold-inducible RNA-binding protein;cDNA FLJ52834, moderately similar to Cold-inducible RNA-binding pro…	A18HNRNP;CIRBP;CIRP;hCG_21575	Q14011;Q53XX5;B3KT17;B4E2X2;B4E2A3;Q6ZR81	3.93914e+06	1.06854e+06
Nuclear distribution protein C homolog;Nuclear migration protein nudC;NPD011	NUDC;NPD011	Q9Y266;A8MU04;Q9H2R7	3.93798e+06	1.06854e+06
KRAB-associated protein 1;KRAB-interacting protein 1;Nuclear corepressor KAP-1;RING finger protein 96;Transcription intermediary factor 1-beta;Tripartite motif-containing protein 28;cDNA, FLJ94025, highly similar to Homo sapiens tripartite motif-containing 28 (TRIM28), mRNA	KAP1;RNF96;TIF1B;TRIM28	Q13263-1;Q13263;B2R8R5;Q13263-2	3.9287e+06	1.06642e+06
Diaphorase-1;NADH-cytochrome b5 reductase 3;NADH-cytochrome b5 reductase 3 membrane-bound form;NADH-cytochrome b5 reductase 3 soluble form;cDNA FLJ56301, highly similar to NADH-cytochrome b5 reductase (EC 1.6.2.2);Mutant NADH-cytochrome b5 reductase;cDNA FLJ42537 fis, clone BRACE3004058, highly similar to NADH-cytochrome B5 reductase (EC 1.6.2.2);Cytochrome b5 reductase 3	CYB5R3;DIA1;Z93241.1-006	P00387-1;P00387;B7Z7L3;P00387-2;Q6TGM4;Q6TGM5;Q6ZVI6;B1AHF3	3.91789e+06	1.0643e+06
Proteasome subunit beta type	PSMA4	Q7Z474	3.91645e+06	1.0643e+06
APOBEC1-binding protein 1;Heterogeneous nuclear ribonucleoprotein A/B;cDNA FLJ60713, highly similar to Homo sapiens heterogeneous nuclear ribonucleoprotein A/B (HNRPAB), transcript variant 1, mRNA;Heterogeneous nuclear ribonucleoprotein AB isoform a variant;Putative uncharacterized protein HNRNPAB	ABBP1;HNRNPAB;HNRPAB	Q99729-3;Q99729;Q99729-2;B4DMY3;Q53F64;B5MD22;Q99729-4;Q99729-1	3.91433e+06	1.06218e+06
ATP synthase subunit e, mitochondrial	ATP5I;ATP5K	P56385	3.89742e+06	1.06005e+06
Cyclin-A/CDK2-associated protein p19;Organ of Corti protein 2;Organ of Corti protein II;p19A;p19skp1;RNA polymerase II elongation factor-like protein;SIII;S-phase kinase-associated protein 1;Transcription elongation factor B	EMC19;OCP2;SKP1;SKP1A;TCEB1L	P63208-1;P63208;P63208-2	3.88476e+06	1.0558e+06
HSMT3;Sentrin-2;Small ubiquitin-related modifier 2;SMT3 homolog 2;SUMO-3;Ubiquitin-like protein SMT3B;Putative uncharacterized protein ENSP00000391266;Small ubiquitin-like protein 4;Small ubiquitin-related modifier 4	SMT3B;SMT3H2;SUMO2;SMT3H4;SUMO4	P61956;B2R4I2;C9J3L3;A1L3W5;Q6EEV6	3.88346e+06	1.0558e+06
p195;Ras GTPase-activating-like protein IQGAP1;IQ motif containing GTPase activating protein 1;cDNA FLJ55816, highly similar to Ras GTPase-activating-like protein IQGAP1;cDNA FLJ55443, highly similar to Ras GTPase-activating-like protein IQGAP1;IQGAP1 protein	IQGAP1;KIAA0051	P46940;A4QPB0;B4DNP4;B4E2M0;Q05DN7;Q5FWG8;Q6P1N4;Q96PA3	3.88301e+06	1.0558e+06
Metavinculin;Vinculin;cDNA FLJ59659, highly similar to Vinculin;cDNA FLJ45031 fis, clone BRAWH3018548, highly similar to Vinculin	VCL;RP11-178G16.3-002	P18206-1;P18206;B4E3Q9;Q5JQ13;P18206-2;B3KXA2	3.87414e+06	1.05368e+06
AU-rich element RNA-binding factor;Heterogeneous nuclear ribonucleoprotein D-like;JKT41-binding protein;Protein laAUF1;cDNA FLJ59198, highly similar to Homo sapiens heterogeneous nuclear ribonucleoprotein D-like (HNRPDL), transcript variant 2, mRNA;cDNA FLJ60148, highly similar to Homo sapiens heterogeneous nuclear ribonucleoprotein D-like (HNRPDL), transcript variant 2, mRNA	HNRPDL;JKTBP	O14979-1;O14979;B4DGN3;B4DTA2;O14979-2;O14979-3	3.86941e+06	1.05368e+06
ATP synthase subunit O, mitochondrial;Oligomycin sensitivity conferral protein;ATP synthase	ATP5O;ATPO	P48047;Q53HH2	3.80787e+06	1.04089e+06
Ubiquitin-fold modifier 1	BM-002;C13orf20;UFM1;RP11-131P10.1-005;RP11-131P10.1-003	P61960;C9JJC2;Q5VXS2;Q5VXS0	3.78681e+06	1.03661e+06
Importin subunit beta-1;Importin-90;Karyopherin subunit beta-1;Nuclear factor p97;Pore targeting complex 97 kDa subunit;cDNA, FLJ95650, highly similar to Homo sapiens karyopherin (importin) beta 1 (KPNB1), mRNA;cDNA FLJ50715, highly similar to Importin beta-1 subunit;cDNA, FLJ79320, highly similar to Importin beta-1 subunit;cDNA FLJ50625, highly similar to Importin beta-1 subunit	KPNB1;NTF97	Q14974;B2RBR9;B7Z752;B7ZAV6;Q53XN2;B7Z5M1	3.77666e+06	1.03448e+06
APC-binding protein EB1;End-binding protein 1;Microtubule-associated protein RP/EB family member 1;MAPRE1 protein;cDNA FLJ52068, highly similar to Microtubule-associated protein RP/EB family member 1	MAPRE1	Q15691;A2VCR0;B4DM33	3.77079e+06	1.03234e+06
Nuclear transport factor 2;Placental protein 15	NTF2;NUTF2	P61970	3.73178e+06	1.02377e+06
MIR-interacting saposin-like protein;Protein canopy homolog 2;Putative secreted protein Zsig9;Transmembrane protein 4	CNPY2;MSAP;TMEM4;UNQ1943/PRO4426;ZSIG9	Q9Y2B0-1;Q9Y2B0	3.71183e+06	1.01947e+06
Eukaryotic translation initiation factor 2 subunit 2;Eukaryotic translation initiation factor 2 subunit beta;Eukaryotic translation initiation factor 2 beta;EIF2S2 protein;cDNA, FLJ93495, highly similar to Homo sapiens eukaryotic translation initiation factor 2, subunit 2 beta, 38kDa (EIF2S2), mRNA;Eukaryotic translation initiation factor 2, subunit 2 beta, 38kDa;Eukaryotic translation initiation…	EIF2B;EIF2S2;hCG_2018881	P20042;B5BU01;Q3B7I9;Q6IBR8;Q96I16;A6NK07	3.70411e+06	1.01733e+06
CHORD domain-containing protein 1;Cysteine and histidine-rich domain-containing protein 1;Uncharacterized bone marrow protein BM028	CHORDC1;CHP1	Q9UHD1-1;Q9UHD1;Q9UHD1-2;Q9NZ93	3.69256e+06	1.01518e+06
Cell division control protein 2 homolog;Cyclin-dependent kinase 1;p34 protein kinase;Putative uncharacterized protein DKFZp686L20222;cDNA FLJ50170, highly similar to Cell division control protein 2 homolog (EC 2.7.11.22)	CDC2;DKFZp686L20222	P06493-1;P06493;Q5H9N4;C9J497;P06493-2;B7Z3D6	3.68037e+06	1.01303e+06
Arginine--tRNA ligase;Arginyl-tRNA synthetase, cytoplasmic;cDNA, FLJ95667, highly similar to Homo sapiens arginyl-tRNA synthetase (RARS), mRNA;cDNA FLJ50285, highly similar to Arginyl-tRNA synthetase (EC 6.1.1.19);Arginyl-tRNA synthetase variant	RARS	P54136-1;P54136;B2RBS9;B4DXW6;Q53GY4;P54136-2	3.67618e+06	1.01303e+06
cDNA FLJ60076, highly similar to ELAV-like protein 1;ELAV-like protein 1;Hu-antigen R	ELAVL1;HUR	B4DVB8;Q15717;Q53XN6	3.66589e+06	1.01087e+06
GTP-binding protein YPT3;Ras-related protein Rab-11B;RAB11B protein;RAB11B, member RAS oncogene family;cDNA FLJ61136, highly similar to Ras-related protein Rab-11A	RAB11B;YPT3	Q15907;A5YM50;Q5U0I1;Q6FHR0;Q6FI42;B4DMN1	3.66457e+06	1.00872e+06
Pyrroline-5-carboxylate reductase;Pyrroline-5-carboxylate reductase 1, mitochondrial;Proliferation-inducing protein 45;PYCR1 protein;cDNA FLJ56284, moderately similar to Pyrroline-5-carboxylate reductase 1 (EC 1.5.1.2)	PYCR1;PIG45;hCG_38803	B4DMU0;P32322;Q2TU78;Q8TBX0;A6NFM2;B7Z8T1	3.6604e+06	1.00872e+06
Glutaredoxin-3;PKC-interacting cousin of thioredoxin;PKC-theta-interacting protein;Thioredoxin-like protein 2	GLRX3;HUSSY-22;PICOT;TXNL2	O76003	3.65224e+06	1.00657e+06
Glutamate dehydrogenase 1, mitochondrial;cDNA FLJ37463 fis, clone BRAWH2011400, highly similar to Glutamate dehydrogenase 1, mitochondrial (EC 1.4.1.3);cDNA FLJ16138 fis, clone BRALZ2017531, highly similar to Glutamate dehydrogenase 1, mitochondrial (EC 1.4.1.3);Glutamate dehydrogenase 1, isoform CRA_a;cDNA FLJ55203, highly similar to Glutamate dehydrogenase 1, mitochondrial (EC 1.4.1.3);cDNA FLJ…	GLUD;GLUD1;hCG_1993805;GLUD2;GLUDP1	P00367;B3KT18;B3KV55;B4DGN5;B4DMF5;B4DMG8;B4E0N9;Q14400;Q53GW3;Q9UQV0;P49448;Q9BSD0	3.62388e+06	1.00009e+06
Gene associated with retinoic and interferon-induced mortality 12 protein;KM-102-derived reductase-like factor;Thioredoxin reductase 1, cytoplasmic;Thioredoxin reductase TR1;cDNA FLJ56205, highly similar to Thioredoxin reductase 1, cytoplasmic (EC 1.8.1.9);Thioredoxin reductase 1;cDNA FLJ46672 fis, clone TRACH3009008, highly similar to Thioredoxin reductase (EC 1.6.4.5);cDNA FLJ56075, highly simi…	GRIM12;KDRF;TXNRD1;hCG_1812757	Q16881-1;Q16881;B7Z904;Q16881-3;Q6ZR44;Q16881-4;B7Z2S5	3.62167e+06	1.00009e+06
Pyridoxal kinase;Pyridoxine kinase	C21orf124;C21orf97;PDXK;PKH;PNK;PRED79	O00764-1;O00764;O00764-3;O00764-2	3.62042e+06	1.00009e+06
ER-Golgi SNARE of 24 kDa;SEC22 vesicle-trafficking protein homolog B;SEC22 vesicle-trafficking protein-like 1;Vesicle-trafficking protein SEC22b	SEC22B;SEC22L1	O75396	3.61362e+06	997935
DNA-dependent protein kinase catalytic subunit;DNPK1;p460;cDNA FLJ57825, highly similar to DNA-dependent protein kinase catalytic subunit (EC 2.7.11.1)	HYRC;HYRC1;PRKDC	P78527-1;P78527;P78527-2;B4DL41	3.59581e+06	995774
Protein RCC2;RCC1-like protein TD-60;Telophase disk protein of 60 kDa;RCC2 protein	KIAA1470;RCC2;TD60	Q9P258;A5PLK7	3.58232e+06	991448
Uncharacterized protein C16orf61	C16orf61;DC13	Q9NRP2	3.57743e+06	991448
eIF3 p35;eIF-3-alpha;Eukaryotic translation initiation factor 3 subunit 1;Eukaryotic translation initiation factor 3 subunit J;cDNA FLJ57599, moderately similar to Eukaryotic translation initiation factor 3 subunit 1	EIF3J;EIF3S1;PRO0391	O75822;B4DUI3	3.57105e+06	989283
eIF3 p36;eIF-3-beta;Eukaryotic translation initiation factor 3 subunit 2;Eukaryotic translation initiation factor 3 subunit I;TGF-beta receptor-interacting protein 1;Eukaryotic translation initiation factor 3, subunit 2 beta, 36kDa variant;cDNA FLJ77665, highly similar to Homo sapiens eukaryotic translation initiation factor 3, subunit 2 beta, 36kDa (EIF3S2), mRNA;cDNA FLJ78316, highly similar to…	EIF3I;EIF3S2;TRIP1;hCG_41608;RP4-675E8.1-001	Q13347;Q53HU7;Q5U0F4;Q9P1D9	3.56862e+06	989283
L1880;RAB5L;Ras-related protein Rab-5C	RAB5C;RABL	P51148	3.56394e+06	987116
G protein subunit beta-2;Guanine nucleotide-binding protein G(I)/G(S)/G(T) subunit beta-2;Transducin beta chain 2;cDNA FLJ77321, highly similar to Homo sapiens guanine nucleotide binding protein (G protein), beta polypeptide 2 (GNB2), mRNA;GNB2 protein;Guanine nucleotide binding protein (G protein), beta polypeptide 2, isoform CRA_a;Putative uncharacterized protein GNB2	GNB2;hCG_20449	P62879;Q6FHM2;C9JXA5;C9JIS1;C9JZN1	3.56225e+06	987116
ATP-dependent RNA helicase DDX3X;DEAD box protein 3, X-chromosomal;DEAD box, X isoform;Helicase-like protein 2;cDNA FLJ76819, highly similar to Homo sapiens DEAD (Asp-Glu-Ala-Asp) box polypeptide 3, X-linked (DDX3X), transcript variant 2, mRNA;DEAD (Asp-Glu-Ala-Asp) box polypeptide 3, X-linked;HCG19318, isoform CRA_a;cDNA FLJ60399, highly similar to ATP-dependent RNA helicase DDX3X (EC 3.6.1.-);D…	DBX;DDX3;DDX3X;hCG_19318;RP1-169I5.3-001;DBY;DDX3Y	O00571;A8K538;B4E3E8;B5BTY4;Q59GX6;Q5S4N1;B4DLU5;O15523;B4DK29;B4DXX7;B4E010	3.55278e+06	984949
15-hydroxyprostaglandin dehydrogenase [NADP+];Carbonyl reductase [NADPH] 1;NADPH-dependent carbonyl reductase 1;Prostaglandin 9-ketoreductase;Prostaglandin-E(2) 9-reductase;Putative uncharacterized protein CBR1;Carbonyl reductase 1, isoform CRA_c;cDNA FLJ60474, highly similar to Carbonyl reductase	CBR;CBR1;CRN;hCG_401084	P16152;A8MTM1;B4DFK7	3.54521e+06	984949
6-phosphogluconate dehydrogenase, decarboxylating	PGD;PGDH;hCG_2006054;RP4-736L20.2-001	P52209;A8K2Y9;B4DQJ8;B4DV68;B4E2U0;B4DL86	3.54365e+06	982780
Complex III subunit 5;Complex III subunit IX;Cytochrome b-c1 complex subunit 11;Cytochrome b-c1 complex subunit 5;Cytochrome b-c1 complex subunit Rieske, mitochondrial;Rieske iron-sulfur protein;Ubiquinol-cytochrome c reductase 8 kDa protein;Ubiquinol-cytochrome c reductase iron-sulfur subunit;Putative cytochrome b-c1 complex subunit Rieske-like protein 1	UQCRFS1;UQCRFSL1	P47985;P0C7P4	3.54024e+06	982780
60 kDa poly(U)-binding-splicing factor;FUSE-binding protein-interacting repressor;Poly(U)-binding-splicing factor PUF60;Ro-binding protein 1;Siah-binding protein 1	FIR;PUF60;ROBPI;SIAHBP1	Q9UHX1-6;Q9UHX1;Q9UHX1-5	3.53869e+06	982780
5-phosphoribosylglycinamide transformylase;AIR synthase;GAR transformylase;Glycinamide ribonucleotide synthetase;Phosphoribosylamine--glycine ligase;Phosphoribosyl-aminoimidazole synthetase;Phosphoribosylformylglycinamidine cyclo-ligase;Phosphoribosylglycinamide formyltransferase;Phosphoribosylglycinamide synthetase;Trifunctional purine biosynthetic protein adenosine-3;cDNA FLJ51866, highly simil…	GART;PGFT;PRGS	P22102-1;P22102;B4DJ93;Q15374;Q3B7A7;Q59HH3;Q71VH3;P22102-2;Q52M77	3.53261e+06	980609
26S proteasome non-ATPase regulatory subunit 11;26S proteasome regulatory subunit p44.5;26S proteasome regulatory subunit RPN6;26S proteasome regulatory subunit S9;cDNA FLJ58882, highly similar to 26S proteasome non-ATPase regulatory subunit 11;Proteasome 26S non-ATPase subunit 11 variant	PSMD11	O00231;B4DTS5;Q53FT5	3.51349e+06	976265
Dolichyl-diphosphooligosaccharide--protein glycosyltransferase 67 kDa subunit;Dolichyl-diphosphooligosaccharide--protein glycosyltransferase subunit 1;Ribophorin I;Ribophorin-1;Ribophorin I variant;RPN1 protein;Similar to ribophorin I;cDNA FLJ51740, highly similar to Dolichyl-diphosphooligosaccharide--proteinglycosyltransferase 67 kDa subunit (EC 2.4.1.119);cDNA FLJ51908, highly similar to Dolich…	RPN1	P04843;Q53EP4;Q6IBR0;Q96HX3;B4DL99;B4DNJ5;B7Z4L4	3.49655e+06	974090
1F5 antigen;20 kDa homologous restriction factor;CD59 glycoprotein;MAC-inhibitory protein;MEM43 antigen;Membrane attack complex inhibition factor;Membrane inhibitor of reactive lysis;Protectin;CD59 antigen, complement regulatory protein, isoform CRA_b;CD59 protein;cDNA, FLJ92039, Homo sapiens CD59 antigen p18-20 (antigen identified by monoclonalantibodies 16.3A5, EJ16, EJ30, EL32 and G344) (CD59)…	CD59;MIC11;MIN1;MIN2;MIN3;MSK21;hCG_2033390	P13987;Q6FHM9	3.49543e+06	974090
FLYWCH family member 2	FLYWCH2	Q96CP2	3.48933e+06	971914
GSPT1 protein;cDNA FLJ78119, highly similar to Homo sapiens G1 to S phase transition 1 (GSPT1), mRNA;cDNA, FLJ96276, highly similar to Homo sapiens G1 to S phase transition 1 (GSPT1), mRNA;Eukaryotic peptide chain release factor GTP-binding subunit ERF3A;G1 to S phase transition protein 1 homolog;G1 to S phase transition 1	GSPT1;ERF3A	Q96GF2;A8K2W7;B2RCT6;P15170;Q7KZX8	3.47413e+06	967559
Hemidesmosomal protein 1;Plectin-1	PLEC1	Q15149-1;Q15149	3.47333e+06	967559
Brix domain-containing protein 2;Ribosome biogenesis protein BRX1 homolog;BXDC2 protein;cDNA FLJ57871, highly similar to Brix domain-containing protein 2;BRIX;Brix domain containing 2, isoform CRA_b;cDNA FLJ11100 fis, clone PLACE1005550	BRIX;BRIX1;BXDC2;hCG_2039716	Q8TDN6;A0JLQ5;B4E0B8;Q9NUW4	3.45601e+06	965379
Nucleolar protein 5;Nucleolar protein 58;cDNA FLJ13913 fis, clone Y79AA1000231, highly similar to Nucleolar protein NOP5;cDNA FLJ56668, highly similar to Nucleolar protein NOP5	HSPC120;NOL5;NOP5;NOP58	Q9Y2X3;B3KN82;B4DUY3	3.44701e+06	963198
Interferon-induced transmembrane protein 3;Interferon-inducible protein 1-8U;cDNA FLJ76420, highly similar to Homo sapiens interferon induced transmembrane protein 3 (1-8U) (IFITM3), mRNA;HCG2036716;Interferon induced transmembrane protein 3 (1-8U)	IFITM3;hCG_2036716	Q01628;Q53Y76	3.43864e+06	961015
L-UBC;UbcH7;Ubiquitin carrier protein L3;Ubiquitin-conjugating enzyme E2 L3;Ubiquitin-conjugating enzyme E2-F1;Ubiquitin-protein ligase L3;Ubiquitin carrier protein	UBCE7;UBCH7;UBE2L3	P68036;A8K4W8;B4DSZ4;B4DDG1	3.4379e+06	961015
U1 small nuclear ribonucleoprotein C	RP3-375P9.1-002;SNRPC;hCG_16077;RP3-375P9.1-001	Q53G33;Q5TAL3;P09234;Q5TAL4	3.41951e+06	956646
Lysine--tRNA ligase;Lysyl-tRNA synthetase;cDNA FLJ44621 fis, clone BRACE2016896, highly similar to Lysyl-tRNA synthetase (EC 6.1.1.6)	KARS;KIAA0070	Q15046-1;Q15046;Q15046-2;Q6ZTI3	3.41544e+06	956646
ATP synthase subunit b, mitochondrial;cDNA FLJ78635, highly similar to Homo sapiens ATP synthase, H+ transporting, mitochondrial F0 complex, subunit b, isoform 1 (ATP5F1), transcript variant 1, mRNA;cDNA, FLJ94101, Homo sapiens ATP synthase, H+ transporting, mitochondrial F0complex, subunit b, isoform 1 (ATP5F1), mRNA;Cell proliferation-inducing protein 47;HCG39985, isoform CRA_a;ATP synthase, H+…	ATP5F1;hCG_39985;RP11-552M11.5-005	P24539;A8K4W2;Q08ET0;Q53GB3;Q5QNZ2	3.40688e+06	954459
B(2)GCN homolog;B4 integrin interactor;CAB;Eukaryotic translation initiation factor 6;p27(BBP)	EIF3A;EIF6;ITGB4BP;OK/SW-cl.27;RP4-614O4.1-005	P56537;B7ZBG9	3.40442e+06	952271
High mobility group AT-hook protein 1;High mobility group protein HMG-I/HMG-Y;High mobility group protein R;cDNA FLJ54188, moderately similar to High mobility group protein HMG-I/HMG-Y;Putative uncharacterized protein HMGA1	HMGA1;HMGIY	P17096-1;P17096;B4DWA0;C9J292;P17096-3	3.39803e+06	952271
Ribosomal protein L36a;60S ribosomal protein L36a;60S ribosomal protein L44;Cell growth-inhibiting gene 15 protein;Cell migration-inducing gene 6 protein;60S ribosomal protein L36a-like;cDNA, FLJ92227, highly similar to Homo sapiens ribosomal protein L36a-like (RPL36AL), mRNA;HCG1787519;Putative uncharacterized protein ENSP00000397801	RP1-164F3.1-004;RPL36A;GIG15;MIG6;RPL44;RPL36AL;hCG_1787519	B2REA7;P83881;Q08ES5;Q969Q0;B2R4V2;C9J606	3.39769e+06	952271
49 kDa TATA box-binding protein-interacting protein;54 kDa erythrocyte cytosolic protein;INO80 complex subunit H;Nuclear matrix protein 238;Pontin 52;RuvB-like 1;TIP49a;TIP60-associated protein 54-alpha;cDNA FLJ34844 fis, clone NT2NE2011154, highly similar to RuvB-like 1	INO80H;NMP238;RUVBL1;TIP49;TIP49A	Q9Y265-1;Q9Y265;B5BUB1;Q9Y265-2;B3KRS7	3.39313e+06	950081
Catechol O-methyltransferase;Soluble catechol-O-methyltransferase;Membrane bound catechol-O-methyltransferase;COMT protein;Catechol-O-methyltransferase isoform;Catechol-O-methyltransferase	COMT	P21964-1;P21964;B8XPJ7;B8XPJ8;P21964-2;Q9BWC7;A3F7Q5;A3F7Q6;Q7KZP0	3.3895e+06	950081
11S regulator complex subunit gamma;Activator of multicatalytic protease subunit 3;Ki nuclear autoantigen;Proteasome activator 28 subunit gamma;Proteasome activator complex subunit 3;cDNA FLJ32659 fis, clone TESTI1000045, highly similar to Proteasome activator complex subunit 3;PSME3 protein	PSME3	P61289-2;P61289;P61289-1;B3KQ25;Q6FHK7	3.35926e+06	943504
Aminoacyl tRNA synthetase complex-interacting multifunctional protein 3;Elongation factor p18;Eukaryotic translation elongation factor 1 epsilon-1;Multisynthase complex auxiliary component p18;Putative uncharacterized protein EEF1E1	AIMP3;EEF1E1;P18	O43324;C9JLK5	3.3579e+06	943504
Hypoxanthine-guanine phosphoribosyltransferase;HPRT1 protein;Putative uncharacterized protein HPRT1	HPRT;HPRT1	P00492;Q6LET3;A8MSU4	3.35656e+06	943504
N-alpha-acetyltransferase 10, NatA catalytic subunit;N-terminal acetyltransferase complex ARD1 subunit homolog A;ARD1 homolog A, N-acetyltransferase (S. cerevisiae), isoform CRA_b;Putative uncharacterized protein NAA10;cDNA FLJ60470, highly similar to N-terminal acetyltransferase complex ARD1 subunit homolog A (EC 2.3.1.88);ARD1 homolog A, N-acetyltransferase (S. cerevisiae), isoform CRA_a;cDNA, …	ARD1;ARD1A;NAA10;TE2;hCG_39228	P41227;A6NM98;B4DFG1;B7Z9N2;Q6P4J0;A8MWP7;C9JN83	3.34879e+06	941308
cDNA FLJ51518, highly similar to Annexin A11;56 kDa autoantigen;Annexin A11;Annexin XI;Annexin-11;Calcyclin-associated annexin 50;cDNA FLJ58379, highly similar to Annexin A11;cDNA FLJ55482, highly similar to Annexin A11;Annexin A11 variant;Annexin A11, isoform CRA_b;cDNA FLJ31545 fis, clone NT2RI2000932, highly similar to Annexin A11;cDNA FLJ44306 fis, clone TRACH2025084, highly similar to Annexi…	ANX11;ANXA11;hCG_22492;RP11-369J21.10-001	B4DPJ2;P50995;B4DVE7;B7Z6L0;Q59EP1;Q5T0G8;Q6ICS0	3.34278e+06	939112
cDNA FLJ16112 fis, clone 3NB692001853, highly similar to NUCLEOSOME ASSEMBLY PROTEIN 1-LIKE 1;Nucleosome assembly protein 1-like 1, isoform CRA_c;cDNA FLJ59349, highly similar to Nucleosome assembly protein 1-like 1;Nucleosome assembly protein 1-like 1, isoform CRA_e	hCG_2015037;NAP1L1	B3KV44;B7Z4K9	3.33414e+06	936914
Acidic leucine-rich nuclear phosphoprotein 32 family member B;Acidic protein rich in leucines;Putative HLA-DR-associated protein I-2;Silver-stainable protein SSP29;Acidic (Leucine-rich) nuclear phosphoprotein 32 family, member B variant	ANP32B;APRIL;PHAPI2	Q92688-1;Q92688;Q53F35;Q92688-2	3.32441e+06	934714
Eukaryotic translation initiation factor 3 subunit M;Fetal lung protein B5;PCI domain-containing protein 1;cDNA FLJ54904, highly similar to Homo sapiens dendritic cell protein (hfl-B5), mRNA	EIF3M;GA17;HFLB5;PCID1;PNAS-125	Q7L2H7;B4E2Q4	3.30972e+06	932513
Adenine phosphoribosyltransferase	APRT	P07741	3.28424e+06	925901
Guanine nucleotide-binding protein G(I)/G(S)/G(O) subunit gamma-12;G-protein gamma-12 subunit variant;cDNA FLJ76584, highly similar to Homo sapiens guanine nucleotide binding protein (G protein), gamma 12 (GNG12), mRNA;G-protein gamma-12 subunit;Guanine nucleotide binding protein (G protein), gamma 12;Guanine nucleotide binding protein (G protein), gamma 12, isoform CRA_a;Putative uncharacterized…	GNG12;DKFZp762E193;hCG_1640926;RP5-975D15.2-001	Q9UBI6;Q53GD1;Q69YP5	3.25412e+06	919276
Cytochrome c oxidase subunit 6B1;Cytochrome c oxidase subunit VIb isoform 1	COX6B;COX6B1	P14854	3.24075e+06	917065
U6 snRNA-associated Sm-like protein LSm5;Putative uncharacterized protein LSM5	LSM5	Q9Y4Y9;B8ZZF8	3.22708e+06	914852
cDNA FLJ55789, highly similar to Rattus norvegicus basic leucine zipper and W2 domains 1 (Bzw1), mRNA;BZW1 protein variant;cDNA FLJ55501, highly similar to Rattus norvegicus basic leucine zipper and W2 domains 1 (Bzw1), mRNA;Basic leucine zipper and W2 domain-containing protein 1;Protein Orf;Putative uncharacterized protein BZW1;Putative basic leucine zipper and W2 domain-containing protein 1-lik…	BZAP45;BZW1;KIAA0005;BZW1L1	B4DLZ8;Q53FN7;B4DWF7;Q7L1Q6-1;Q7L1Q6;Q7L1Q6-2;C9IZ80;P0C7T9;B3KU41	3.22075e+06	912638
Heterogeneous nuclear ribonucleoprotein A0	HNRNPA0;HNRPA0	Q13151	3.21943e+06	912638
Protein CDV3 homolog	CDV3;H41	Q9UKY7-1;Q9UKY7	3.21546e+06	912638
Complex I-MLRQ;NADH dehydrogenase [ubiquinone] 1 alpha subcomplex subunit 4;NADH-ubiquinone oxidoreductase MLRQ subunit	NDUFA4	O00483	3.21491e+06	910422
Phosphoribosyl pyrophosphate synthase I;PPRibP;Ribose-phosphate pyrophosphokinase 1;Ribose-phosphate pyrophosphokinase;Phosphoribosyl pyrophosphate synthetase 1;cDNA, FLJ79366, highly similar to Ribose-phosphate pyrophosphokinase I (EC 2.7.6.1)	PRPS1;RP11-540N4.1-003	P60891;B2R6T7;B4DNL6;Q53FW2;B1ALA9;B7ZB02	3.21138e+06	910422
Heterogeneous nuclear ribonucleoprotein 2H9;Heterogeneous nuclear ribonucleoprotein H3;Heterogeneous nuclear ribonucleoprotein H3 isoform a variant;cDNA FLJ57726, highly similar to Heterogeneous nuclear ribonucleoprotein H3	HNRNPH3;HNRPH3	P31942-1;P31942;Q53F48;P31942-2;P31942-3;B4DHY1;P31942-4	3.20371e+06	908204
DNA helicase V;Far upstream element-binding protein 1;Putative uncharacterized protein FUBP1	FUBP1	Q96AE4-2;Q96AE4;C9JT73	3.19377e+06	905986
FKBP1A protein;12 kDa FK506-binding protein;FK506-binding protein 1A;Immunophilin FKBP12;Peptidyl-prolyl cis-trans isomerase FKBP1A;Rotamase;FK506 binding protein12;FK506-binding protein 12;FKBP-12;FK506 binding protein 1A, 12kDa	FKBP1A;FKBP1;FKBP12;FKBP12-Exin;RP11-314N13.2-004;FKBP12-Exip2	Q0VDC6;P62942;Q1JUQ3;Q3V793;Q9UH88;Q5W0X3;Q0VDC5;Q1JUQ5	3.19027e+06	905986
Cytochrome c oxidase polypeptide VIa-liver;Cytochrome c oxidase subunit 6A1, mitochondrial;Cytochrome c oxidase subunit VIA-liver;Cytochrome c oxidase polypeptide VIa	COX6A1;COX6AL;RP3-405J24.3-001	P12074;Q9UEG9;Q5T8I0	3.18416e+06	903765
cDNA FLJ57067, highly similar to Beta-2-microglobulin;Beta-2-microglobulin;Beta-2-microglobulin form pI 5.3;Beta 2-microglobulin protein	B2M;CDABP0092;HDCMA22P;beta 2-microglobulin	B4E0X1;P61769;A6XND9;A6XMH4;A6XMH5;Q9UM88	3.18014e+06	903765
cDNA, FLJ94534, highly similar to Homo sapiens capping protein (actin filament), gelsolin-like(CAPG), mRNA;Putative uncharacterized protein CAPG;cDNA FLJ51488, highly similar to Macrophage capping protein	CAPG	B2R9S4;B8ZZS7;B4DU58;C9JA39	3.17663e+06	903765
63 kDa membrane protein;Cytoskeleton-associated protein 4;cDNA FLJ41699 fis, clone HCHON2004776, highly similar to Homo sapiens cytoskeleton-associated protein 4 (CKAP4), mRNA;CKAP4 protein;Similar to cytoskeleton-associated protein 4	CKAP4	Q07065-1;Q07065;Q07065-2;B3KVX6;Q6NWZ1;Q8TB01	3.17019e+06	901543
26S protease regulatory subunit 10B;26S proteasome AAA-ATPase subunit RPT4;Proteasome 26S subunit ATPase 6;Proteasome subunit p42	PSMC6;SUG2	P62333	3.16593e+06	901543
EBNA1-binding protein 2;Nucleolar protein p40;Probable rRNA-processing protein EBP2;EBNA1 binding protein 2;EBNA1 binding protein 2 variant;EBNA1 binding protein 2, isoform CRA_a;EBNA1BP2 protein	EBNA1BP2;EBP2;hCG_2031782;RP5-1034F7.2-001	Q99848;Q6IB29	3.15376e+06	897095
Splicing factor U2AF 65 kDa subunit;U2 auxiliary factor 65 kDa subunit;U2 snRNP auxiliary factor large subunit;U2 small nuclear RNA auxiliary factor 2 isoform b	U2AF2;U2AF65	P26368-1;P26368;B5BU25;P26368-2	3.13873e+06	894868
Nuclear matrix protein 200;Pre-mRNA-processing factor 19;PRP19/PSO4 homolog;Senescence evasion factor	NMP200;PRP19;PRPF19;SNEV	Q9UMS4	3.12851e+06	892640
Complex III subunit 2;Core protein II;Cytochrome b-c1 complex subunit 2, mitochondrial;Ubiquinol-cytochrome-c reductase complex core protein 2	UQCRC2	P22695	3.12167e+06	890411
Acyl-coenzyme A thioesterase 13;Thioesterase superfamily member 2	ACOT13;HT012;PNAS-27;THEM2	Q9NPJ3	3.11527e+06	890411
Coiled-coil-helix-coiled-coil-helix domain-containing protein 3, mitochondrial;Coiled-coil-helix-coiled-coil-helix domain containing 3;Coiled-coil-helix-coiled-coil-helix domain containing 3, isoform CRA_d;Putative uncharacterized protein CHCHD3;cDNA FLJ53726, highly similar to Coiled-coil-helix-coiled-coil-helixdomain-containing protein 3	CHCHD3;hCG_2014841;tcag7.1158	Q9NX63;A4D1N4;C9JRZ6;C9J4B7;B7Z1X9	3.11468e+06	888180
Far upstream element-binding protein 2;KH type-splicing regulatory protein;p75;cDNA FLJ51330, highly similar to Far upstream element-binding protein 2	FUBP2;KHSRP	Q92945-1;Q92945;Q92945-2;B4DV73	3.10738e+06	888180
100 kDa coactivator;EBNA2 coactivator p100;p100 co-activator;Staphylococcal nuclease domain-containing protein 1;Tudor domain-containing protein 11;cDNA, FLJ92620, highly similar to Homo sapiens staphylococcal nuclease domain containing 1 (SND1),mRNA;cDNA FLJ39264 fis, clone OCBBF2009603, highly similar to Staphylococcal nuclease domain-containing protein 1;EBNA-2 co-activator variant;cDNA FLJ545…	SND1;TDRD11	Q7KZF4;B2R5U1;B3KU67;Q59FF0;B4E299;Q86UF7	3.10225e+06	885947
eIF3 p167;eIF3 p180;eIF3 p185;eIF-3-theta;Eukaryotic translation initiation factor 3 subunit 10;Eukaryotic translation initiation factor 3 subunit A;cDNA FLJ50921, highly similar to Eukaryotic translation initiation factor 3 subunit 10;EIF3A protein;Eukaryotic translation initiation factor 3, subunit A	EIF3A;EIF3S10;KIAA0139	Q14152;B4DYS1;Q05BS0;Q24JU4;Q3B770;Q6P1R0;Q7Z5T5	3.09919e+06	885947
Small acidic protein	C11orf58;SMAP	O00193	3.09917e+06	885947
26S protease regulatory subunit 7;26S proteasome AAA-ATPase subunit RPT1;Proteasome 26S subunit ATPase 2;Protein MSS1;cDNA FLJ52010, highly similar to 26S protease regulatory subunit 7;cDNA FLJ52353, highly similar to 26S protease regulatory subunit 7;Putative uncharacterized protein PSMC2	MSS1;PSMC2	P35998;A4D0Q1;B7Z571;B7Z5E2;Q3LIA5;Q75L23	3.08947e+06	883713
Interferon-induced protein 53;T1-TrpRS;T2-TrpRS;Tryptophan--tRNA ligase;Tryptophanyl-tRNA synthetase, cytoplasmic;cDNA FLJ58878, highly similar to Tryptophanyl-tRNA synthetase (EC 6.1.1.2);Tryptophanyl-tRNA synthetase	IFI53;WARS;WRS	P23381-1;P23381;B4DTK8;P78534;P23381-2	3.08382e+06	881477
Sideroflexin-1;Tricarboxylate carrier protein	SFXN1	Q9H9B4	3.07868e+06	881477
ATP-dependent DNA helicase Q1;DNA helicase, RecQ-like type 1;DNA-dependent ATPase Q1;RecQ protein-like 1	RECQ1;RECQL;RECQL1	P46063;A8MUG3	3.07747e+06	881477
Aconitase 2, mitochondrial;Aconitate hydratase, mitochondrial;Citrate hydro-lyase;cDNA, FLJ95737, highly similar to Homo sapiens aconitase 2, mitochondrial (ACO2), nuclear geneencoding mitochondrial protein, mRNA;cDNA FLJ60429, highly similar to Aconitate hydratase, mitochondrial (EC 4.2.1.3);cDNA FLJ54329, highly similar to Aconitate hydratase, mitochondrial(EC 4.2.1.3);cDNA FLJ52327, highly sim…	ACO2;RP3-347H13.8-002	A2A274;Q99798;B2RBW5;B4DEC3;B4DJW1;B4DLY4;B4DZ08;Q71UF1;B4DW08	3.07246e+06	879239
Glycoprotein GP36b;Lectin mannose-binding 2;Vesicular integral-membrane protein VIP36;cDNA FLJ75774, highly similar to Homo sapiens lectin, mannose-binding 2 (LMAN2), mRNA;cDNA FLJ52285, highly similar to Vesicular integral-membrane protein VIP36	C5orf8;LMAN2	Q12907;A8K7T4;B4DWN1	3.0581e+06	877000
B-cell receptor-associated protein 31, isoform CRA_b;cDNA FLJ33051 fis, clone TRACH1000063, highly similar to B-cell receptor-associated protein 31;cDNA FLJ43643 fis, clone STOMA2008546, highly similar to B-cell receptor-associated protein 31;Putative uncharacterized protein BCAP31;B-cell receptor-associated protein 31 variant;6C6-AG tumor-associated antigen;B-cell receptor-associated protein 31;…	BCAP31;hCG_2004982;BAP31;DXS1357E	B3KQ79;C9J0M4;Q53G72;Q53HT6;P51572;C9JQ75	3.05202e+06	874760
Aspartate aminotransferase, cytoplasmic;Glutamate oxaloacetate transaminase 1;Transaminase A;cDNA FLJ51134, highly similar to Aspartate aminotransferase, cytoplasmic (EC 2.6.1.1);Growth-inhibiting protein 18;cDNA FLJ53826, highly similar to Aspartate aminotransferase, cytoplasmic (EC 2.6.1.1)	GOT1;GIG18	P17174;B7Z7E9;Q2TU84;B7Z1I2	3.05119e+06	874760
Cytidine monophosphate kinase;Cytidylate kinase;Deoxycytidylate kinase;UMP-CMP kinase;Uridine monophosphate kinase;Uridine monophosphate/cytidine monophosphate kinase;cDNA, FLJ93091, Homo sapiens UMP-CMP kinase (UMP-CMPK), mRNA;Cytidylate kinase, isoform CRA_a;cDNA FLJ53966, moderately similar to Homo sapiens cytidylate kinase (CMPK), mRNA;cDNA FLJ52483, highly similar to Homo sapiens cytidylate …	CMK;CMPK;CMPK1;UCK;UMK;UMPK;hCG_1780368;RP11-511I2.1-004;RP11-511I2.1-003	P30085;B2R6S5;B4DDL4;B4DFW6;Q5T0D2;Q5T0D3;B4DPU7	3.05045e+06	874760
Desmoyokin;Neuroblast differentiation-associated protein AHNAK;cDNA FLJ57801, highly similar to Homo sapiens AHNAK nucleoprotein (desmoyokin) (AHNAK), transcript variant 1, mRNA;AHNAK-related protein;cDNA FLJ46846 fis, clone UTERU3004635, moderately similar to Neuroblast differentiation associated protein AHNAK;cDNA FLJ33834 fis, clone CTONG2004264, moderately similar to NEUROBLAST DIFFERENTIATIO…	AHNAK;PM227	Q09666;B4DTV0;Q13727;Q6ZQN2;Q8N274;B5MEH8	3.05001e+06	874760
Antigen NY-CO-25;Heat shock 110 kDa protein;Heat shock protein 105 kDa;cDNA FLJ55325, highly similar to Heat-shock protein 105 kDa;cDNA FLJ52364, highly similar to Heat-shock protein 105 kDa;Heat shock 105kDa/110kDa protein 1, isoform CRA_b;cDNA FLJ52360, highly similar to Heat-shock protein 105 kDa;cDNA FLJ51707, highly similar to Heat-shock protein 105 kDa	HSP105;HSP110;HSPH1;KIAA0201;hCG_32198	Q92598-1;Q92598;B4DF68;B4DYH1;Q92598-2;Q92598-3;B4DY72;B4DZB4	3.04819e+06	874760
DEAD box protein 5;Probable ATP-dependent RNA helicase DDX5;RNA helicase p68;cDNA FLJ53366, highly similar to Probable ATP-dependent RNA helicase DDX5 (EC 3.6.1.-);ATP-dependent RNA helicase DDX5;Putative uncharacterized protein;Putative uncharacterized protein DKFZp686J01190;cDNA FLJ59339, highly similar to Probable ATP-dependent RNA helicase DDX5 (EC 3.6.1.-);cDNA FLJ59357, highly similar to Pr…	DDX5;G17P1;HELR;HLR1;DKFZp686J01190	P17844;B4DN41;B5BUE6;Q59E92;Q7Z2V5;B4DLW8;B4DNG2	3.04645e+06	874760
Protein G7b;Small nuclear ribonuclear protein D homolog;snRNP core Sm-like protein Sm-x5;U6 snRNA-associated Sm-like protein LSm2;LSM2 homolog, U6 small nuclear RNA associated (S. cerevisiae);LSM2 homolog, U6 small nuclear RNA associated (S. cerevisiae), isoform CRA_a;LSM2 protein	C6orf28;G7B;LSM2;DAAP-21F2.6-001;DADB-149K5.5-001;DAMC-117B11.11-001;DAQB-147D11.3-001;hCG_43728;XXbac-BCX40G17.2-001;XXbac-BPG254B15.5-001	Q9Y333;Q6FGG1	3.03161e+06	870273
Protein disulfide isomerase P5;Protein disulfide-isomerase A6;Thioredoxin domain-containing protein 7;cDNA FLJ16143 fis, clone BRAMY2038516, highly similar to Protein disulfide-isomerase A6 (EC 5.3.4.1);Putative uncharacterized protein PDIA6;cDNA FLJ58023, highly similar to Protein disulfide-isomerase A6 (EC 5.3.4.1);cDNA FLJ58502, highly similar to Protein disulfide-isomerase A6 (EC 5.3.4.1);cDN…	PDIA6;TXNDC7;hCG_22033;P5	Q15084-2;Q15084;B3KY95;B5MBW7;B7Z4M8;Q15084-1;B7Z254;Q53RC7	3.02935e+06	870273
Signal sequence receptor subunit delta;Translocon-associated protein subunit delta;Putative uncharacterized protein SSR4	SSR4;TRAPD	P51571;A6NLM8;C9K034	3.0293e+06	870273
40S ribosomal protein S24	RPS24;hCG_22610;RP11-6P10.1-001;RP11-6P10.1-003	P62847-1;P62847;Q5T0P7;Q7Z3D1;P62847-2;Q5T0P8	3.0282e+06	870273
Myotrophin;Protein V-1;cDNA FLJ31663 fis, clone NT2RI2004504, highly similar to MYOTROPHIN;Myotrophin, isoform CRA_a;Putative uncharacterized protein DKFZp761E1322;V-1 protein;Putative uncharacterized protein MTPN	MTPN;DKFZp761E1322;hCG_16971;tcag7.994	P58546;Q69YG1;C9JL85	3.0265e+06	870273
40S ribosomal protein S30	FAU	P62861	3.02643e+06	870273
UPF0568 protein C14orf166;cDNA, FLJ92278;Chromosome 14 open reading frame 166, isoform CRA_a;CLE7;Lcrp369;CLE	C14orf166;CGI-99;hCG_22667	Q9Y224;Q549M8;Q5RLJ0	3.02605e+06	870273
Clathrin light chain A;cDNA FLJ60566, highly similar to Clathrin light chain A;Putative uncharacterized protein CLTA	CLTA	P09496-2;P09496;P09496-1;P09496-3;B4DIN1;C9JXN4;C9J8P9	3.00424e+06	863532
28 kDa heat- and acid-stable phosphoprotein;PDGFA-associated protein 1;PDGF-associated protein	HASPP28;PDAP1	Q13442	3.00197e+06	863532
LIM and SH3 domain protein 1;Metastatic lymph node gene 50 protein;cDNA FLJ76601, highly similar to Homo sapiens LIM and SH3 protein 1 (LASP1), mRNA;Putative uncharacterized protein LASP1;cDNA FLJ51834, highly similar to LIM and SH3 domain protein 1;cDNA FLJ58065, highly similar to LIM and SH3 domain protein 1	LASP1;MLN50	Q14847-1;Q14847;A8K1D2;Q14847-2;C9JVR8;C9J9W2;B4DGQ0;B4DJI4	2.99218e+06	861282
3-beta-hydroxysteroid-Delta(8),Delta(7)-isomerase;Cholestenol Delta-isomerase;Delta(8)-Delta(7) sterol isomerase;Emopamil-binding protein;Putative uncharacterized protein EBP	EBP	Q15125;C9JJ78;C9J719	2.98578e+06	861282
HCV F-transactivated protein 2;Up-regulated during skeletal muscle growth protein 5	HCVFTP2;PD04912;USMG5	Q96IX5	2.98347e+06	859030
Apoptosis-inducing factor 1, mitochondrial;Programmed cell death protein 8;Apoptosis-inducing factor;Striatal apoptosis-inducing factor	AIF;AIFM1;PDCD8	O95831-1;O95831;O95831-3;Q5RZ99;Q5RZA0;O95831-2	2.98262e+06	859030
Nucleolar protein 56;Nucleolar protein 5A;NOP56 protein;cDNA FLJ76962, highly similar to Homo sapiens nucleolar protein 5A (56kDa with KKE/D repeat) (NOL5A), mRNA;Nucleolar protein 5A (56kDa with KKE/D repeat)	NOL5A;NOP56;RP4-686C3.1-016	O00567;A0PJ92;A8K9K6;Q9BSN3;Q5JXT2	2.9674e+06	856776
UPF0027 protein C22orf28;cDNA FLJ58027	C22orf28;HSPC117	Q9Y3I0;B4DNA0	2.96353e+06	854520
Ribosome maturation protein SBDS;Shwachman-Bodian-Diamond syndrome protein	CGI-97;SBDS	Q9Y3A5	2.94619e+06	852263
Complex III subunit 1;Core protein I;Cytochrome b-c1 complex subunit 1, mitochondrial;Ubiquinol-cytochrome-c reductase complex core protein 1;cDNA FLJ51625, highly similar to Ubiquinol-cytochrome-c reductase complex coreprotein I, mitochondrial (EC 1.10.2.2)	UQCRC1	P31930;B2R7R8;B4DUL5	2.93493e+06	847744
Alcohol dehydrogenase 5;Alcohol dehydrogenase class chi chain;Alcohol dehydrogenase class-3;Alcohol dehydrogenase class-III;Glutathione-dependent formaldehyde dehydrogenase;S-(hydroxymethyl)glutathione dehydrogenase;RcADH5;Alcohol dehydrogenase 5 (Class III), chi polypeptide;ADH5 protein;Alcohol dehydrogenase 5 (Class III), chi polypeptide, isoform CRA_a;cDNA, FLJ92689, highly similar to Homo sap…	ADH5;ADHX;FDH;hCG_41483	P11766;Q2VIM7;Q5U043;Q6FI45;Q6IRT1	2.92953e+06	847744
Putative uncharacterized protein ENSP00000368241;Cyclin-dependent kinases regulatory subunit 1;CDC28 protein kinase regulatory subunit 1B;CDC28 protein kinase regulatory subunit 1B, isoform CRA_b;cDNA, FLJ92030, Homo sapiens CDC28 protein kinase regulatory subunit 1B (CKS1B),mRNA	CKS1;CKS1B;PNAS-143;PNAS-16;hCG_1739274;RP11-307C12.6-001;RP11-307C12.6-003	A6NHZ8;P61024;Q5T178;Q5T179	2.92512e+06	847744
Cellular apoptosis susceptibility protein;Chromosome segregation 1-like protein;Exportin-2;Importin-alpha re-exporter;cDNA FLJ53202, highly similar to Exportin-2;Cellular apoptosis susceptibility protein variant 2;cDNA FLJ59343, highly similar to Exportin-2;cDNA FLJ59371, highly similar to Exportin-2;cDNA FLJ54022, highly similar to Exportin-2	CAS;CSE1L;XPO2;CSE1L-2	P55060-1;P55060;B4DUC5;P55060-3;A3RLL6;B4DM67;B4DPS6;B4DM31	2.92464e+06	845482
26S proteasome non-ATPase regulatory subunit 13;26S proteasome regulatory subunit p40.5;26S proteasome regulatory subunit RPN9;26S proteasome regulatory subunit S11;cDNA, FLJ95595, highly similar to Homo sapiens proteasome (prosome, macropain) 26S subunit, non-ATPase, 13 (PSMD13), mRNA;cDNA FLJ53046, highly similar to 26S proteasome non-ATPase regulatory subunit 13;Proteasome (Prosome, macropain)…	PSMD13;hCG_37689	Q9UNM6;B2RBM7;B4DJ66;Q53GN6;Q9UNM7;Q9Y6E3	2.91764e+06	845482
Complex III subunit 7;Complex III subunit VII;Cytochrome b-c1 complex subunit 7;QP-C;Ubiquinol-cytochrome c reductase complex 14 kDa protein;cDNA, FLJ92016, highly similar to Homo sapiens ubiquinol-cytochrome c reductase binding protein (UQCRB), mRNA;cDNA FLJ52271, moderately similar to Ubiquinol-cytochrome c reductase complex 14 kDa protein (EC 1.10.2.2)	UQBP;UQCRB	P14927;B2R4A2;Q6FGD1;B7Z2R2	2.9109e+06	843219
Aspartate--tRNA ligase;Aspartyl-tRNA synthetase, cytoplasmic;Cell proliferation-inducing gene 40 protein;Putative uncharacterized protein DARS;Putative uncharacterized protein DKFZp781B11202	DARS;PIG40;DKFZp781B11202	P14868;Q53R85;Q53T60;Q68CR9	2.9105e+06	843219
Sm protein B/B;Small nuclear ribonucleoprotein-associated proteins B and B;Putative uncharacterized protein SNRPB;SNRPB protein;cDNA FLJ56740, highly similar to Small nuclear ribonucleoprotein-associatedproteins B and B;Small nuclear ribonucleoprotein polypeptides B and B1, isoform CRA_c;Small nuclear ribonucleoprotein polypeptide B;cDNA FLJ60171, highly similar to Small nuclear ribonucleoprotein…	COD;SNRPB;SNRPB1;hCG_2039421;HCERN3;SMN;SNRPN	P14678-3;P14678;A8MT02;Q15182;P14678-1;B4DVS0;Q5XPV6;P14678-2;B4DVD6;Q66K91;B3KVR1;Q53HE7;Q9UIS4;P63162;Q6LBS1;Q9UKR4	2.90917e+06	843219
Prefoldin subunit 2;cDNA, FLJ96845, Homo sapiens prefoldin 2 (PFDN2), mRNA	HSPC231;PFD2;PFDN2;hCG_1995291;RP11-544M22.10-001	Q9UHV9;B1AQP2	2.8896e+06	838686
Sm protein F;Small nuclear ribonucleoprotein F	PBSCF;SNRPF	P62306	2.88616e+06	838686
26S protease regulatory subunit 8;26S proteasome AAA-ATPase subunit RPT6;p45/SUG;Proteasome 26S subunit ATPase 5;Proteasome subunit p45;Thyroid hormone receptor-interacting protein 1;Proteasome 26S ATPase subunit 5 variant	PSMC5;SUG1	P62195;Q59GS3	2.8835e+06	836417
Pre-mRNA-splicing factor SRp30C;Splicing factor, arginine/serine-rich 9;cDNA FLJ76387, highly similar to Homo sapiens splicing factor, arginine/serine-rich 9 (SFRS9), mRNA;cDNA FLJ56571, highly similar to Splicing factor, arginine/serine-rich 9	SFRS9;SRP30C	Q13242;A8K3M9;B4DFT9	2.88199e+06	836417
ADP-sugar pyrophosphatase;Nucleoside diphosphate-linked moiety X motif 5;YSA1H;Putative uncharacterized protein NUDT5	HSPC115;NUDT5	Q9UKK9;A6NFX8;A6NHE8;A6NJU6;A6NCQ0	2.87737e+06	836417
eIF-3 p25;eIF-3 p28;Eukaryotic translation initiation factor 3 subunit 12;Eukaryotic translation initiation factor 3 subunit K;Muscle-specific gene M9 protein;PLAC-24;cDNA FLJ55131, highly similar to Eukaryotic translation initiation factor 3 subunit 12;cDNA FLJ56725, highly similar to Eukaryotic translation initiation factor 3 subunit 12;cDNA, FLJ79243, highly similar to Eukaryotic translation i…	ARG134;EIF3K;EIF3S12;HSPC029;MSTP001;PTD001	Q9UBQ5;B4DQ48;B4DVD7;B7ZAM9	2.87517e+06	836417
Mitochondrial import inner membrane translocase subunit Tim13	TIM13B;TIMM13;TIMM13A;TIMM13B	Q9Y5L4	2.87444e+06	834147
Capping protein (Actin filament) muscle Z-line, beta;Capping protein (Actin filament) muscle Z-line, beta, isoform CRA_d;cDNA, FLJ93598, highly similar to Homo sapiens capping protein (actin filament) muscle Z-line, beta (CAPZB), mRNA;cDNA FLJ60094, highly similar to F-actin capping protein subunit beta;CapZ beta;F-actin-capping protein subunit beta;Capping protein (Actin filament) muscle Z-line,…	CAPZB;hCG_41078;RP4-657E11.7-008;RP4-657E11.7-001;RP4-657E11.7-002;RP4-657E11.7-009	B1AK88;B2R7T8;B4DWA6;P47756-2;P47756;B1AK87;Q32Q68;Q7L4N0;P47756-1;B1AK85;B1AK86;B1AP83	2.87395e+06	834147
Importin subunit beta-3;Importin-5;Karyopherin beta-3;Ran-binding protein 5;cDNA FLJ43041 fis, clone BRTHA3003339, highly similar to Importin beta-3;cDNA FLJ54573, highly similar to Importin beta-3;IPO5 protein	IPO5;KPNB3;RANBP5	O00410-3;O00410;O00410-1;B3KWG6;B4E0R6;Q9BVS9	2.86598e+06	834147
26S proteasome non-ATPase regulatory subunit 6;26S proteasome regulatory subunit RPN7;26S proteasome regulatory subunit S10;Breast cancer-associated protein SGA-113M;p42A;Phosphonoformate immuno-associated protein 4;Proteasome regulatory particle subunit p44S10;Proteasome (Prosome, macropain) 26S subunit, non-ATPase, 6, isoform CRA_b;Putative uncharacterized protein PSMD6;KIAA0107 isoform;Proteas…	KIAA0107;PFAAP4;PSMD6;hCG_23509	Q15008;A8K2E0;C9IZE4;Q6UV22;B3KT66	2.85808e+06	831874
Adenylate kinase 1 variant;Adenylate kinase 1;Adenylate kinase isoenzyme 1;ATP-AMP transphosphorylase 1;Myokinase;Adenylate kinase 1, isoform CRA_b;AK1 protein;cDNA, FLJ94359, Homo sapiens adenylate kinase 1 (AK1), mRNA	AK1;RP11-203J24.1-009;hCG_2039407;RP11-203J24.1-008;RP11-203J24.1-011	Q53EY8;Q5T9B7;P00568;Q6FGX9;Q5T9B8	2.85757e+06	831874
26S protease regulatory subunit 6A;26S proteasome AAA-ATPase subunit RPT5;Proteasome 26S subunit ATPase 3;Proteasome subunit P50;Tat-binding protein 1;cDNA FLJ75299, highly similar to Xenopus laevis proteasome (prosome, macropain) 26S subunit, ATPase 3, mRNA	PSMC3;TBP1	P17980;A8K781	2.84653e+06	829600
Putative uncharacterized protein DKFZp686M24262;Acyl-Coenzyme A dehydrogenase, C-4 to C-12 straight chain;Acyl-Coenzyme A dehydrogenase, C-4 to C-12 straight chain, isoform CRA_a;Medium-chain specific acyl-CoA dehydrogenase, mitochondrial;cDNA FLJ52595, highly similar to Medium-chain specific acyl-CoA dehydrogenase, mitochondrial (EC 1.3.99.3);cDNA FLJ50422, highly similar to Medium-chain specifi…	DKFZp686M24262;ACADM;hCG_22915;RP4-682C21.1-002	Q5HYG7;Q5T4U5;P11310-2;P11310;P11310-1;B4DJE7;B4DVB1;B4DVE0;B4DWX6;B7Z9I1	2.84558e+06	829600
Acetoacetyl-CoA thiolase;Acetyl-CoA acetyltransferase, mitochondrial;T2	ACAT;ACAT1;MAT	P24752	2.8372e+06	827324
Medium tumor antigen-associated 61 kDa protein;PP2A subunit A isoform PR65-alpha;PP2A subunit A isoform R1-alpha;Serine/threonine-protein phosphatase 2A 65 kDa regulatory subunit A alpha isoform;cDNA FLJ77680, highly similar to Homo sapiens protein phosphatase 2 (formerly 2A), regulatory subunit A (PR 65), alpha isoform (PPP2R1A), mRNA;cDNA FLJ78455, highly similar to Homo sapiens protein phospha…	PPP2R1A;hCG_19686	P30153;A8K3H8;A8K7B7;B4DDF7;B4DE69;B4DQY1;Q8NB89;B3KQV6	2.83387e+06	825047
Cell proliferation-inducing gene 4/52 protein;Mitochondrial inner membrane protein;Mitofilin;p87/89;cDNA FLJ51884, highly similar to Mitochondrial inner membrane protein;cDNA FLJ54290, highly similar to Mitochondrial inner membrane protein	HMP;IMMT;PIG4;PIG52	Q16891-2;Q16891;B4DKR1;B4DS66;C9JJ24	2.82502e+06	825047
Putative uncharacterized protein PSME2;11S regulator complex subunit beta;Activator of multicatalytic protease subunit 2;Proteasome activator 28 subunit beta;Proteasome activator complex subunit 2;Cell migration-inducing protein 22;PSME2 protein;Full-length cDNA clone CS0DJ015YJ12 of T cells (Jurkat cell line) of Homo sapiens (human)	PSME2	C9JE52;Q9UL46;A8MZ76;Q2TNB3;Q6FHK9;Q86SZ7	2.8159e+06	822767
Eukaryotic translation initiation factor 4B;cDNA FLJ54492, highly similar to Eukaryotic translation initiation factor 4B;cDNA FLJ59405, highly similar to Eukaryotic translation initiation factor 4B;EIF4B protein;cDNA FLJ59206, highly similar to Eukaryotic translation initiation factor 4B;cDNA FLJ59402, highly similar to Eukaryotic translation initiation factor 4B	EIF4B	P23588;B4DRM3;B4DS13;Q7Z5Y0;B4DEP6;B4DS01	2.80615e+06	820486
22 kDa protein;CP-22;Sorcin;V19;Putative uncharacterized protein SRI;cDNA FLJ60640, highly similar to Sorcin;cDNA FLJ54267, moderately similar to Sorcin	SRI	P30626;A8MTH6;B4DKK2;C9J0K6;B4DHQ6	2.79811e+06	818204
26S proteasome non-ATPase regulatory subunit 3;26S proteasome regulatory subunit RPN3;26S proteasome regulatory subunit S3;Proteasome subunit p58;cDNA FLJ30049 fis, clone ADRGL1000033, highly similar to 26S proteasome non-ATPase regulatory subunit 3;cDNA FLJ56054, highly similar to 26S proteasome non-ATPase regulatory subunit 3;cDNA FLJ55739, highly similar to 26S proteasome non-ATPase regulatory…	PSMD3	O43242;B3KNN7;B4DEB0;B4DPM7;B4DT72;B4DV84;Q6IBN0;Q8N9M2;Q96N86	2.78339e+06	813632
PAF acetylhydrolase 29 kDa subunit;PAF-AH subunit gamma;Platelet-activating factor acetylhydrolase IB subunit gamma	PAFAH1B3;PAFAHG	Q15102	2.7824e+06	813632
Calcium-activated neutral proteinase small subunit;Calcium-dependent protease small subunit;Calcium-dependent protease small subunit 1;Calpain regulatory subunit;Calpain small subunit 1	CAPN4;CAPNS;CAPNS1	P04632	2.77748e+06	813632
Androgen-regulated protein 2;Hematological and neurological expressed 1 protein;Putative uncharacterized protein HN1	ARM2;HN1	Q9UK76-1;Q9UK76;B2R6K3;Q9UK76-2;B8ZZT7	2.77552e+06	813632
Human papillomavirus type 16 E1 protein-binding protein;Thyroid hormone receptor interactor 13;Thyroid receptor-interacting protein 13	TRIP13	Q15645-1;Q15645	2.7726e+06	811344
Annexin A6, isoform CRA_c;Putative uncharacterized protein ANXA6	ANXA6;hCG_39152	A6NN80	2.76758e+06	811344
Deubiquitinating enzyme 14;Ubiquitin carboxyl-terminal hydrolase 14;Ubiquitin thioesterase 14;Ubiquitin-specific-processing protease 14;Ubiquitin carboxyl-terminal hydrolase;cDNA FLJ38197 fis, clone FCBBF1000367, highly similar to Ubiquitin carboxyl-terminal hydrolase 14 (EC 3.1.2.15)	TGT;USP14	P54578;B2RD79;B7Z4N8;A8MYA5;A6NJA2;B3KTG4	2.75678e+06	809054
Neural precursor cell expressed developmentally down-regulated protein 5;Septin-2;Putative uncharacterized protein SEPT2	DIFF6;KIAA0158;NEDD5;SEPT2	Q15019-2;Q15019;Q15019-1;B5MCX3;C9J2Q4;C9JNU4;C9JB25	2.75667e+06	809054
33 kDa VAMP-associated protein;Vesicle-associated membrane protein-associated protein A;cDNA FLJ78586, highly similar to Homo sapiens VAMP (vesicle-associated membrane protein)-associated protein A, 33kDa (VAPA), mRNA;cDNA, FLJ96653, Homo sapiens VAMP (vesicle-associated membrane protein)-associated protein A, 33kDa (VAPA), mRNA	VAP33;VAPA	Q9P0L0;A8KA83;A6NDZ0	2.74274e+06	804469
Pre-mRNA-splicing factor SF3b 10 kDa subunit;Splicing factor 3B subunit 5	SF3B10;SF3B5	Q9BWJ5	2.74118e+06	804469
Prosaposin;A1 activator;Cerebroside sulfate activator;Co-beta-glucosidase;Component C;Dispersin;Glucosylceramidase activator;Proactivator polypeptide;Protein A;Protein C;Saposin-A;Saposin-B;Saposin-B-Val;Saposin-C;Saposin-D;Sphingolipid activator protein 1;Sphingolipid activator protein 2;Sulfatide/GM1 activator;Prosaposin (Variant Gaucher disease and variant metachromatic leukodystrophy);Prosapo…	PSAP;RP11-472K8.1-002;GLBA;SAP1;hCG_1787837;RP11-472K8.1-001	B1AVU8;P07602-1;P07602;Q53Y86;P07602-3;B4DEK5;B4DRB7;O75905;Q59EN5;C9J7I6;P07602-2;C9JIZ6;Q53FJ5	2.73055e+06	802173
COPII-associated small GTPase;GTP-binding protein SAR1a;cDNA, FLJ92825, highly similar to Homo sapiens SAR1a gene homolog 1 (S. cerevisiae) (SARA1), mRNA;cDNA FLJ58922, highly similar to GTP-binding protein SAR1a;SAR1 gene homolog A (S. cerevisiae);SAR1 gene homolog A (S. cerevisiae), isoform CRA_a;Small GTP-binding protein;SARA1 protein;GTP binding protein;GTP-binding protein Sara;Masra2	SAR1;SAR1A;SARA;SARA1;hCG_1787550;RP11-367H5.4-001	Q9NR31;B2R679;B4DQ19;Q5SQT9;Q6FID4;Q8NG23	2.72911e+06	802173
6-phosphogluconolactonase	PGLS	O95336	2.728e+06	802173
RCC1-I;Regulator of chromosome condensation 1;Putative uncharacterized protein RCC1;Cell cycle regulatory protein;Chromosome condensation protein 1;Regulator of chromosome condensation;CHC1 protein;Regulator of chromosome condensation 1, isoform CRA_b	RCC1;CHC1;hCG_27809;RP4-669K10.2-001	Q16269;Q6NT97;C9JW69;P18754;Q5T081;C9JQZ4;C9J3R0;C9JMJ4;C9JRH2	2.72736e+06	802173
Sepiapterin reductase;Putative uncharacterized protein SPR;Sepiapterin Reductase	SPR	P35270;Q93041;Q9UEC5	2.71326e+06	797577
GTP-binding protein RAY;Ras-related protein Rab-1C;Ras-related protein Rab-35;cDNA FLJ57783, highly similar to Ras-related protein Rab-35;RAB35, member RAS oncogene family, isoform CRA_b	RAB1C;RAB35;RAY;hCG_27777	Q15286;B4E390	2.71283e+06	797577
Translin;Translin variant;cDNA FLJ34596 fis, clone KIDNE2009191, highly similar to TRANSLIN;Translin, isoform CRA_b;cDNA FLJ59957, highly similar to Translin	TSN;hCG_37642	Q15631;Q53GR3;B3KRM8;B7Z5D9;C9JZK6	2.7066e+06	797577
cDNA FLJ61202, highly similar to Multisynthetase complex auxiliary component p43;Aminoacyl tRNA synthase complex-interacting multifunctional protein 1;Endothelial monocyte-activating polypeptide 2;Endothelial monocyte-activating polypeptide II;Multisynthase complex auxiliary component p43;Small inducible cytokine subfamily E member 1;cDNA FLJ52127, highly similar to Multisynthetase complex auxili…	AIMP1;EMAP2;SCYE1	B4E1S7;Q12904;B4DNK3	2.70414e+06	795276
dCTP pyrophosphatase 1;Deoxycytidine-triphosphatase 1;RS21C6;XTP3-transactivated gene A protein	CDA03;DCTPP1;XTP3TPA	Q9H773	2.6976e+06	795276
Nicotinamide phosphoribosyltransferase;Pre-B-cell colony-enhancing factor 1;Visfatin;Novel protein similar to Pre-B cell enhancing factor (PBEF);Putative uncharacterized protein DKFZp666B131	NAMPT;PBEF;PBEF1;RP11-92J19.4;RP11-92J19.4-001;DKFZp666B131	P43490;Q5SYT8;Q658Z1	2.69729e+06	795276
High mobility group protein 2;High mobility group protein B2;High-mobility group box 2	HMG2;HMGB2	P26583;Q5U071	2.69438e+06	792973
Alpha-II spectrin;Fodrin alpha chain;Spectrin alpha chain, brain;Spectrin, non-erythroid alpha chain;cDNA FLJ59116, highly similar to Spectrin alpha chain, brain;Putative uncharacterized protein SPTAN1;cDNA FLJ61399, highly similar to Spectrin alpha chain, brain;Putative uncharacterized protein DKFZp564P0562	SPTA2;SPTAN1;DKFZp564P0562	Q13813-1;Q13813;B4DGT1;Q13813-2;A6NG51;Q13813-3;B4DTV8;Q9UG16	2.68724e+06	792973
NEDD8;Neddylin;Neural precursor cell expressed developmentally down-regulated protein 8;Ubiquitin-like protein Nedd8	NEDD8	Q15843;A8MUA8	2.6736e+06	788361
Prefoldin subunit 6;Protein Ke2;cDNA, FLJ92435, Homo sapiens HLA class II region expressed gene KE2 (HKE2), mRNA;Prefoldin subunit 6, isoform CRA_b	HKE2;PFD6;PFDN6;DADB-159G18.5-004;DAMC-227D19.11-004;DAQB-193B15.2-001;hCG_17527;XXbac-BCX165D10.2-004;XXbac-BPG185D15.3-004;DADB-159G18.5-007;DAMC-227D19.11-007;DAQB-193B15.2-007;XXbac-BCX165D10.2-006;XXbac-BPG185D15.3-007	O15212;Q5STK2;A2AB88	2.66496e+06	786053
DDAHI;Dimethylargininase-1;N(G),N(G)-dimethylarginine dimethylaminohydrolase 1;cDNA, FLJ92778, Homo sapiens dimethylarginine dimethylaminohydrolase 1 (DDAH1), mRNA;Dimethylarginine dimethylaminohydrolase 1;Dimethylarginine dimethylaminohydrolase 1, isoform CRA_b;cDNA FLJ54083, highly similar to NG,NG-dimethylarginine dimethylaminohydrolase 1 (EC 3.5.3.18);cDNA FLJ54119, highly similar to NG,NG-di…	DDAH;DDAH1;hCG_2040048;RP4-621F18.1-001;DKFZp686N2176	O94760;B1AKK2;B4DGT0;B4DYP1;B4E3V1;Q5HYC8	2.65364e+06	783742
Membrane protein p24A;Transmembrane emp24 domain-containing protein 2;cDNA, FLJ93436, Homo sapiens coated vesicle membrane protein (RNP24), mRNA;RNP24 protein;Transmembrane emp24 domain trafficking protein 2, isoform CRA_a;cDNA FLJ52153, highly similar to Transmembrane emp24 domain-containing protein 2;cDNA FLJ52154, moderately similar to Transmembrane emp24 domain-containing protein 2	RNP24;TMED2;hCG_1743563	Q15363;Q6FHT8;B4DP27;B4E020	2.65225e+06	783742
14-3-3 protein eta;Protein AS1;cDNA, FLJ93036, highly similar to Homo sapiens tyrosine 3-monooxygenase/tryptophan 5-monooxygenaseactivation protein, eta polypeptide (YWHAH), mRNA;Tyrosine 3-monooxygenase/tryptophan 5-monooxygenase activation protein, eta polypeptide;Homo sapiens clone CDABP0046 mRNA sequence	YWHA1;YWHAH;LL22NC03-44A4.1-004	Q04917;B2R6N6;A2IDB2;Q9H4N8	2.64304e+06	781430
26 kDa prosomal protein;Macropain beta chain;Multicatalytic endopeptidase complex beta chain;Proteasome chain 3;Proteasome subunit beta type-4;cDNA FLJ56661, highly similar to Proteasome subunit beta type 4 (EC 3.4.25.1)	PROS26;PSMB4	P28070;B4DFL3	2.6425e+06	781430
Mitochondrial import inner membrane translocase subunit Tim10	TIM10;TIMM10	P62072	2.63392e+06	779116
C-terminal LIM domain protein 1;Elfin;LIM domain protein CLP-36;PDZ and LIM domain protein 1	CLIM1;CLP36;PDLIM1	O00151	2.6322e+06	779116
Mitochondrial import receptor subunit TOM40 homolog;p38.5;Protein Haymaker;Translocase of outer membrane 40 kDa subunit homolog	C19orf1;PEREC1;TOM40;TOMM40	O96008-1;O96008;O96008-2	2.62227e+06	776800
Nicotinamide N-methyltransferase;Nicotinamide N-methyltransferase, isoform CRA_a;NNMT protein	NNMT;hCG_39357	P40261;Q6FH49	2.61686e+06	776800
Chromatin-specific transcription elongation factor 80 kDa subunit;Facilitates chromatin transcription complex 80 kDa subunit;Facilitates chromatin transcription complex subunit SSRP1;FACT complex subunit SSRP1;Recombination signal sequence recognition protein 1;Structure-specific recognition protein 1;T160	FACT80;SSRP1	Q08945	2.61408e+06	774482
mRNA turnover protein 4 homolog	C1orf33;MRT4;MRTO4	Q9UKD2	2.60052e+06	772162
Outer mitochondrial membrane protein porin 3;Voltage-dependent anion-selective channel protein 3	VDAC3	Q9Y277-1;Q9Y277	2.59857e+06	772162
26S proteasome non-ATPase regulatory subunit 10;26S proteasome regulatory subunit p28;Gankyrin;p28(GANK);Proteasome (Prosome, macropain) 26S subunit, non-ATPase, 10;cDNA FLJ51868, highly similar to 26S proteasome non-ATPase regulatory subunit10;Hepatocellular carcinoma-associated protein p28-II	PSMD10;RP5-889N15.3-006;RP5-889N15.3-004;RP5-889N15.3-002	O75832;Q5U0B2;B1AJY7;B1AJY5;Q8IZK9	2.5985e+06	772162
6-phosphofructokinase type C;6-phosphofructokinase, platelet type;Phosphofructo-1-kinase isozyme C;Phosphofructokinase 1;Phosphohexokinase;cDNA FLJ35278 fis, clone PROST2006579, highly similar to 6-phosphofructokinase type C (EC 2.7.1.11);Phosphofructokinase-P;PFKP protein;Phosphofructokinase, platelet;Similar to phosphofructokinase, platelet	PFKF;PFKP;PFK-P;RP11-298E9.2-004	Q01813;Q5VSR8;B3KS15;O14943;Q49A78;Q5VSR7;Q8WTZ9	2.59225e+06	769840
C-1-tetrahydrofolate synthase, cytoplasmic;Formyltetrahydrofolate synthetase;Methenyltetrahydrofolate cyclohydrolase;Methylenetetrahydrofolate dehydrogenase;cDNA FLJ56016, highly similar to C-1-tetrahydrofolate synthase, cytoplasmic	MTHFC;MTHFD;MTHFD1	P11586;B2R5Y2;B7Z809	2.58902e+06	769840
Cell division protein kinase 2;p33 protein kinase;D-HSCDK2;cDNA FLJ54979, highly similar to Homo sapiens cyclin-dependent kinase 2 (CDK2), transcript variant 2, mRNA	CDK2;CDK2deltaT	P24941;O75100;B4DDL9	2.58783e+06	769840
Cytochrome c oxidase polypeptide Va;Cytochrome c oxidase subunit 5A, mitochondrial;Cytochrome c oxidase subunit Va	COX5A	P20674;Q71UP1	2.58583e+06	769840
Cytokine-induced protein of 29 kDa;Nuclear protein Hcc-1;Proliferation-associated cytokine-inducible protein CIP29;SAP domain-containing ribonucleoprotein;CIP29 protein	HCC1;HSPC316;SARNP;CIP29	P82979;Q567R9	2.58388e+06	767516
ATP synthase subunit epsilon, mitochondrial;ATP synthase subunit epsilon-like protein, mitochondrial	ATP5E;ATP5EP2	P56381;Q5VTU8	2.57346e+06	765190
Cytochrome c oxidase polypeptide II;Cytochrome c oxidase subunit 2	COII;COXII;MTCO2;MT-CO2;COX2;CO2	P00403;A0S0W7;A0S2P1;A0S3T1;A0SA07;A1Z455;A1Z4V2;A4ZKZ0;A6YW54;A6YWD1;A6YXV0;A6Z3M5;A6Z6E8;A6ZEU4;A6ZF47;A6ZFK3;A6ZHA9;A7LDC6;A7LF11;A7LFA2;B0Z6W4;B1W855;B2CB37;B2WRY8;B2XHF9;B2XHT9;B2XIR3;B2XL43;B2XP28;B2XPS3;B2YKU2;B3DE06;B3GUF3;B5M7M0;C5H6K5;C5H6K6;C5H6K7;C5H6L3;C5H6M3;C5H6M4;C5H6M5;C5H6M7;C5H6M8;C8XWJ6;C8Y3G4;C8Y3Q5;C8YBL1;C9D661;Q06TE6;Q09U41;Q0Z7D8;Q0Z7F1;Q0Z7J0;Q0Z7K3;Q0Z7S0;Q14XI3;Q14XT3;…	2.5722e+06	765190
Decay-accelerating factor splicing variant 5;Decay-accelerating factor 4ab;Decay-accelerating factor 1 ab;CD55 molecule, decay accelerating factor for complement (Cromer blood group);Decay-accelerating factor splicing variant 4;Decay-accelerating factor 1a;Complement decay-accelerating factor;Decay-accelerating factor splicing variant 1;Decay-accelerating factor splicing variant 3;cDNA, FLJ92802,…	DAF;CD55;RP11-357P18.1-008;CR;RP11-357P18.1-003;hCG_22206;RP11-357P18.1-002	Q14UF2;Q8TD11;Q8TD13;B1AP16;Q14UF3;Q8TD14;P08174-2;P08174;B1AP13;Q14UF6;Q14UF4;P08174-1;B1AP14;B2R658;Q14UF5;B4DUF2;B1AP15;Q76N74;Q8TD12	2.572e+06	765190
Protein DEK;cDNA FLJ51914, highly similar to Protein DEK;cDNA FLJ53031, highly similar to Protein DEK;cDNA FLJ52337, highly similar to Protein DEK	DEK	P35659;B2R6K6;B4DNW3;B4DFG0;B4DN37	2.57168e+06	765190
Lamina-associated polypeptide 2, isoform alpha;Splenin;Thymopentin;Thymopoietin;Thymopoietin isoform alpha;Thymopoietin-related peptide isoform alpha;TP5	LAP2;TMPO	P42166	2.56903e+06	765190
Lamina-associated polypeptide 2, isoforms beta/gamma;Splenin;Thymopentin;Thymopoietin;Thymopoietin, isoforms beta/gamma;Thymopoietin-related peptide isoforms beta/gamma;TP5;Lamina-associated polypeptide 2, isoforms beta/gamma variant	LAP2;TMPO	P42167-1;P42167;Q59G12;P42167-2	2.56206e+06	762862
p90;T9;Transferrin receptor protein 1;Transferrin receptor protein 1, serum form;cDNA FLJ75881, highly similar to Homo sapiens transferrin receptor (p90, CD71) (TFRC), mRNA;cDNA FLJ57106, highly similar to Transferrin receptor protein 1	TFRC	P02786;A8K6Q8;B7Z2I6	2.55115e+06	760532
Leukocyte elastase inhibitor;Monocyte/neutrophil elastase inhibitor;Peptidase inhibitor 2;Serpin B1;cDNA FLJ57130, highly similar to Leukocyte elastase inhibitor;cDNA FLJ53963, highly similar to Leukocyte elastase inhibitor	ELANH2;MNEI;PI2;SERPINB1	P30740;A8K5L2;B4DNT0;B4E3A8	2.54288e+06	758200
Isoleucine--tRNA ligase;Isoleucyl-tRNA synthetase, cytoplasmic;cDNA FLJ55373, highly similar to Isoleucyl-tRNA synthetase, cytoplasmic (EC 6.1.1.5);IARS protein;Putative uncharacterized protein DKFZp686L17145;Putative uncharacterized protein DKFZp686L0869;PRO0785;Isoleucyl-tRNA synthetase	IARS;DKFZp686L17145;DKFZp686L0869;RP11-62C3.1-003	P41252;B4DVX2;Q7L4K8;Q7Z355;Q7Z3U5;Q9P1N9;Q5TCC4;Q6P0M4	2.54137e+06	758200
Dimethylallyltranstransferase;Farnesyl diphosphate synthase;Farnesyl pyrophosphate synthase;Geranyltranstransferase;cDNA FLJ12779 fis, clone NT2RP2001748, moderately similar to FARNESYL PYROPHOSPHATE SYNTHETASE	FDPS;FPS;KIAA1293	P14324;B3KMW3	2.53136e+06	755866
Protein ZYP;Regulator of cullins 1;RING finger protein 75;RING-box protein 1	RBX1;RNF75;ROC1	P62877	2.52623e+06	755866
RNA polymerase B transcription factor 3;Transcription factor BTF3	BTF3;NACB;OK/SW-cl.8	P20290-1;P20290;P20290-2	2.52377e+06	753530
26S proteasome non-ATPase regulatory subunit 2;26S proteasome regulatory subunit RPN1;26S proteasome regulatory subunit S2;26S proteasome subunit p97;Protein 55.11;Tumor necrosis factor type 1 receptor-associated protein 2;cDNA FLJ53357, highly similar to 26S proteasome non-ATPase regulatory subunit 2;cDNA FLJ54077, highly similar to 26S proteasome non-ATPase regulatory subunit 2;Proteasome (Pros…	PSMD2;TRAP2;DKFZp564A2282	Q13200;B4DM22;B4DX07;Q53XQ4;Q59EG8;Q9NSM5;B4DXY1	2.52014e+06	753530
40 kDa SR-repressor protein;FUS-interacting serine-arginine-rich protein 1;Splicing factor SRp38;Splicing factor, arginine/serine-rich 13A;TLS-associated protein with Ser-Arg repeats;TLS-associated serine-arginine protein;cDNA FLJ58902, highly similar to FUS-interacting serine-arginine-rich protein1;FUS interacting protein (Serine/arginine-rich) 1;cDNA FLJ30749 fis, clone FEBRA2000402, highly sim…	FUSIP1;FUSIP2;SFRS13A;TASR;RP11-4M23.6-005;RP11-4M23.6-014	O75494-3;O75494;B4DJP9;Q5JRI3;O75494-1;B3KNY6;Q53GD7;O75494-2;O75494-4;Q5JRI1	2.51993e+06	753530
Pre-mRNA-splicing factor SRP55;Splicing factor, arginine/serine-rich 6;cDNA FLJ76823, highly similar to Homo sapiens splicing factor, arginine/serine-rich 6 (SFRS6), mRNA;Arginine/serine-rich splicing factor 6 variant	SFRS6;SRP55	Q13247-1;Q13247;A8K588;Q13247-3;Q59GY3	2.51324e+06	751192
Endoplasmic reticulum resident protein 46;Thioredoxin domain-containing protein 5;Thioredoxin-like protein p46;Putative uncharacterized protein DKFZp666I134;Putative uncharacterized protein STRF8;TXNDC5 protein;cDNA, FLJ96678, Homo sapiens thioredoxin domain containing 5 (TXNDC5), mRNA;HCG1811539, isoform CRA_b	TLP46;TXNDC5;UNQ364/PRO700;DKFZp666I134;STRF8;hCG_1811539	Q8NBS9;Q658S9;Q6EHZ3;Q86UY0;B2RDM2	2.51146e+06	751192
Filamin B;ABP-278;ABP-280 homolog;Actin-binding-like protein;Beta-filamin;Filamin homolog 1;Filamin-3;Filamin-B;Thyroid autoantigen;Truncated actin-binding protein;Putative uncharacterized protein FLNB;Putative uncharacterized protein DKFZp686A1668	FLNB;FLN1L;FLN3;TABP;TAP;DKFZp686A1668	B2ZZ83;O75369-2;O75369;Q60FE7;O75369-6;C9JMC4;C9JKE6;Q68CT4	2.50902e+06	751192
Pre-mRNA-splicing factor SF3b 145 kDa subunit;SF3b150;Spliceosome-associated protein 145;Splicing factor 3B subunit 2;Putative uncharacterized protein DKFZp781L0540	SAP145;SF3B2;DKFZp781L0540	Q13435;A8K485;B4DT19;Q7L4T5;Q7Z627;Q9BWD2;Q7Z3K9;Q96CM6	2.50694e+06	751192
Nuclear autoantigenic sperm protein;cDNA FLJ53158, highly similar to Nuclear autoantigenic sperm protein;cDNA FLJ53176, highly similar to Nuclear autoantigenic sperm protein;NASP protein;Nuclear autoantigenic sperm protein (Histone-binding), isoform CRA_b;PRO1999;Nuclear autoantigenic sperm protein isoform 2 variant;Nuclear autoantigenic sperm protein autosomal variant;Nuclear autoantigenic sperm…	NASP;hCG_40880;RP4-697E16.3-005	P49321-1;P49321;B4DQP3;B4DS57;Q6PJY7;Q9P1N1;P49321-3;Q53H03;P49321-2;O95138;Q5T626	2.49656e+06	748852
cDNA FLJ59758, highly similar to S-methyl-5-thioadenosine phosphorylase (EC 2.4.2.28);MTAP protein;5-methylthioadenosine phosphorylase;S-methyl-5-thioadenosine phosphorylase	MTAP;MSAP	B4DUC8;Q6FHP1;Q6FHT1;Q13126;Q05DJ2	2.49519e+06	748852
Superoxide dismutase [Mn], mitochondrial;Superoxide dismutase;Superoxide dismutase 2, mitochondrial;Manganese superoxide dismutase;MnSOD;SOD2 protein;Putative uncharacterized protein DKFZp564M2422	SOD2;RP1-56L9.2-003;DKFZp564M2422	P04179;B3KUK2;Q7Z7M4;Q7Z7M7;Q4ZJI1;Q7Z7M5;Q7Z7M6;B4DL20;B4E3K9;Q5TCM0;Q6LE88;Q6LEN1;Q96AM7;Q9UG59	2.49416e+06	746510
Annexin A4;ANXA4 protein;cDNA, FLJ96576, Homo sapiens annexin A4 (ANXA4), mRNA;Proliferation-inducing protein 28;Putative uncharacterized protein ANXA4;35-beta calcimedin;Annexin IV;Annexin-4;Carbohydrate-binding protein p33/p41;Chromobindin-4;Endonexin I;Lipocortin IV;P32.5;Placental anticoagulant protein II;PP4-X;Protein II;cDNA FLJ52218, highly similar to Annexin A4;cDNA FLJ51794, highly simil…	ANXA4;hCG_39482;PIG28;ANX4;DKFZp686H02120	Q6LES2;P09525;B4DDF9;B4DDZ4;B4DE02;B4E1S2;Q59FK3;Q6MZI0;Q6P452	2.4913e+06	746510
Serine/threonine-protein phosphatase 2A catalytic subunit beta isoform;Serine/threonine-protein phosphatase	PPP2CB	P62714;B3KRM2;Q5U0I7;Q6FHK5;Q8WZ56	2.48701e+06	746510
Glucosamine 6-phosphate N-acetyltransferase;Phosphoglucosamine acetylase;Phosphoglucosamine transacetylase	GNA1;GNPNAT1	Q96EK6	2.48314e+06	744166
Glutamine amidotransferase;GMP synthase [glutamine-hydrolyzing];GMP synthetase;cDNA FLJ75406, highly similar to Homo sapiens guanine monphosphate synthetase (GMPS), mRNA;cDNA, FLJ79481, highly similar to GMP synthase (glutamine-hydrolyzing) (EC6.3.5.2);Guanine monphosphate synthetase, isoform CRA_b;cDNA FLJ57604, highly similar to GMP synthase (glutamine-hydrolyzing) (EC 6.3.5.2);Guanine monophos…	GMPS;hCG_1811302	P49915;A8K639;B4DUT7;Q53F90;B4DXV7	2.47794e+06	744166
Putative uncharacterized protein TCEB2;Transcription elongation factor B (SIII), polypeptide 2 (18kDa, elongin B), isoform CRA_a;Elongin 18 kDa subunit;Elongin-B;RNA polymerase II transcription factor SIII subunit B;SIII p18;Transcription elongation factor B polypeptide 2;Transcription elongation factor B (SIII), polypeptide 2 (18kDa, elongin B), isoform CRA_b	hCG_1778969;TCEB2	B7WPD3;Q15370;B8ZZU8	2.46918e+06	741820
Citrate synthase, mitochondrial;Citrate synthase	CS	O75390;B4DJV2;B3KTN4;Q0QEL2	2.46557e+06	741820
C-Myc-binding protein Mm-1;Myc modulator 1;Prefoldin subunit 5;MM-1 gamma;Prefoldin subunit 5, isoform CRA_c	MM1;PFD5;PFDN5;hCG_23361;mm-1	Q99471;Q9C083	2.46479e+06	739472
Seryl-tRNA synthetase;Serine--tRNA ligase;Seryl-tRNA synthetase, cytoplasmic;Seryl-tRNA(Ser/Sec) synthetase;SARS protein;Seryl-tRNA synthetase variant	RP11-352P4.2-004;SARS;SERS	Q5T5C7;P49591;Q0VGA5;Q53HA4	2.46037e+06	739472
Phosphomannomutase 2;cDNA, FLJ92901, highly similar to Homo sapiens phosphomannomutase 2 (PMM2), mRNA;cDNA FLJ59907, highly similar to Phosphomannomutase 2 (EC 5.4.2.8);cDNA FLJ50559, highly similar to Phosphomannomutase 2 (EC 5.4.2.8);cDNA FLJ52163, highly similar to Phosphomannomutase 2 (EC 5.4.2.8);cDNA FLJ50693, highly similar to Phosphomannomutase 2 (EC 5.4.2.8);Phosphomannomutase 2, isoform…	PMM2;hCG_15401	O15305;B2R6D4;B7Z3M6;B7Z419;B7Z6A1;B7Z6R0;B7Z922;Q59F02	2.44297e+06	734769
Caprin-1;Cell cycle-associated protein 1;Cytoplasmic activation- and proliferation-associated protein 1;GPI-anchored membrane protein 1;GPI-anchored protein p137;Membrane component chromosome 11 surface marker 1;cDNA FLJ46087 fis, clone TESTI2009497, highly similar to GPI-anchored protein p137;cDNA FLJ57278	CAPRIN1;GPIAP1;GPIP137;M11S1	Q14444-1;Q14444;B3KXU8;Q14444-2;B4DSF8	2.44226e+06	734769
Protein N8;Tumor protein D52;cDNA FLJ52544, highly similar to Homo sapiens tumor protein D52 (TPD52), transcript variant 2, mRNA;Putative uncharacterized protein TPD52;Prostate leucine zipper variant 1;Prostate leucine zipper variant 2;Prostate leucine zipper isoform 3;Prostate leucine zipper isoform 4	TPD52;PrLZ	P55327-3;P55327;A6NCF2;P55327-2;C9J502;D0UFD1;D0UFD2;D0UFD3;P55327-1;D0UFD4	2.43921e+06	734769
Cullin-associated and neddylation-dissociated protein 1;Cullin-associated NEDD8-dissociated protein 1;p120 CAND1;TBP-interacting protein of 120 kDa A;cDNA FLJ77762, highly similar to Homo sapiens cullin-associated and neddylation-dissociated 1 (CAND1), mRNA;cDNA FLJ10114 fis, clone HEMBA1002770, highly similar to Cullin-associated NEDD8-dissociated protein 1;cDNA FLJ10929 fis, clone OVARC1000479,…	CAND1;KIAA0829;TIP120;TIP120A	Q86VP6-1;Q86VP6;A8K8U1;B3KM30;B3KMG3;Q86VP6-2	2.43726e+06	734769
cDNA FLJ54776, highly similar to Cell division control protein 42 homolog;Cell division control protein 42 homolog;G25K GTP-binding protein;cDNA FLJ55107, highly similar to Cell division control protein 42 homolog;cDNA, FLJ79348, highly similar to Cell division control protein 42 homolog;Putative uncharacterized protein;Cell division cycle 42 (GTP binding protein, 25kDa)	CDC42;RP1-224A6.5-004	B4E1U9;P60953-2;P60953;B4DMH5;B7ZAY4;P60953-1;Q9UJM1;Q5JYX0;Q9UJM0	2.43627e+06	734769
Vacuolar protein sorting-associated protein 26A;Vesicle protein sorting 26A;cDNA FLJ78510;cDNA FLJ59716, highly similar to Vacuolar protein sorting 26A;Putative uncharacterized protein VPS26A	VPS26;VPS26A	O75436;A8K3C1;B4DLT1;A8MZ56	2.43417e+06	732415
Splicing factor U2AF 35 kDa subunit;U2 auxiliary factor 35 kDa subunit;U2 snRNP auxiliary factor small subunit;U2 small nuclear RNA auxillary factor 1 isoform a;U2 small nuclear RNA auxiliary factor 1;Putative uncharacterized protein DKFZp313J1712;U2(RNU2) small nuclear RNA auxiliary factor 1, isoform CRA_b;FP793;U2(RNU2) small nuclear RNA auxiliary factor 1, isoform CRA_a	U2AF1;U2AF35;U2AFBP;DKFZp313J1712;hCG_401287	Q01081;B5BU08;Q7Z780;Q69YM7;Q701P4;Q71RF1	2.42506e+06	732415
N-acetylneuraminate synthase;N-acetylneuraminate-9-phosphate synthase;N-acetylneuraminic acid phosphate synthase;N-acetylneuraminic acid synthase;Sialic acid synthase	NANS;SAS	Q9NR45	2.41594e+06	730058
U1 small nuclear ribonucleoprotein 70 kDa;cDNA FLJ77404, highly similar to Homo sapiens small nuclear ribonucleoprotein 70kDa polypeptide (RNP antigen) (SNRP70), transcript variant 1, mRNA;cDNA FLJ32246 fis, clone PROST1000097, highly similar to U1 SMALL NUCLEAR RIBONUCLEOPROTEIN 70 kDa;Putative uncharacterized protein DKFZp434N041;SNRNP70 protein	RNPU1Z;RPU1;SNRNP70;SNRP70;U1AP1;DKFZp434N041	P08621-1;P08621;A8KAQ5;P08621-2;B3KPV0;Q9UFS1;P08621-3	2.4146e+06	727699
NRH dehydrogenase [quinone] 2;NRH:quinone oxidoreductase 2;Quinone reductase 2;Ribosyldihydronicotinamide dehydrogenase [quinone];cDNA FLJ32419 fis, clone SKMUS2000894, highly similar to Ribosyldihydronicotinamide dehydrogenase;NAD(P)H dehydrogenase, quinone 2	NMOR2;NQO2;RP1-90J20.3-003	P16083;B2R492;B3KPX6;Q5TD07	2.41082e+06	727699
ATP-dependent RNA helicase #46;DEAH box protein 15;Putative pre-mRNA-splicing factor ATP-dependent RNA helicase DHX15;cDNA FLJ55635, highly similar to pre-mRNA-splicing factorATP-dependent RNA helicase DHX15 (EC 3.6.1.-)	DBP1;DDX15;DHX15	O43143;B4E0S6	2.40278e+06	725338
GTP-binding protein 9;Obg-like ATPase 1;Putative uncharacterized protein OLA1;Putative uncharacterized protein PTD004	GTPBP9;OLA1;PRO2455;PTD004	Q9NTK5-1;Q9NTK5;Q9NTK5-2;C9JCJ9;Q53SQ6	2.39329e+06	722975
Leukotriene A(4) hydrolase;Leukotriene A-4 hydrolase;cDNA FLJ52432, highly similar to Leukotriene A-4 hydrolase (EC 3.3.2.6);cDNA FLJ51009, highly similar to Leukotriene A-4 hydrolase (EC 3.3.2.6)	LTA4;LTA4H	P09960-1;P09960;B4DVZ8;P09960-2;B4DNQ9	2.38686e+06	722975
Glutathione S-transferase kappa 1;Glutathione S-transferase subunit 13;GST 13-13;GST class-kappa;GSTK1-1;GSTK1 protein;cDNA FLJ78056;Glutathione S-transferase kappa 1, isoform CRA_d;LOC51064 protein;cDNA FLJ76598, highly similar to Homo sapiens glutathione S-transferase kappa 1, mRNA;Glutathione S-transferase kappa 1, isoform CRA_a;cDNA FLJ60871, highly similar to Glutathione S-transferase kappa …	GSTK1;HDCMD47P;hCG_20682;LOC51064;tcag7.883	Q9Y2Q3;Q2NLC8;Q6FII1;Q6P4H0;B4DSY2;B3KTA6;B4DIH1;C9JNT3	2.38557e+06	722975
Chromatin-specific transcription elongation factor 140 kDa subunit;Facilitates chromatin transcription complex subunit SPT16;FACT 140 kDa subunit;FACT complex subunit SPT16;FACTp140;SUPT16H protein	FACT140;FACTP140;SUPT16H	Q9Y5B9;Q0VGA3	2.37725e+06	720610
26S proteasome non-ATPase regulatory subunit 12;26S proteasome regulatory subunit p55;26S proteasome regulatory subunit RPN5;cDNA FLJ33879 fis, clone CTONG2007091, highly similar to 26S proteasome non-ATPase regulatory subunit 12;Proteasome (Prosome, macropain) 26S subunit, non-ATPase, 12, isoform CRA_c;Putative uncharacterized protein PSMD12	PSMD12;hCG_1749256	O00232;A6NP15	2.37642e+06	720610
Microsomal glutathione S-transferase 1;Microsomal GST-I;MGST1 protein	GST12;MGST;MGST1	P10620;Q6LET6	2.369e+06	718243
cDNA FLJ55427, highly similar to Sodium/potassium-transporting ATPase alpha-1 chain (EC 3.6.3.9);cDNA FLJ60077, highly similar to Sodium/potassium-transporting ATPase alpha-1 chain (EC 3.6.3.9);Sodium pump subunit alpha-1;Sodium/potassium-transporting ATPase subunit alpha-1	ATP1A1	B7Z2T5;B7Z3V1;P05023-1;P05023	2.36675e+06	718243
Antigen NY-CO-7;Carboxy terminus of Hsp70-interacting protein;CLL-associated antigen KW-8;E3 ubiquitin-protein ligase CHIP;STIP1 homology and U box-containing protein 1	CHIP;PP1131;STUB1	Q9UNE7-1;Q9UNE7;Q9UNE7-2	2.35276e+06	713501
Mitochondrial import inner membrane translocase subunit Tim9	TIM9;TIM9A;TIMM9;TIMM9A	Q9Y5J7;B2R584	2.34289e+06	711127
Coatomer subunit epsilon;Epsilon-coat protein;Epsilon subunit of coatomer protein complex isoform a variant;Epsilon-COP;cDNA, FLJ96293, Homo sapiens coatomer protein complex, subunit epsilon (COPE), mRNA;Epsilon COP;Coatomer protein complex, subunit epsilon, isoform CRA_e;Putative uncharacterized protein COPE;cDNA FLJ44512 fis, clone UTERU3001988, highly similar to Homo sapiens coatomer protein c…	COPE;hCG_2001439	O14579;Q53HJ6;Q7Z4Z1;Q9UGP6;A6NE29;A6NKA3	2.34176e+06	711127
Prefoldin subunit 1	PFD1;PFDN1	O60925	2.33923e+06	711127
Replication factor A protein 3;Replication protein A 14 kDa subunit;cDNA, FLJ92105, Homo sapiens replication protein A3, 14kDa (RPA3), mRNA;Replication protein A3, 14kDa;Replication protein A3, 14kDa, isoform CRA_b;Putative uncharacterized protein RPA3;Replication protein A3, 14kDa, isoform CRA_a	REPA3;RPA14;RPA3;hCG_17407;tcag7.136	P35244;A4D105;B5MC59	2.33795e+06	711127
Placental ribonuclease inhibitor;Ribonuclease inhibitor;Ribonuclease/angiogenin inhibitor 1;Ribonuclease/angiogenin inhibitor variant;Ribonuclease/angiogenin inhibitor;RNH1 protein	PRI;RNH;RNH1	P13489;Q59GB3;Q8IZK8;Q96FD7;Q9BQ80	2.33702e+06	711127
Eukaryotic translation initiation factor 3, subunit E interacting protein;cDNA FLJ31567 fis, clone NT2RI2001540, highly similar to Eukaryotic translation initiation factor 3 subunit 6-interacting protein;Eukaryotic translation initiation factor 3 subunit 6-interacting protein;Eukaryotic translation initiation factor 3 subunit E-interacting protein;Eukaryotic translation initiation factor 3 subuni…	AL022311.1-001;EIF3EIP;EIF3L;EIF3S6IP;HSPC021;HSPC025;MSTP005;AL022311.1-002;hCG_41840	B0QY89;B3KPB9;Q9Y262;B4DQF6;B4DYB2;B0QY90;B3KNG0;Q7Z5X3;Q8N7H0	2.31744e+06	706373
Ovarian/Breast septin epsilon	Ov/Br septin	Q96QF2	2.31007e+06	703992
Putative uncharacterized protein CGI-59	CGI-59	C9JXK6;C9J9K2;Q75M91	2.30928e+06	703992
ATP-dependent RNA helicase DDX1;DEAD box protein 1;DEAD box protein retinoblastoma;cDNA, FLJ94573, Homo sapiens DEAD (Asp-Glu-Ala-Asp) box polypeptide 1 (DDX1), mRNA;DEAD (Asp-Glu-Ala-Asp) box polypeptide 1, isoform CRA_d;DEAD box polypeptide 1;cDNA FLJ57326, highly similar to ATP-dependent RNA helicase DDX1 (EC 3.6.1.-);cDNA FLJ51017, highly similar to ATP-dependent RNA helicase DDX1 (EC 3.6.1.-…	DDX1;hCG_15914	Q92499;A3RJH1;B4DME8;B4DP70;B4DPN6	2.29715e+06	701609
Mitotic checkpoint protein BUB3;cDNA FLJ57899, highly similar to Mitotic checkpoint protein BUB3;Putative uncharacterized protein BUB3	BUB3	O43684;B4DDM6;A6NJ42;B5MCE8;A6NGZ9	2.29684e+06	701609
Chronic renal failure gene protein;GTP-binding protein NGB;Nucleolar GTP-binding protein 1;cDNA FLJ10686 fis, clone NT2RP3000252, highly similar to Nucleolar GTP-binding protein 1;cDNA FLJ53992, highly similar to Nucleolar GTP-binding protein 1;cDNA FLJ56266, highly similar to Nucleolar GTP-binding protein 1;cDNA FLJ55652, highly similar to Nucleolar GTP-binding protein 1;G protein-binding protei…	CRFG;GTPBP4;NOG1	Q9BZE4;B3KMC5;B4DHR2;B4DY13;B7Z7A3;Q53GS0;Q8N4P8	2.29451e+06	699224
D-fructose-6-phosphate amidotransferase 1;Glucosamine--fructose-6-phosphate aminotransferase [isomerizing] 1;Glutamine:fructose 6 phosphate amidotransferase 1;Hexosephosphate aminotransferase 1	GFAT;GFPT;GFPT1	Q06210-2;Q06210;Q06210-1	2.29249e+06	699224
Esterase D;S-formylglutathione hydrolase	ESD	P10768;C9J3H9	2.28959e+06	699224
Protein NipSnap homolog 1;cDNA FLJ78131, highly similar to Homo sapiens nipsnap homolog 1 (C. elegans) (NIPSNAP1), mRNA;cDNA FLJ58042, highly similar to Protein NipSnap1	NIPSNAP1	Q9BPW8;A8K4I8;B4DQI7;C9JYZ2	2.28274e+06	696837
Putative uncharacterized protein EIF4G1	EIF4G1	C9JF13	2.28247e+06	696837
Beta-II spectrin;Fodrin beta chain;Spectrin beta chain, brain 1;Spectrin, non-erythroid beta chain 1;Spectrin beta non-erythrocytic 1;Spectrin, beta, non-erythrocytic 1, isoform CRA_d;cDNA FLJ55845, highly similar to Spectrin beta chain, brain 1;Spectrin, beta, non-erythrocytic 1, isoform CRA_c;Putative uncharacterized protein SPTBN1	SPTB2;SPTBN1;hCG_17370	Q01082-1;Q01082;B2ZZ89;B4DIF8;Q01082-2;Q53RC4	2.28124e+06	696837
78 kDa gastrin-binding protein;Long chain 3-hydroxyacyl-CoA dehydrogenase;Long-chain enoyl-CoA hydratase;TP-alpha;Trifunctional enzyme subunit alpha, mitochondrial;cDNA FLJ53969, highly similar to Trifunctional enzyme subunit alpha, mitochondrial;cDNA FLJ54509, highly similar to Trifunctional enzyme subunit alpha, mitochondrial;Putative uncharacterized protein HADHA;Trifunctional protein alpha-su…	HADH;HADHA	P40939;B4DDZ5;B4DRH6;Q53T69;Q53TA2;Q9UQC5	2.28115e+06	696837
Importin-7;Ran-binding protein 7;cDNA FLJ14581 fis, clone NT2RM4001382, highly similar to Importin-7;cDNA FLJ14986 fis, clone Y79AA1000784, highly similar to Importin-7;cDNA FLJ90427 fis, clone NT2RP3000481, highly similar to Importin-7	IPO7;RANBP7	O95373;B3KNG9;B3KQG6	2.27713e+06	696837
Phosphatidylinositol transfer protein beta isoform;cDNA, FLJ93543, highly similar to Homo sapiens phosphotidylinositol transfer protein, beta (PITPNB),mRNA;cDNA FLJ41390 fis, clone BRCAN2024572, moderately similar to Phosphatidylinositol transfer protein beta isoform;cDNA FLJ53628, highly similar to Phosphatidylinositol transfer protein beta isoform;Phosphatidylinositol transfer protein, beta, is…	PITPNB;hCG_41089;RP3-353E16.2-006	P48739-1;P48739;B2R7P6;P48739-2;B3KVT6;B7Z7Q0;C9JW90;B3KYB7;C9J4V2	2.27405e+06	694447
Basic leucine zipper and W2 domain-containing protein 2;cDNA FLJ10398 fis, clone NT2RM4000349, highly similar to Homo sapiens basic leucine zipper and W2 domains 2 (BZW2), mRNA;Putative uncharacterized protein BZW2;cDNA FLJ52869, highly similar to Homo sapiens basic leucine zipper and W2 domains 2 (BZW2), mRNA;Basic leucine zipper and W2 domains 2, isoform CRA_b;BZW2 protein	BZW2;HSPC028;MSTP017;hCG_19293	Q9Y6E2;A4D123;B3KM68;B5MCH7;B7Z4K8;Q75MG1;B5MCE7;Q05D83	2.27166e+06	694447
Lissencephaly-1 protein;PAF acetylhydrolase 45 kDa subunit;PAF-AH alpha;Platelet-activating factor acetylhydrolase IB subunit alpha;cDNA FLJ51164, highly similar to Platelet-activating factor acetylhydrolase IB alpha subunit;Putative uncharacterized protein PAFAH1B1	LIS1;MDCR;MDS;PAFAH1B1;PAFAHA	A8MYH0;P43034-1;P43034;B4DZN3;C9JJI8	2.26988e+06	694447
CTP synthase 1;CTP synthetase 1;UTP--ammonia ligase 1;cDNA FLJ60075, highly similar to CTP synthase 1 (EC 6.3.4.2);cDNA FLJ59392, highly similar to CTP synthase 1 (EC 6.3.4.2);cDNA FLJ58563, highly similar to CTP synthase 1 (EC 6.3.4.2)	CTPS	P17812;B4DMB5;B4DR64;B4E1E0	2.26854e+06	694447
Delta(3,5)-Delta(2,4)-dienoyl-CoA isomerase, mitochondrial	ECH1	Q13011	2.26547e+06	694447
Maternal-embryonic 3;Vacuolar protein sorting-associated protein 35;Vesicle protein sorting 35;Vacuolar protein sorting 35 variant;Putative uncharacterized protein DKFZp686O2462	MEM3;TCCCTA00141;VPS35;DKFZp686O2462	Q96QK1;Q53FR4;Q5HYM2	2.25651e+06	692055
cDNA FLJ77653;Putative uncharacterized protein;NADPH--cytochrome P450 reductase;cDNA FLJ50749, highly similar to NADPH--cytochrome P450 reductase (EC 1.6.2.4);cDNA FLJ52316, highly similar to NADPH--cytochrome P450 reductase (EC 1.6.2.4);cDNA, FLJ92914, highly similar to Homo sapiens P450 (cytochrome) oxidoreductase (POR), mRNA;Putative uncharacterized protein DKFZp686G04235;Cytochrome P450 reduc…	CYPOR;POR;DKFZp686G04235;WUGSC:H_RG122E10.1	A8K3B4;Q59ED7;P16435;B4DDH3;B4DKM8;B2R6E5;Q63HL4;Q9UDT3;B4DJI8;B4E305	2.25588e+06	692055
Fibronectin receptor subunit beta;Integrin beta-1;VLA-4 subunit beta	FNRB;ITGB1;MDF2;MSK12	P05556-1;P05556;P05556-3;P05556-4;P05556-5;P05556-2	2.25463e+06	689661
Methionine--tRNA ligase;Methionyl-tRNA synthetase, cytoplasmic;cDNA FLJ76789, highly similar to Homo sapiens methionine-tRNA synthetase (MARS), mRNA;cDNA FLJ16674 fis, clone THYMU3008136, highly similar to Methionyl-tRNA synthetase (EC 6.1.1.10);cDNA FLJ53309, highly similar to Methionyl-tRNA synthetase (EC 6.1.1.10);cDNA FLJ55046, highly similar to Methionyl-tRNA synthetase (EC 6.1.1.10)	MARS	P56192;A8K492;B3KVK7;B4DF61;B4E0E9	2.25441e+06	689661
Damage-specific DNA-binding protein 1;DDB p127 subunit;DNA damage-binding protein 1;DNA damage-binding protein a;HBV X-associated protein 1;UV-damaged DNA-binding factor;UV-damaged DNA-binding protein 1;Xeroderma pigmentosum group E-complementing protein;XPE-binding factor;cDNA FLJ56068, highly similar to DNA damage-binding protein 1;cDNA FLJ51067, highly similar to DNA damage-binding protein 1;c…	DDB1;XAP1	Q16531;B7Z2A1;B4DSA8;B4DZP5	2.25343e+06	689661
Coiled-coil domain-containing protein 56	CCDC56;HSPC009	Q9Y2R0	2.24811e+06	689661
Hsp90 chaperone protein kinase-targeting subunit;Hsp90 co-chaperone Cdc37;p50Cdc37;CDC37 protein;MBD5 protein	CDC37;CDC37A;MBD5	Q16543;A1L0W4;Q6FG59	2.24454e+06	687264
Deubiquitinating enzyme 5;Isopeptidase T;Ubiquitin carboxyl-terminal hydrolase 5;Ubiquitin thioesterase 5;Ubiquitin-specific-processing protease 5	ISOT;USP5	P45974-2;P45974;P45974-1	2.24204e+06	687264
26S protease regulatory subunit 6B;26S proteasome AAA-ATPase subunit RPT3;MB67-interacting protein;MIP224;Proteasome 26S subunit ATPase 4;Tat-binding protein 7;cDNA FLJ78505, highly similar to Homo sapiens proteasome (prosome, macropain) 26S subunit, ATPase, 4 (PSMC4), transcript variant 1, mRNA;cDNA, FLJ93682, Homo sapiens proteasome (prosome, macropain) 26S subunit, ATPase, 4(PSMC4), transcript…	MIP224;PSMC4;TBP7;hCG_43346	P43686-1;P43686;A8K2M0;P43686-2	2.24202e+06	687264
SUMO-activating enzyme subunit 1;Ubiquitin-like 1-activating enzyme E1A;cDNA FLJ58436, highly similar to Ubiquitin-like 1-activating enzyme E1A;cDNA FLJ11916 fis, clone HEMBB1000217, highly similar to Ubiquitin-like 1-activating enzyme E1A;cDNA FLJ14689 fis, clone NT2RP2005204, highly similar to Ubiquitin-like 1-activating enzyme E1A;SUMO-1 activating enzyme subunit 1, isoform CRA_a	AOS1;SAE1;SUA1;UBLE1A;hCG_20373	Q9UBE0;B4DY66;B3KMQ2;B3KNJ4	2.23263e+06	684865
Aw-68;HLA class I histocompatibility antigen, A-28 alpha chain;HLA class I histocompatibility antigen, A-68 alpha chain;MHC class I antigen A*68;MHC class I antigen;Leucocyte antigen A alpha chain	HLAA;HLA-A	P01891;B1PKZ2;Q0PMJ8;Q1W4D6;Q9UQT7	2.223e+06	682464
Microsomal glutathione S-transferase 3 variant;Microsomal glutathione S-transferase 3;Microsomal GST-III	MGST3;RP11-466F5.1-002;RP11-466F5.1-005	Q53GB9;Q5VV89;O14880;Q2F833;Q5VV87	2.2172e+06	682464
Hepatocellular carcinoma protein 1;RNA-binding motif protein 39;RNA-binding protein 39;RNA-binding region-containing protein 2;Splicing factor HCC1;cDNA FLJ59214, highly similar to RNA-binding region-containing protein 2;RBM39 protein;cDNA FLJ44170 fis, clone THYMU2035319, highly similar to RNA-binding region-containing protein 2;cDNA FLJ60296, highly similar to RNA-binding region-containing prot…	HCC1;RBM39;RNPC2;DKFZp781C0423;DKFZp686C17209;DKFZp781I1140;DKFZp686A11192;hCG_38221;RP11-353C18.2-035	Q14498-1;Q14498;A2RRD3;B3KWX7;B4DLM0;B4E1M7;B7Z4L7;Q68DD9;Q6MZY7;Q7Z3L0;Q14498-2;B4DRA0;Q6N037;Q5QP20	2.21681e+06	682464
Microtubule-associated protein 4;cDNA FLJ58263, highly similar to Microtubule-associated protein 4;MAP4 protein	MAP4	P27816-1;P27816;P27816-6;B4DM10;P27816-2;Q05D06;Q6NX68	2.21322e+06	680060
Foocen;Neurite outgrowth inhibitor;Neuroendocrine-specific protein;Neuroendocrine-specific protein C homolog;Reticulon-4;Reticulon-5;RTN-x;Putative uncharacterized protein RTN4;RTN4 protein;Reticulon 4, isoform CRA_a;RTN4;RTN4 isoform B1	KIAA0886;My043;NOGO;RTN4;SP1507;hCG_1784307	Q9NQC3-2;Q9NQC3;Q53R94;Q6IPN0;Q7L7Q6	2.20047e+06	677654
Cyclin-dependent kinase 4 inhibitor A;Cyclin-dependent kinase inhibitor 2A, isoforms 1/2/3;Multiple tumor suppressor 1;p16-INK4a;Cyclin-dependent kinase inhibitor;Cyclin-dependent kinase inhibitor 2A	CDKN2;CDKN2A;MTS1	P42771-2;P42771;A5X2G7;A7LNE7;P42771-1	2.19383e+06	675245
Cyclophilin F;Peptidyl-prolyl cis-trans isomerase F, mitochondrial;Rotamase F;Peptidyl-prolyl cis-trans isomerase	CYP3;PPIF;RP11-342M3.4-004	P30405;B2R6X6;Q5JSI1	2.19069e+06	675245
Iron-sulfur subunit of complex II;Succinate dehydrogenase [ubiquinone] iron-sulfur subunit, mitochondrial;Succinate dehydrogenase complex subunit B;Succinate dehydrogenase complex, subunit B, iron sulfur (Ip)	SDH;SDH1;SDHB	P21912;Q0QEY7;Q70SX8	2.18652e+06	675245
Coatomer subunit zeta-1;Zeta-1-coat protein;Coatomer protein complex, subunit zeta 1 variant;cDNA FLJ59844, highly similar to Coatomer subunit zeta-1	CGI-120;COPZ;COPZ1;HSPC181	P61923;Q53FU3;B4DDX8	2.184e+06	672834
CDC10 protein homolog;Septin-7;cDNA FLJ75185;Predicted protein product of Nbla02942;CDC10 protein variant;Putative uncharacterized protein DKFZp686F17268;cDNA FLJ53636, highly similar to Septin-7;cDNA FLJ54551, highly similar to Septin-7;SEPT7 protein;Septin 7;cDNA FLJ52574, highly similar to Septin-7;Putative uncharacterized protein DKFZp586I031	CDC10;SEPT7;Nbla02942;DKFZp686F17268;DKFZp586I031	Q16181-1;Q16181;A8K3D0;Q3LIE9;Q59EY4;Q16181-2;A4GYY8;B4DPQ6;B4DUD6;Q3B7A3;Q8TC62;B4DNE4;Q5JXL7	2.17601e+06	672834
Basic transcription factor 3-like 4;Transcription factor BTF3 homolog 4;Basic transcription factor 3-like 4, isoform CRA_c;cDNA FLJ14676 fis, clone NT2RP2004013, highly similar to Transcription factor BTF3 homolog 4;BTF3L4 protein	BTF3L4;hCG_2031635	Q96K17;B3KNJ1;Q6PJ77	2.17184e+06	670421
Nucleolar protein EMG1 homolog;Probable ribosome biogenesis protein NEP1;Protein C2f;cDNA FLJ76620, highly similar to Homo sapiens C2f protein (C2F), mRNA;cDNA FLJ60792, highly similar to Probable ribosome biogenesis protein NEP1;cDNA FLJ56921, highly similar to Probable ribosome biogenesis protein NEP1;EMG1 nucleolar protein homolog (S. cerevisiae), isoform CRA_a	C2F;EMG1;hCG_25956	Q92979;A8K6D2;B4DQC7;B4DP65	2.16208e+06	668005
Putrescine aminopropyltransferase;Spermidine synthase	SPS1;SRM;SRML1	P19623	2.15779e+06	668005
Endobrevin;Vesicle-associated membrane protein 8;Putative uncharacterized protein VAMP8	VAMP8	Q9BV40;B8ZZT4	2.14534e+06	665587
eIF3 p110;eIF3 p116;eIF-3-eta;Eukaryotic translation initiation factor 3 subunit 9;Eukaryotic translation initiation factor 3 subunit B;Prt1 homolog;Eukaryotic translation initiation factor 3, subunit 9 eta, 116kDa;Eukaryotic translation initiation factor 3, subunit 9 eta, 116kDa, isoform CRA_b;cDNA FLJ53410, highly similar to Eukaryotic translation initiation factor 3 subunit 9;cDNA FLJ53461, hi…	EIF3B;EIF3S9;hCG_1998988;tcag7.544	P55884-2;P55884;P55884-1;A4D210;B4DV79;B4DXN6;Q86UM1;Q96G38	2.13723e+06	663166
5H9 antigen;CD9 antigen;Cell growth-inhibiting gene 2 protein;Leukocyte antigen MIC3;Motility-related protein;p24;Tetraspanin-29;Putative uncharacterized protein CD9;cDNA FLJ51032, highly similar to CD9 antigen	CD9;GIG2;MIC3;TSPAN29	P21926;A6NNI4;B4DPP0	2.13676e+06	663166
Proteasome chain 13;Proteasome component C10-II;Proteasome subunit beta type-3;Proteasome theta chain	PSMB3	P49720	2.13525e+06	663166
4-trimethylaminobutyraldehyde dehydrogenase;Aldehyde dehydrogenase E3 isozyme;Aldehyde dehydrogenase family 9 member A1;Gamma-aminobutyraldehyde dehydrogenase;R-aminobutyraldehyde dehydrogenase;cDNA FLJ55534, highly similar to 4-trimethylaminobutyraldehyde dehydrogenase (EC 1.2.1.47);cDNA FLJ53231, highly similar to 4-trimethylaminobutyraldehyde dehydrogenase(EC 1.2.1.47);cDNA FLJ51658, highly si…	ALDH4;ALDH7;ALDH9;ALDH9A1;hCG_21745	P49189;B4DE91;B4DX14;B4DXY7;B4DYY1;B9EKV4	2.13501e+06	663166
Putative uncharacterized protein ARPC4;Actin-related protein 2/3 complex subunit 4;Arp2/3 complex 20 kDa subunit	ARPC4;ARC20	C9JWM7;C9J0N8;P59998;C9JUB3;C9JE29;C9JJ59	2.134e+06	660743
H/ACA ribonucleoprotein complex subunit 3;Nucleolar protein 10;Nucleolar protein family A member 3;snoRNP protein NOP10	NOLA3;NOP10	Q9NPE3	2.13315e+06	660743
Collapsin response mediator protein 2;Dihydropyrimidinase-related protein 2;N2A3;Unc-33-like phosphoprotein 2;Dihydropyrimidinase-like 2 short form;cDNA FLJ53166, highly similar to Dihydropyrimidinase-related protein 2;Dihydropyrimidinase-like 2 variant;cDNA FLJ35058 fis, clone OCBBF2018707, highly similar to DIHYDROPYRIMIDINASE RELATED PROTEIN-2	CRMP2;DPYSL2;ULIP2	Q16555;A8K5H2;A9CQZ2;B4DR31;Q53ET2;Q59GB4;Q8NAN9	2.10588e+06	655890
UDP-glucose 6-dehydrogenase;cDNA FLJ60093, highly similar to UDP-glucose 6-dehydrogenase (EC 1.1.1.22);Uridine diphospho-glucose dehydrogenase;UDPglucose dehydrogenase;cDNA FLJ40611 fis, clone THYMU2012690, highly similar to UDP-GLUCOSE 6-DEHYDROGENASE (EC 1.1.1.22);UDP-glucose dehydrogenase, isoform CRA_b	UGDH;GDH;ugd;hCG_38554	O60701;B4DN25;Q9NQ81;Q9NQ82;Q9NQ83;Q9NY20;B3KUU2	2.10533e+06	655890
eIF3 p42;eIF3 p44;eIF-3-delta;Eukaryotic translation initiation factor 3 RNA-binding subunit;Eukaryotic translation initiation factor 3 subunit 4;Eukaryotic translation initiation factor 3 subunit G;cDNA FLJ76297, highly similar to Homo sapiens eukaryotic translation initiation factor 3, subunit 4 delta, 44kDa (EIF3S4), mRNA;EIF3S4 protein	EIF3G;EIF3S4	O75821;A8K5K5;Q6IAM0	2.09907e+06	653459
cDNA FLJ55458, highly similar to Programmed cell death 6-interacting protein;cDNA FLJ56126, highly similar to Programmed cell death 6-interacting protein;Dopamine receptor interacting protein 4;PDCD6IP protein	DRIP4;PDCD6IP	B4DHD2;B7Z5C1;Q4W4Y1;Q6NUS1	2.09821e+06	653459
Macropain chain Z;Multicatalytic endopeptidase complex chain Z;Proteasome subunit beta type-7;Proteasome subunit Z;Proteasome subunit beta type	PSMB7;Z	Q99436;B2RAQ9;Q6IBT1;Q86U62	2.0952e+06	653459
Actin-related protein 2/3 complex subunit 5;Arp2/3 complex 16 kDa subunit	ARC16;ARPC5;RP1-127C7.3-004	O15511-2;O15511;O15511-1;B1ALC0;B3KTE1	2.09413e+06	651026
Macropain subunit C7-I;Multicatalytic endopeptidase complex subunit C7-I;Proteasome component C7-I;Proteasome subunit beta type-2;cDNA FLJ51890, highly similar to Proteasome subunit beta type 2 (EC 3.4.25.1);Proteasome (Prosome, macropain) subunit, beta type, 2, isoform CRA_b;Proteasome beta 2 subunit variant	PSMB2;hCG_1812781	P49721;B7Z478;Q59FJ0	2.0939e+06	651026
Adapter protein GRB2;Growth factor receptor-bound protein 2;Protein Ash;SH2/SH3 adapter GRB2;cDNA, FLJ96637, Homo sapiens growth factor receptor-bound protein 2 (GRB2), mRNA;Growth factor receptor-bound protein 2, isoform CRA_a;cDNA FLJ33691 fis, clone BRAWH2002976, highly similar to GROWTH FACTOR RECEPTOR-BOUND PROTEIN 2;GRB2 protein	ASH;GRB2;hCG_27179	P62993-1;P62993;B0LPF3;B3KR50;Q6ICN0;P62993-2	2.09325e+06	651026
1,2-dihydroxy-3-keto-5-methylthiopentene dioxygenase;Aci-reductone dioxygenase;Membrane-type 1 matrix metalloproteinase cytoplasmic tail-binding protein 1;Submergence-induced protein 2 homolog	ADI1;HMFT1638;MTCBP1	Q9BV57-1;Q9BV57;Q9BV57-2	2.09091e+06	651026
Cytochrome c oxidase polypeptide VIa		O95101	2.09062e+06	651026
cDNA FLJ56334, highly similar to SEC13-related protein;SEC13-like 1 isoform b variant;Protein SEC13 homolog;SEC13-like protein 1;SEC13-related protein;SEC13-like 1 isoform;Putative uncharacterized protein SEC13	D3S1231E;SEC13;SEC13L1;SEC13R	B4DXJ1;Q53GB2;P55735;A4UCS7;Q59FA6;A8MV37;A8MXL6	2.0894e+06	651026
Calcium pump 2;Calcium-transporting ATPase sarcoplasmic reticulum type, slow twitch skeletal muscle isoform;Endoplasmic reticulum class 1/2 Ca(2+) ATPase;Sarcoplasmic/endoplasmic reticulum calcium ATPase 2;Putative uncharacterized protein ATP2A2;ATPase CA++ transporting cardiac muscle slow twitch 2;SERCA Ca(2+)-ATPase;cDNA FLJ55676, highly similar to Sarcoplasmic/endoplasmic reticulum calcium ATP…	ATP2A2;ATP2B	P16615-1;P16615;A6NDN7;P16615-2;B0FYL2;B1PM99;B4DF05	2.08745e+06	651026
Guanine deaminase;Guanine aminohydrolase;p51-nedasin;cDNA FLJ40221 fis, clone TESTI2021736, highly similar to Guanine deaminase (EC 3.5.4.3);cDNA FLJ57145, highly similar to Guanine deaminase (EC 3.5.4.3);cDNA, FLJ78887, highly similar to Guanine deaminase (EC 3.5.4.3);cDNA FLJ60569, highly similar to Guanine deaminase (EC 3.5.4.3)	GDA;RP11-63P12.1-004;GAH;KIAA1258;RP11-63P12.1-002	Q5SZC3;Q9H335;Q9Y2T3;B3KUM3;B4DTY5;Q5SZC7;B4DIP8;Q5SZC6	2.08198e+06	648590
Epoxide hydratase;Epoxide hydrolase 1;Microsomal epoxide hydrolase;cDNA, FLJ93975, highly similar to Homo sapiens epoxide hydrolase 1, microsomal (xenobiotic) (EPHX1), mRNA;EPHX1 protein	EPHX;EPHX1;EPOX	P07099;B2R8N0;Q6FGZ3	2.07773e+06	648590
Chromosome region maintenance 1 protein homolog;Exportin-1;cDNA FLJ42779 fis, clone BRAWH3005300, highly similar to Exportin-1;cDNA FLJ55480, highly similar to Exportin-1;cDNA, FLJ79380, highly similar to Exportin-1	CRM1;XPO1	O14980;B3KWD0;B4DR01;B7ZB16	2.07773e+06	648590
Delta(3),delta(2)-enoyl-CoA isomerase;Diazepam-binding inhibitor-related protein 1;Dodecenoyl-CoA isomerase;DRS-1;Hepatocellular carcinoma-associated antigen 88;Peroxisomal 3,2-trans-enoyl-CoA isomerase;Renal carcinoma antigen NY-REN-1;Peroxisomal D3,D2-enoyl-CoA isomerase isoform 1 variant;PECI protein;cDNA FLJ56683, highly similar to Peroxisomal 3,2-trans-enoyl-CoA isomerase (EC 5.3.3.8);Hepato…	DRS1;HCA88;PECI;HCA64;RP5-1013A10.1-007	O75521-1;O75521;Q53GC8;Q53HG3;Q6IBN4;O75521-2;B4DLL3;Q9NYD2;C9J000;Q5JYK4;Q59E94	2.07441e+06	646152
Putative uncharacterized protein SUMO1;GAP-modifying protein 1;Sentrin;Small ubiquitin-related modifier 1;SMT3 homolog 3;Ubiquitin-homology domain protein PIC1;Ubiquitin-like protein SMT3C;Ubiquitin-like protein UBL1	SUMO1;OK/SW-cl.43;SMT3C;SMT3H3;UBL1	B8ZZN6;P63165;C9J6M7;B9A032;B8ZZJ0	2.06907e+06	646152
Aldehyde dehydrogenase family 7 member A1;Alpha-aminoadipic semialdehyde dehydrogenase;Antiquitin-1;Betaine aldehyde dehydrogenase;Delta1-piperideine-6-carboxylate dehydrogenase;cDNA FLJ56008, highly similar to Aldehyde dehydrogenase family 7 member A1 (EC 1.2.1.3)	ALDH7A1;ATQ1	P49419;B4DMA0;C9J4D7;B4DIC7	2.06711e+06	646152
Transcription elongation factor A protein 1;Transcription elongation factor S-II protein 1;Transcription elongation factor TFIIS.o;cDNA FLJ51911, highly similar to Transcription elongation factor A protein 1	GTF2S;TCEA1;TFIIS	P23193-1;P23193;P23193-2;B7Z4W0	2.0588e+06	643711
Baboon M7 virus receptor;Neutral amino acid transporter B(0);RD114/simian type D retrovirus receptor;Sodium-dependent neutral amino acid transporter type 2;Solute carrier family 1 member 5;cDNA, FLJ79445, highly similar to Neutral amino acid transporter B(0);Solute carrier family 1 (Neutral amino acid transporter), member 5 variant;Neutral amino acid transporter;cDNA FLJ58765, highly similar to N…	ASCT2;M7V1;RDR;RDRC;SLC1A5	Q15758;B7ZB81;Q59ES3;Q71UA6;B4DE27;B4DR77;B4DWS4	2.05715e+06	643711
40 kDa erythrocyte membrane protein;LanC-like protein 1;cDNA, FLJ92709, highly similar to Homo sapiens LanC lantibiotic synthetase component C-like 1 (bacterial) (LANCL1), mRNA;LanC lantibiotic synthetase component C-like 1 (Bacterial), isoform CRA_a;Putative uncharacterized protein LANCL1;LANCL1 protein;cDNA FLJ51489, highly similar to LanC-like protein 1	GPR69A;LANCL1;hCG_16716	O43813;B2R602;Q53TN2;Q6FHH6;B4DGM7	2.05487e+06	641268
3-ketoacyl-CoA thiolase;Acetyl-CoA acyltransferase;Beta-ketothiolase;TP-beta;Trifunctional enzyme subunit beta, mitochondrial;cDNA FLJ59448, highly similar to Trifunctional enzyme subunit beta, mitochondrial;cDNA FLJ55769, highly similar to Trifunctional enzyme subunit beta, mitochondrial;cDNA FLJ56214, highly similar to Trifunctional enzyme subunit beta, mitochondrial;Putative uncharacterized pr…	HADHB;MSTP029	P55084;B4DDC9;B4DY96;B4E2W0;B5MD38	2.05332e+06	641268
TESS;Testin;Testis derived transcript (3 LIM domains);Testis derived transcript (3 LIM domains), isoform CRA_d;cDNA, FLJ96732, highly similar to Homo sapiens testis derived transcript (3 LIM domains) (TES), transcript variant 1, mRNA;Testin isoform 1 variant;cDNA FLJ50681, highly similar to Testin;Putative uncharacterized protein DKFZp586B2022	TES;hCG_39086;tcag7.1;DKFZp586B2022	Q9UGI8-1;Q9UGI8;A4D0U5;B2RDR4;Q53GU1;Q9UGI8-2;A4D0U6;B7Z6L5;Q9Y423	2.0505e+06	641268
ADP-ribosylation factor 4;Putative uncharacterized protein ARF4	ARF2;ARF4	P18085;C9JPM4;C9JAK5	2.04853e+06	641268
Aldehyde dehydrogenase family 18 member A1;Delta-1-pyrroline-5-carboxylate synthase;Gamma-glutamyl kinase;Gamma-glutamyl phosphate reductase;Glutamate 5-kinase;Glutamate-5-semialdehyde dehydrogenase;Glutamyl-gamma-semialdehyde dehydrogenase	ALDH18A1;GSAS;P5CS;PYCS	P54886-1;P54886;P54886-2	2.04803e+06	641268
Complex III subunit 4;Complex III subunit IV;Cytochrome b-c1 complex subunit 4;Cytochrome c1, heme protein, mitochondrial;Ubiquinol-cytochrome-c reductase complex cytochrome c1 subunit;Putative uncharacterized protein	CYC1	P08574;Q8TBT6	2.04427e+06	638822
A6-related protein;Protein tyrosine kinase 9-like;Twinfilin-1-like protein;Twinfilin-2	MSTP011;PTK9L;TWF2	Q6IBS0	2.04103e+06	638822
eIF-3 p48;Eukaryotic translation initiation factor 3 subunit 6;Eukaryotic translation initiation factor 3 subunit E;Viral integration site protein INT-6 homolog;cDNA, FLJ93685, highly similar to Homo sapiens eukaryotic translation initiation factor 3, subunit 6 48kDa (EIF3S6), mRNA;cDNA FLJ42184 fis, clone THYMU2031994, highly similar to Eukaryotic translation initiation factor 3 subunit 6;Eukary…	EIF3E;EIF3S6;INT6;hCG_2008794	P60228;B2R806;B3KW56;Q6IAX5	2.04065e+06	638822
Granzyme A-activated DNase;Metastasis inhibition factor nm23;nm23-H1;Nucleoside diphosphate kinase A;Tumor metastatic process-associated protein	NDPKA;NM23;NME1	P15531-2;P15531;P15531-1	2.04035e+06	638822
Mitochondrial transcription factor 1;Transcription factor 6;Transcription factor 6-like 2;Transcription factor A, mitochondrial;TFAM protein;Putative uncharacterized protein TFAM	TCF6;TCF6L2;TFAM	Q00059;A9QXC6;Q6LES8;A8MRB2;Q05D31;Q3SX57;C9JGW4	2.03095e+06	636373
Alpha-coat protein;Coatomer subunit alpha;HEP-COP;Proxenin;Xenin;Xenopsin-related peptide	COPA	P53621-1;P53621;P53621-2	2.02217e+06	633922
Polypeptide GalNAc transferase 2;Polypeptide N-acetylgalactosaminyltransferase 2;Polypeptide N-acetylgalactosaminyltransferase 2 soluble form;Protein-UDP acetylgalactosaminyltransferase 2;UDP-GalNAc:polypeptide N-acetylgalactosaminyltransferase 2;cDNA FLJ58625, highly similar to Polypeptide N-acetylgalactosaminyltransferase 2 (EC 2.4.1.41);cDNA FLJ58016, highly similar to Polypeptide N-acetylgala…	GALNT2	Q10471;B7Z6K2;B7Z462	2.01709e+06	633922
Protein G7a;Valine--tRNA ligase;Valyl-tRNA synthetase	G7A;VARS;VARS2;DAAP-21F2.2-001;DAMC-117B11.3-001	P26640;B0V043	2.01558e+06	633922
Importin beta-2;Karyopherin beta-2;M9 region interaction protein;Transportin-1	KPNB2;MIP1;TNPO1;TRN	Q92973-1;Q92973;Q92973-2;Q92973-3	2.01282e+06	631468
Putative uncharacterized protein EIF3D;eIF3 p66;eIF-3-zeta;Eukaryotic translation initiation factor 3 subunit 7;Eukaryotic translation initiation factor 3 subunit D;cDNA FLJ53917, highly similar to Eukaryotic translation initiation factor 3 subunit 7;cDNA FLJ51552, highly similar to Eukaryotic translation initiation factor 3 subunit 7;cDNA FLJ58383, highly similar to Eukaryotic translation initia…	EIF3D;EIF3S7	A8MWD3;O15371;B4DTF8;B4DVY1;B4E1K8	2.01095e+06	631468
eIF3 p110;Eukaryotic translation initiation factor 3 subunit 8;Eukaryotic translation initiation factor 3 subunit C;Cell migration-inducing protein 17;cDNA FLJ30804 fis, clone FEBRA2001267, highly similar to Eukaryotic translation initiation factor 3 subunit 8;cDNA FLJ55450, highly similar to Eukaryotic translation initiation factor 3 subunit 8;cDNA FLJ54400, highly similar to Eukaryotic translat…	EIF3C;EIF3CL;EIF3S8	Q99613;A1KYQ7;B3KNZ4;B4DVQ5;B4E1D5;B4E2Z6;Q3B7B9;B5ME19;B4DDN4;B4DRU0;B4DVU3;C9J1F3;C9JJ55	2.00686e+06	631468
Actin-interacting protein 1;NORI-1;WD repeat-containing protein 1;Putative uncharacterized protein WDR1;WD repeat domain 1, isoform CRA_a;WD repeat-containing protein 1 isoform 1 variant;cDNA FLJ45763 fis, clone N1ESE2000698, highly similar to WD repeat protein 1;cDNA FLJ58303, highly similar to WD repeat protein 1	WDR1;hCG_19377	O75083-1;O75083;A8MVA9;Q53GN4;Q53H17;Q59ER5;B3KXN4;O75083-3;B4DY05	2.00169e+06	629011
4F2 light chain;CD98 light chain;Integral membrane protein E16;Large neutral amino acids transporter small subunit 1;L-type amino acid transporter 1;Solute carrier family 7 member 5;y+ system cationic amino acid transporter;Large neutral amino acids transporter 1;Solute carrier family 7 (Cationic amino acid transporter, y+ system), member 5	CD98LC;LAT1;MPE16;SLC7A5	Q01650;Q2MCL6;Q8IV97	2.0006e+06	629011
Acidic leucine-rich nuclear phosphoprotein 32 family member E;LANP-like protein;Acidic (Leucine-rich) nuclear phosphoprotein 32 family, member E variant;Acidic (Leucine-rich) nuclear phosphoprotein 32 family, member E;cDNA FLJ54218, highly similar to Acidic leucine-rich nuclear phosphoprotein 32 family member E	ANP32E;RP4-790G17.1-004	Q9BTT0;Q53F20;Q5TB19;B4E0D5	1.99882e+06	629011
ER-Golgi intermediate compartment 53 kDa protein;Gp58;Intracellular mannose-specific lectin MR60;Lectin mannose-binding 1;Protein ERGIC-53;LMAN1 protein;cDNA, FLJ93313, highly similar to Homo sapiens lectin, mannose-binding, 1 (LMAN1), mRNA;cDNA FLJ57897, highly similar to ERGIC-53 protein;Lectin, mannose-binding, 1 variant	ERGIC53;F5F8D;LMAN1	P49257;A0PJ85;B2R774;B4DVV0;Q53FS4	1.99527e+06	629011
cDNA FLJ36192 fis, clone TESTI2027450, highly similar to Eukaryotic translation initiation factor 3 subunit 5;HCG1784554, isoform CRA_a;eIF3 p47;eIF-3-epsilon;Eukaryotic translation initiation factor 3 subunit 5;Eukaryotic translation initiation factor 3 subunit F;cDNA FLJ52478, highly similar to Eukaryotic translation initiation factor 3 subunit 5;cDNA FLJ52696, highly similar to Eukaryotic tran…	hCG_1784554;EIF3F;EIF3S5	B3KSH1;O00303;B4DEW9;B4DMT5	1.99049e+06	626552
Activator of 90 kDa heat shock protein ATPase homolog 1;p38;cDNA FLJ56675, highly similar to Activator of 90 kDa heat shock protein ATPase homolog 1	AHSA1;C14orf3;HSPC322	O95433;B2R9L2;B4DUR9	1.99018e+06	626552
Oncogene c-mel;Ras-related protein Rab-8A;cDNA FLJ53028, highly similar to Ras-related protein Rab-8A	MEL;RAB8;RAB8A	P61006;B4DEK7	1.98889e+06	626552
Protein BUD31 homolog;Protein EDG-2;Protein G10 homolog;Putative uncharacterized protein BUD31;BUD31 homolog (Yeast), isoform CRA_b;cDNA FLJ53814, highly similar to Protein G10 homolog;cDNA, FLJ79376, highly similar to Protein G10 homolog	BUD31;EDG2;hCG_2023859	P41223;A4D274;C9JNV2;B7Z4S9;C9JCD9	1.98519e+06	626552
COP9 signalosome complex subunit 4;JAB1-containing signalosome subunit 4;cDNA FLJ10286 fis, clone HEMBB1001384, highly similar to COP9 signalosome complex subunit 4;cDNA FLJ36919 fis, clone BRACE2003987, highly similar to COP9 signalosome complex subunit 4;COP9 constitutive photomorphogenic homolog subunit 4 (Arabidopsis), isoform CRA_a;COP9 signalosome subunit 4 variant	COPS4;CSN4;hCG_20211	Q9BT78;B3KM48;B3KST5;Q53FV3	1.98012e+06	624090
cDNA FLJ77779, highly similar to Homo sapiens phosphoribosylformylglycinamidine synthase (FGAR amidotransferase) (PFAS), mRNA;Phosphoribosylformylglycinamidine synthase (FGAR amidotransferase), isoform CRA_b;cDNA FLJ75059, highly similar to Homo sapiens phosphoribosylformylglycinamidine synthase (FGAR amidotransferase) (PFAS), mRNA;cDNA FLJ61288, highly similar to Phosphoribosylformylglycinamidin…	hCG_31283;PFAS;KIAA0361	A8K8N7;A8K9T9;B4DJ26;Q6P4B4;Q9BR56;O15067	1.97946e+06	624090
Complex I-19kD;Complex I-PGIV;NADH dehydrogenase [ubiquinone] 1 alpha subcomplex subunit 8;NADH-ubiquinone oxidoreductase 19 kDa subunit;cDNA, FLJ94833, Homo sapiens NADH dehydrogenase (ubiquinone) 1 alpha subcomplex, 8, 19kDa (NDUFA8), mRNA;NADH dehydrogenase (Ubiquinone) 1 alpha subcomplex, 8, 19kDa;cDNA FLJ52138, highly similar to NADH dehydrogenase (ubiquinone) 1 alpha subcomplex subunit 8 (E…	NDUFA8;hCG_29045;RP11-456D21.1-001	P51970;B1AM93;B7Z768	1.97553e+06	624090
Lon protease homolog, mitochondrial;Lon protease-like protein;LONHs;Mitochondrial ATP-dependent protease Lon;Serine protease 15;Lon protease homolog;LONP1 protein	LONP1;PRSS15	P36776;B3KPH8;B3KU28;B3KXS5;B4DPX0;Q2VPA0;Q8N8K8;A4VCH6	1.96676e+06	621625
Pre-mRNA-splicing factor SF3b 155 kDa subunit;Spliceosome-associated protein 155;Splicing factor 3B subunit 1;SF3B1 protein;Putative uncharacterized protein DKFZp434M052	SAP155;SF3B1;DKFZp434M052	O75533;A0JLT9;A0PJH5;Q32Q20;Q7Z497;Q9NTB4	1.9616e+06	619158
Paraspeckle protein 2;RNA-binding motif protein 14;RNA-binding protein 14;RRM-containing coactivator activator/modulator;Synaptotagmin-interacting protein;RNA binding motif protein 14 variant	RBM14;SIP	Q96PK6-1;Q96PK6;Q59GV2	1.96001e+06	619158
Clathrin light chain B	CLTB	P09497-2;P09497;P09497-1	1.95982e+06	619158
Ezrin-radixin-moesin-binding phosphoprotein 50;Na(+)/H(+) exchange regulatory cofactor NHE-RF1;Regulatory cofactor of Na(+)/H(+) exchanger;Sodium-hydrogen exchanger regulatory factor 1;Solute carrier family 9 isoform A3 regulatory factor 1;cDNA, FLJ92860, highly similar to Homo sapiens solute carrier family 9 (sodium/hydrogen exchanger), member 3 regulator 1 (SLC9A3R1), mRNA;cDNA FLJ46618 fis, cl…	NHERF;NHERF1;SLC9A3R1;hCG_29833	O14745;B2R6A3;B3KY21	1.95296e+06	616688
3,2-trans-enoyl-CoA isomerase, mitochondrial;Delta(3),Delta(2)-enoyl-CoA isomerase;Dodecenoyl-CoA isomerase;DCI protein;Dodecenoyl-Coenzyme A delta isomerase (3,2 trans-enoyl-Coenzyme A isomerase), isoform CRA_a	DCI;hCG_41028	P42126-1;P42126;Q96DC0;P42126-2	1.93983e+06	614215
Cellular nucleic acid-binding protein;Zinc finger protein 9;cDNA FLJ61146, highly similar to Cellular nucleic acid-binding protein;Cellular nucleic acid binding protein beta variant 2;Cellular nucleic acid binding protein;cDNA FLJ77718	CNBP;RNF163;ZNF9	P62633-1;P62633;P62633-2;P62633-3;B4DP17;Q4JGY0;Q6T598;A8K7V4	1.93715e+06	614215
CLL-associated antigen KW-7;Dense fine speckles 70 kDa protein;Lens epithelium-derived growth factor;PC4 and SFRS1-interacting protein;Transcriptional coactivator p75/p52	DFS70;LEDGF;PSIP1;PSIP2	O75475-1;O75475;O75475-2	1.93027e+06	611739
Cystathionine gamma-lyase;Gamma-cystathionase;cDNA FLJ50357, highly similar to Cystathionine gamma-lyase (EC 4.4.1.1)	CTH	P32929-1;P32929;B4E1R2;P32929-2	1.92304e+06	609260
SF3a60;Spliceosome-associated protein 61;Splicing factor 3A subunit 3;cDNA FLJ78246, highly similar to Homo sapiens splicing factor 3a, subunit 3, 60kDa (SF3A3), mRNA;cDNA FLJ78053, highly similar to Homo sapiens splicing factor 3a, subunit 3, 60kDa (SF3A3), mRNA;cDNA FLJ46581 fis, clone THYMU3043200, highly similar to Splicing factor 3A subunit 3;Splicing factor 3a, subunit 3 variant;cDNA FLJ587…	SAP61;SF3A3	Q12874;A8K566;A8K7V1;B3KY12;Q53HM6;B4DW90	1.92294e+06	609260
Putative RNA-binding protein Luc7-like 2;cDNA FLJ36545 fis, clone TRACH2006670, highly similar to RNA-binding protein Luc7-like 2;cDNA FLJ55988, highly similar to RNA-binding protein Luc7-like 2;cDNA FLJ55994, highly similar to RNA-binding protein Luc7-like 2;cDNA FLJ34725 fis, clone MESAN2005958, highly similar to RNA-binding protein Luc7-like 2;cDNA FLJ36762 fis, clone UTERU2018955, highly simi…	CGI-59;CGI-74;LUC7L2	Q9Y383-1;Q9Y383;B3KSL5;B7Z4Q3;B7Z500;Q9Y383-2;B3KRR1;B3KSP8	1.91801e+06	609260
Actin-like protein 3;Actin-related protein 3;cDNA FLJ51082, highly similar to Actin-like protein 3;cDNA FLJ52521, highly similar to Actin-like protein 3;cDNA FLJ51148, highly similar to Actin-like protein 3;cDNA FLJ52434, highly similar to Actin-like protein 3;cDNA, FLJ79112, highly similar to Actin-like protein 3;cDNA, FLJ79295, highly similar to Actin-like protein 3;ARP3 actin-related protein 3…	ACTR3;ARP3;hCG_26669	P61158;B4DT29;B4DTI0;B4DXW1;Q53QM2;Q59FV6	1.91639e+06	609260
Peptidyl-prolyl cis-trans isomerase-like 1;Rotamase PPIL1	CGI-124;CYPL1;PPIL1;UNQ2425/PRO4984	Q9Y3C6	1.91276e+06	606779
Endoplasmic reticulum resident protein 18;Endoplasmic reticulum resident protein 19;hTLP19;Thioredoxin domain-containing protein 12;Thioredoxin-like protein p19	TLP19;TXNDC12;UNQ713/PRO1376	O95881	1.91199e+06	606779
Endosulfine alpha;Putative uncharacterized protein ENSA;Alpha-endosulfine;ARPP-19e	ENSA;RP11-54A4.10-004	Q5T5H1;C9JUF4;O43768-4;O43768;O43768-3;A6NMQ3;O43768-1;O43768-2;O43768-7;O43768-5;O43768-6;O43768-8	1.91129e+06	606779
DTDP-4-keto-6-deoxy-D-glucose 4-reductase;Methionine adenosyltransferase 2 subunit beta;Methionine adenosyltransferase II beta;cDNA FLJ76904, highly similar to Homo sapiens methionine adenosyltransferase II, beta (MAT2B), transcript variant 2, mRNA;cDNA FLJ55836, highly similar to Homo sapiens methionine adenosyltransferase II, beta (MAT2B), transcript variant 2, mRNA	MAT2B;MSTP045;Nbla02999;TGR;UNQ2435/PRO4995	Q9NZL9-1;Q9NZL9;A8K7A4;Q9NZL9-3;B7Z1X8	1.90803e+06	606779
Aminoacyl tRNA synthase complex-interacting multifunctional protein 2;Multisynthase complex auxiliary component p38;Protein JTV-1;cDNA, FLJ93510, highly similar to Homo sapiens JTV1 gene (JTV1), mRNA;Putative uncharacterized protein AIMP2	AIMP2;JTV1;PRO0992	Q13155;B2R7M3;A8MU58	1.90028e+06	604295
Arsenic-transactivated protein;Chromatin accessibility complex 17 kDa protein;DNA polymerase epsilon subunit 3;DNA polymerase epsilon subunit p17;DNA polymerase II subunit 3	CHRAC17;POLE3	Q9NRF9	1.8904e+06	601808
UDP-glucose pyrophosphorylase;UTP--glucose-1-phosphate uridylyltransferase;Putative uncharacterized protein UGP2	UGP1;UGP2	Q16851-2;Q16851;C9JNZ1	1.88957e+06	601808
CBF5 homolog;Dyskerin;H/ACA ribonucleoprotein complex subunit 4;Nopp140-associated protein of 57 kDa;Nucleolar protein family A member 4;Nucleolar protein NAP57;snoRNP protein DKC1;Putative uncharacterized protein DKC1	DKC1;NOLA4	O60832;A8MUT5;A8MV56;C9JWG8;C9IYT0	1.88529e+06	601808
Dpy-30-like protein;Protein dpy-30 homolog;cDNA FLJ58897, moderately similar to Dpy-30-like protein;Dpy-30-like protein, isoform CRA_b	DPY30;hCG_2039808;LOC84661	Q9C005;B4DIS3;C9JW13	1.88396e+06	599318
Aromatic esterase 2;Serum aryldialkylphosphatase 2;Serum paraoxonase/arylesterase 2;cDNA, FLJ96200, highly similar to Homo sapiens paraoxonase 2 (PON2), mRNA;cDNA FLJ54305, highly similar to Serum paraoxonase/arylesterase 2 (EC 3.1.1.2);cDNA FLJ55597, highly similar to Serum paraoxonase/arylesterase 2 (EC 3.1.1.2)	PON2	Q15165-2;Q15165;B2RCP9;B4DKM6;B4DW02	1.88196e+06	599318
CDC46 homolog;DNA replication licensing factor MCM5;P1-CDC46;cDNA FLJ78580, highly similar to Homo sapiens MCM5 minichromosome maintenance deficient 5, cell division cycle 46 (MCM5), mRNA;cDNA, FLJ92902, Homo sapiens MCM5 minichromosome maintenance deficient 5, celldivision cycle 46 (S. cerevisiae) (MCM5), mRNA;MCM5 minichromosome maintenance deficient 5, cell division cycle 46 (S. cerevisiae), i…	CDC46;MCM5;hCG_41525;RP5-824I19__A.1-001;RP5-824I19__A.1-002	P33992;A8K521;B1AHB0;B4DQ39;Q53FG5;B1AHB1;B3KVF0;B4DVK5;Q59F49	1.87872e+06	599318
GDP-D-mannose dehydratase;GDP-mannose 4,6 dehydratase;cDNA, FLJ94599, highly similar to Homo sapiens GDP-mannose 4,6-dehydratase (GMDS), mRNA	GMDS	O60547;B2R9X3	1.87501e+06	599318
DNA replication licensing factor MCM6;p105MCM;cDNA FLJ51591, highly similar to DNA replication licensing factor MCM6;Putative uncharacterized protein MCM6	MCM6	Q14566;B4DRF6;Q4ZG57	1.87104e+06	596825
Actin-related protein 2/3 complex subunit 2;Arp2/3 complex 34 kDa subunit;Actin related protein 2/3 complex, subunit 2, 34kDa, isoform CRA_a;cDNA FLJ76076, highly similar to Homo sapiens actin related protein 2/3 complex, subunit 2, 34kDa (ARPC2), transcript variant 2, mRNA;Putative uncharacterized protein ARPC2;PNAS-139	ARC34;ARPC2;PRO2446;hCG_16304	O15144;Q53R19;Q9BXV5	1.87009e+06	596825
AL5;G antigen 9;G antigen family B member 1;Prostate-associated gene 1 protein	GAGE9;GAGEB1;PAGE1	O75459	1.86976e+06	596825
HBV pre-S2 trans-regulated protein 2;Mitochondrial ribonuclease P protein 1;Renal carcinoma antigen NY-REN-49;RNA (guanine-9-)-methyltransferase domain-containing protein 1;Putative uncharacterized protein RG9MTD1	MRPP1;RG9MTD1	Q7L0Y3;C9JVB6	1.86648e+06	596825
3-phosphoadenosine-5-phosphosulfate synthase;Adenosine-5-phosphosulfate 3-phosphotransferase;Adenylylsulfate 3-phosphotransferase;Adenylyl-sulfate kinase;APS kinase;ATP-sulfurylase;Bifunctional 3-phosphoadenosine 5-phosphosulfate synthase 2;Sulfate adenylate transferase;Sulfate adenylyltransferase;Sulfurylase kinase 2;cDNA FLJ53931, highly similar to Bifunctional 3-phosphoadenosine5-phosphosulfat…	ATPSK2;PAPSS2;hCG_23331;RP11-77F13.2-001	O95340-2;O95340;B4DWB5;O95340-1;Q5TB52;Q9UIR2	1.86576e+06	596825
Coiled-coil domain-containing protein 47	CCDC47;GK001;MSTP041;PSEC0077	Q96A33-1;Q96A33;Q96A33-2	1.86488e+06	594329
Ribonucleoside-diphosphate reductase large subunit;Ribonucleoside-diphosphate reductase subunit M1;Ribonucleotide reductase large subunit;Ribonucleoside-diphosphate reductase;cDNA FLJ51133, highly similar to Ribonucleoside-diphosphate reductase large subunit (EC 1.17.4.1);cDNA FLJ51135, highly similar to Ribonucleoside-diphosphate reductase large subunit (EC 1.17.4.1)	RR1;RRM1	P23921;B4DNN4;B4E0I8;Q53GZ5;B4DS95;B4DXB0;B4DXD1	1.86411e+06	594329
Pyruvate carboxylase, mitochondrial;Pyruvic carboxylase	PC	P11498	1.86411e+06	594329
eIF-4F 25 kDa subunit;Eukaryotic translation initiation factor 4E;mRNA cap-binding protein;cDNA FLJ58061, highly similar to Eukaryotic translation initiation factor 4E;cDNA FLJ55157, highly similar to Eukaryotic translation initiation factor 4E	EIF4E;EIF4EL1;EIF4F	A8MX72;P06730;B7Z2T1;B7Z6V1;Q32Q75	1.86358e+06	594329
Prefoldin subunit 4;Protein C-1;cDNA, FLJ92340, highly similar to Homo sapiens prefoldin 4 (PFDN4), mRNA	PFD4;PFDN4	Q9NQP4;B2R548	1.85493e+06	591830
Spermidine aminopropyltransferase;Spermine synthase;cDNA FLJ50114, highly similar to Spermine synthase (EC 2.5.1.22)	SMS	P52788-1;P52788;P52788-2;C9JVF5;B4DE40	1.84926e+06	591830
cDNA, FLJ92904, highly similar to Homo sapiens casein kinase 2, alpha 1 polypeptide (CSNK2A1), mRNA;Casein kinase II alpha 1 subunit isoform a;CSNK2A1 protein;Casein kinase II subunit alpha;Casein kinase 2 alpha isoform;Casein kinase II alpha subunit;HCG21984;Casein kinase 2, alpha 1 polypeptide, isoform CRA_b;cDNA FLJ57289, highly similar to Casein kinase II subunit alpha (EC 2.7.11.1)	CSNK2A1;CK2A1;hCG_21984;hCG_39868	B2R6D7;B5BUH5;Q5U5J2;P68400;Q2I0Y7;Q8NEV1;B4DYS6	1.84645e+06	591830
L-3-phosphoserine phosphatase;O-phosphoserine phosphohydrolase;Phosphoserine phosphatase;Phosphoserine phosphatase variant;Putative uncharacterized protein PSPH	PSPH	P78330;Q53EY1;C9JBI3	1.84565e+06	591830
Tubulin--tyrosine ligase-like protein 12;Tubulin tyrosine ligase-like family, member 12	KIAA0153;TTLL12;Z82214.4-003	Q14166;B1AH89	1.8455e+06	591830
Differentiation-dependent protein A4;Intestinal membrane A4 protein;Proteolipid protein 2;Putative uncharacterized protein PLP2	A4;PLP2	Q04941;A6NDT7	1.84228e+06	589329
Cytochrome c-releasing factor 21;Gamma-glutamylcyclotransferase;cDNA FLJ11717 fis, clone HEMBA1005241;Putative uncharacterized protein GGCT	C7orf24;CRF21;GGCT	O75223-1;O75223;B3KMN7;B8ZZN4;B8ZZK2	1.83999e+06	589329
Conjugase;Gamma-glutamyl hydrolase;Gamma-Glu-X carboxypeptidase;GH;cDNA FLJ76254, highly similar to Homo sapiens gamma-glutamyl hydrolase (GGH), mRNA;cDNA FLJ55415, highly similar to Gamma-glutamyl hydrolase (EC 3.4.19.9)	GGH	Q92820;A8K335;B4DVI2	1.83493e+06	586824
Chromatin assembly factor 1 subunit C;Chromatin assembly factor I p48 subunit;Histone-binding protein RBBP4;Nucleosome-remodeling factor subunit RBAP48;Retinoblastoma-binding protein 4;Retinoblastoma-binding protein p48;cDNA FLJ53908, highly similar to Histone-binding protein RBBP4;cDNA FLJ50184, highly similar to Histone-binding protein RBBP4;Putative uncharacterized protein RBBP4	RBAP48;RBBP4	Q09028;B4DRH0;B4DRT0;C9JPP3	1.83405e+06	586824
Alpha-tubulin 6;Tubulin alpha-1C chain;Tubulin alpha-6 chain;Tubulin alpha 6 variant;cDNA FLJ55956, highly similar to Tubulin alpha-6 chain;TUBA1C protein	TUBA1C;TUBA6	Q9BQE3;Q53GA7;B7Z1K5;Q8N532	1.83393e+06	586824
Coatomer subunit gamma;Gamma-coat protein;cDNA FLJ77708, highly similar to Homo sapiens coatomer protein complex, subunit gamma (COPG), mRNA;cDNA FLJ10862 fis, clone NT2RP4001574, highly similar to Coatomer subunit gamma;cDNA FLJ41945 fis, clone PLACE6019676, highly similar to Coatomer subunit gamma;Coatomer protein complex, subunit gamma, isoform CRA_a;Gamma1-COP;COPG protein	COPG;COPG1;hCG_1791262	Q9Y678;A8K6M8;B3KMF6;B3KW21;Q54AC4;Q8WUI6	1.83291e+06	586824
Bcl-XL-binding protein v68;Phosphoglycerate mutase family member 5;Serine/threonine-protein phosphatase PGAM5, mitochondrial;Phosphoglycerate mutase 5, long isoform;Putative uncharacterized protein PXMP2	PGAM5;PGAM5-L;PXMP2	Q96HS1-1;Q96HS1;A9LN06;C9IZY7;Q96HS1-2	1.83198e+06	586824
Histidine--tRNA ligase;Histidyl-tRNA synthetase, cytoplasmic;cDNA FLJ42841 fis, clone BRCOC2003213, highly similar to Histidyl-tRNA synthetase (EC 6.1.1.21);Histidyl-tRNA synthetase, isoform CRA_a;Histidyl-tRNA synthetase;cDNA FLJ53703, highly similar to Histidyl-tRNA synthetase (EC 6.1.1.21);cDNA FLJ53452, highly similar to Histidyl-tRNA synthetase (EC 6.1.1.21);cDNA FLJ58554, highly similar to …	HARS;HRS;hCG_1782886	P12081;B3KWE1;Q52NV4;B4DDD8;B4DHQ1;B4DY73;B4E1C5;B4DEA2;C9JWK3	1.83148e+06	586824
Putative uncharacterized protein FAM98B;Protein FAM98B	FAM98B	A8MUW5;Q52LJ0	1.82563e+06	586824
CDGSH iron sulfur domain-containing protein 2;Endoplasmic reticulum intermembrane small protein;MitoNEET-related 1 protein;Nutrient-deprivation autophagy factor-1	CDGSH2;CISD2;ERIS;ZCD2	Q8N5K1	1.82251e+06	584316
Histone H2A type 2-B;Histone H2A	HIST2H2AB	Q8IUE6;A2RUA4	1.82174e+06	584316
Dnm1p/Vps1p-like protein;Dynamin family member proline-rich carboxyl-terminal domain less;Dynamin-1-like protein;Dynamin-like protein;Dynamin-like protein 4;Dynamin-like protein IV;Dynamin-related protein 1;Dynamin-like protein DYNIV-11 variant;cDNA FLJ56381, highly similar to Dynamin-1-like protein (EC 3.6.5.5);cDNA FLJ59504, highly similar to Dynamin-1-like protein (EC 3.6.5.5)	DLP1;DNM1L;DRP1	O00429-1;O00429;B4DSU8;Q59GN9;O00429-3;B4DYR6;O00429-5;B4DGC9	1.81648e+06	584316
Adipocyte acid phosphatase;Low molecular weight cytosolic acid phosphatase;Low molecular weight phosphotyrosine protein phosphatase;Red cell acid phosphatase 1;Acid phosphatase 1 isoform c variant;Putative uncharacterized protein ACP1	ACP1	P24666-1;P24666;Q59EH3;B5MCC7;C9J4E5;P24666-2;C9JNS5;P24666-3	1.81488e+06	581806
6-phosphofructokinase, muscle type;Phosphofructo-1-kinase isozyme A;Phosphofructokinase 1;Phosphohexokinase;cDNA FLJ56281, highly similar to 6-phosphofructokinase, muscle type (EC 2.7.1.11);PFKM protein;Phosphofructokinase	PFKM;PFKX	P08237-1;P08237;B4E162;P08237-2;Q96I60;Q7KYX9	1.81279e+06	581806
L-isoaspartyl protein carboxyl methyltransferase;Protein L-isoaspartyl/D-aspartyl methyltransferase;Protein-beta-aspartate methyltransferase;Protein-L-isoaspartate(D-aspartate) O-methyltransferase;Protein-L-isoaspartate O-methyltransferase	PCMT1	P22061-1;P22061;B7Z972	1.8079e+06	581806
Cytochrome c oxidase polypeptide VIIc;Cytochrome c oxidase subunit 7C, mitochondrial;Cytochrome c oxidase VIIc	COX7C	P15954;Q71U45	1.80737e+06	581806
Aging-associated gene 13 protein;Protein S100-A16;Protein S100-F;S100 calcium-binding protein A16	AAG13;S100A16;S100F	Q96FQ6	1.80372e+06	579292
Coiled-coil domain-containing protein 58;Putative uncharacterized protein CCDC58	CCDC58	Q4VC31;C9IYL2;C9JQ41	1.80042e+06	579292
Signal sequence receptor subunit gamma;Translocon-associated protein subunit gamma;Putative uncharacterized protein SSR3;cDNA FLJ52061, highly similar to Translocon-associated protein subunit gamma	SSR3;TRAPG	Q9UNL2;C9JA28;B4E2P2;C9J365	1.7954e+06	579292
Histone H1x	H1FX	Q92522	1.79512e+06	579292
Leucine--tRNA ligase;Leucyl-tRNA synthetase, cytoplasmic;cDNA, FLJ96156, highly similar to Homo sapiens leucyl-tRNA synthetase (LARS), mRNA;cDNA FLJ58157, highly similar to Leucyl-tRNA synthetase, cytoplasmic (EC 6.1.1.4);LARS protein;cDNA FLJ58533, highly similar to Leucyl-tRNA synthetase, cytoplasmic (EC 6.1.1.4);cDNA FLJ45065 fis, clone BRAWH3024506, highly similar to Leucyl-tRNA synthetase, c…	KIAA1352;LARS;PIG44;DKFZp762P233	Q9P2J5;A7E266;B2RCM2;B4DER1;Q6NVI4;B4DJ10;A2RRR4;B3KXA9;B4E266;Q2TU79;Q9H8E3;Q9HAM7;Q9NPU8;Q9NVC0;Q9NVP8	1.79389e+06	576775
ERT1;Extracellular signal-regulated kinase 2;MAP kinase isoform p42;Mitogen-activated protein kinase 1;Mitogen-activated protein kinase 2;cDNA FLJ58314, highly similar to Mitogen-activated protein kinase 1 (EC 2.7.11.24);Mitogen-activated protein kinase 1, isoform CRA_a;Extracellular signal-regulated kinase-2 splice variant	ERK2;MAPK1;PRKM1;PRKM2;hCG_32557	P28482;B4DHN0;Q1HBJ4;Q499G7;A8CZ64	1.79081e+06	576775
Acetylcholinesterase-associated protein;Brain acetylcholinesterase putative membrane anchor;Protein CutA;Putative uncharacterized protein CUTA	ACHAP;C6orf82;CUTA	O60888-2;O60888;O60888-1;O60888-3;C9IZG4	1.79011e+06	576775
cDNA FLJ51656, highly similar to Actin-like protein 2;Actin-like protein 2;Actin-related protein 2;ACTR2 protein;cDNA FLJ51655, highly similar to Actin-like protein 2	ACTR2;ARP2	B4DHK9;P61160;Q8IY98;B4DWQ5	1.78995e+06	576775
Monocarboxylate transporter 3;Monocarboxylate transporter 4;Solute carrier family 16 member 3;Solute carrier family 16, member 3 variant	MCT3;MCT4;SLC16A3	O15427;Q53G91	1.78878e+06	576775
Alien homolog;COP9 signalosome complex subunit 2;JAB1-containing signalosome subunit 2;Thyroid receptor-interacting protein 15;COP9 constitutive photomorphogenic homolog subunit 2 variant;cDNA, FLJ93029, highly similar to Homo sapiens COP9 constitutive photomorphogenic homolog subunit 2 (Arabidopsis) (COPS2), mRNA;cDNA FLJ52928, highly similar to COP9 signalosome complex subunit 2	COPS2;CSN2;TRIP15	P61201-2;P61201;Q59EL2;P61201-1;B2R6N0;B4DIH5;Q53HJ0	1.78606e+06	576775
cDNA, FLJ93378, highly similar to Homo sapiens MCM3 minichromosome maintenance deficient 3 (S. cerevisiae) (MCM3), mRNA;cDNA FLJ55599, highly similar to DNA replication licensing factor MCM3;MCM3 minichromosome maintenance deficient 3 (S. cerevisiae), isoform CRA_b;Minichromosome maintenance protein 3 variant;DNA polymerase alpha holoenzyme-associated protein P1;DNA replication licensing factor M…	hCG_22498;MCM3;HCC5	B2R7C5;B4DWW4;Q53HJ4;P25205;B4DS46;B4DUQ9;Q8NHX6	1.7859e+06	576775
Ubiquitin carrier protein D3;Ubiquitin-conjugating enzyme E2 D3;Ubiquitin-conjugating enzyme E2(17)KB 3;Ubiquitin-conjugating enzyme E2-17 kDa 3;Ubiquitin-protein ligase D3;Ubiquitin carrier protein D2;Ubiquitin-conjugating enzyme E2 D2;Ubiquitin-conjugating enzyme E2(17)KB 2;Ubiquitin-conjugating enzyme E2-17 kDa 2;Ubiquitin-protein ligase D2;Ubiquitin carrier protein	UBCH5C;UBE2D3;UBC4;UBCH5B;UBE2D2;hCG_26910;PUBC1	P61077-3;P61077;P61077-1;P61077-2;P62837;Q96RP6	1.78342e+06	574256
Isopentenyl pyrophosphate isomerase 1;Isopentenyl-diphosphate Delta-isomerase 1;Putative uncharacterized protein IDI1	IDI1	Q13907-2;Q13907;Q13907-1;C9JKM8	1.7829e+06	574256
Chloride intracellular channel protein 4;Intracellular chloride ion channel protein p64H1;cDNA FLJ61180, highly similar to Chloride intracellular channel protein 4;cDNA, FLJ96000, Homo sapiens chloride intracellular channel 4 (CLIC4), mRNA;Chloride intracellular channel 4;Chloride intracellular channel 4, isoform CRA_b;CLIC4 protein;cDNA FLJ10762 fis, clone NT2RP4000008, moderately similar to CHL…	CLIC4;hCG_24047;RP11-108J9.1-001	Q9Y696;B4DWC4;Q6FIC5;Q9NVF8;B3KTR3	1.78226e+06	574256
Protein SDP3;Sorting nexin-3	SNX3	O60493-1;O60493;A8K0B1;O60493-4;O60493-3	1.78178e+06	574256
26S protease regulatory subunit 4;26S proteasome AAA-ATPase subunit RPT2;Proteasome 26S subunit ATPase 1;cDNA FLJ58247, highly similar to 26S protease regulatory subunit 4;Proteasome 26S ATPase subunit 1 variant;cDNA, FLJ93843, Homo sapiens proteasome (prosome, macropain) 26S subunit, ATPase, 1(PSMC1), mRNA;Proteasome (Prosome, macropain) 26S subunit, ATPase, 1;Proteasome (Prosome, macropain) 26S…	PSMC1;hCG_2029049	P62191;B4DR63;Q53HB3;Q53XL8;Q6NW36	1.77908e+06	574256
Defender against cell death 1;Dolichyl-diphosphooligosaccharide--protein glycosyltransferase subunit DAD1;Defender against cell death 1 variant	DAD1	P61803;Q53G02	1.77725e+06	574256
Cell cycle progression restoration gene 3 protein;DnaJ homolog subfamily A member 2;Dnj3;HIRA-interacting protein 4;Renal carcinoma antigen NY-REN-14	CPR3;DNAJA2;HIRIP4	O60884	1.77483e+06	571733
Putative uncharacterized protein GNAS;GNAS complex locus	GNAS	A6NI00;Q5FWY2	1.77048e+06	571733
Putative uncharacterized protein DKFZp686H16220	DKFZp686H16220	Q5HYL3	1.77033e+06	571733
DNA topoisomerase 1;DNA topoisomerase I;Topoisomerase (DNA) I;TOP1 protein;Putative uncharacterized protein	TOP1	P11387;B9EG90;Q6NWZ5;Q6PK95;Q9BVT2	1.76806e+06	571733
Selenium binding protein 1;56 kDa selenium-binding protein;Selenium-binding protein 1;cDNA FLJ52715, highly similar to Selenium-binding protein 1;cDNA FLJ61035, highly similar to Selenium-binding protein 1	RP11-126K1.7-006;SELENBP1;SBP;RP11-126K1.7-019	A6PVW9;Q13228-1;Q13228;B4DPI7;Q13228-2;B4E1F3;A6PVX1	1.76778e+06	571733
cDNA FLJ56357, highly similar to Homo sapiens apolipoprotein A-I binding protein (APOA1BP), mRNA;Apolipoprotein A-I-binding protein;YjeF N-terminal domain-containing protein 1	AIBP;APOA1BP;YJEFN1	B4DP80;Q8NCW5-1;Q8NCW5;Q8NCW5-2	1.76388e+06	569207
Alcohol dehydrogenase [NADP+];Aldehyde reductase;Aldo-keto reductase family 1 member A1	AKR1A1;ALDR1;ALR	P14550	1.76208e+06	569207
DnaJ homolog subfamily B member 1;DnaJ protein homolog 1;Heat shock 40 kDa protein 1;Human DnaJ protein 1;cDNA FLJ59093, highly similar to DnaJ homolog subfamily B member 1;cDNA, FLJ93008, Homo sapiens DnaJ (Hsp40) homolog, subfamily B, member 1 (DNAJB1),mRNA;DnaJ (Hsp40) homolog, subfamily B, member 1, isoform CRA_a;DNAJB1 protein	DNAJ1;DNAJB1;HDJ1;HSPF1;hCG_1776318	P25685;B4DX52;Q6FHS4;Q6FI51	1.75842e+06	569207
Surfeit locus protein 4;cDNA FLJ50444, highly similar to Surfeit locus protein 4;cDNA FLJ61766, highly similar to Surfeit locus protein 4;cDNA, FLJ79379, highly similar to Surfeit locus protein 4;Surfeit 4, isoform CRA_b;cDNA FLJ50722, highly similar to Surfeit locus protein 4;cDNA FLJ53587, highly similar to Surfeit locus protein 4;Surfeit 4;cDNA FLJ53092, moderately similar to Surfeit locus pro…	SURF4;SURF-4;hCG_28148;RP11-244N20.4-002;RP11-244N20.4-004	O15260-1;O15260;B7Z1G8;B7Z7A8;B7Z8F3;Q5T8U7;O15260-2;Q5T8U5;B7Z605;B7Z6A4	1.75835e+06	569207
Casein kinase 2 beta polypeptide;Casein kinase 2, beta polypeptide;Casein kinase 2, beta polypeptide, isoform CRA_d;Casein kinase II subunit beta;Phosvitin;Protein G5a;Casein kinase 2, beta polypeptide, isoform CRA_b;cDNA, FLJ92126, Homo sapiens casein kinase 2, beta polypeptide (CSNK2B), mRNA	CSNK2B;DADB-127H9.2-004;DAMA-236L13.2-004;DAMC-157M7.2-004;DAQB-195H10.8-004;DASS-336N12.7-004;hCG_43725;XXbac-BCX88C14.4-004;CK2N;G5A;DADB-127H9.2-001;DAMA-236L13.2-001;DAMC-157M7.2-001;DASS-336N12.7-001;DADB-127H9.2-002;DAMA-236L13.2-002;DAMC-157M7.2-002;DAQB-195H10.8-002;DASS-336N12.7-002;XXbac-BCX88C14.4-002;XXbac-BPG32J3.6-002	Q5SRQ6;P67870;B0UXA9;Q5SRQ3	1.75761e+06	569207
Protein transport protein Sec61 subunit beta;Protein translocation complex beta variant	SEC61B	P60468;Q53FA5	1.75298e+06	566678
Anthracycline-associated resistance ARX;SUMO-activating enzyme subunit 2;Ubiquitin-like 1-activating enzyme E1B;cDNA, FLJ96587, highly similar to Homo sapiens SUMO-1 activating enzyme subunit 2 (UBA2), mRNA;cDNA FLJ13058 fis, clone NT2RP3001587, highly similar to Ubiquitin-like 1-activating enzyme E1B;cDNA FLJ14052 fis, clone HEMBA1006914, highly similar to Ubiquitin-like 1-activating enzyme E1B;…	HRIHFB2115;SAE2;UBA2;UBLE1B	Q9UBT2;B2RDF5;B3KMZ6;B3KNA3;B3KWB9;B7Z5X0	1.75239e+06	566678
Puromycin-sensitive aminopeptidase;cDNA FLJ38558 fis, clone HCHON2003327, highly similar to Puromycin-sensitive aminopeptidase;cDNA FLJ39390 fis, clone PLACE6004219, highly similar to Puromycin-sensitive aminopeptidase;cDNA FLJ56052, highly similar to Puromycin-sensitive aminopeptidase (EC 3.4.11.-);cDNA FLJ53310, highly similar to Puromycin-sensitive aminopeptidase (EC 3.4.11.-);cDNA FLJ53354, h…	NPEPPS;PSA	P55786;B3KTP2;B3KU93;B7Z1H4;B7Z1V9;B7Z463;B7Z4B2;B7Z6T6;B7Z899	1.75117e+06	566678
GAP SH3 domain-binding protein 2;Ras GTPase-activating protein-binding protein 2;cDNA FLJ76053, highly similar to Homo sapiens Ras-GTPase activating protein SH3 domain-binding protein 2 (G3BP2), transcript variant 3, mRNA	G3BP2;KIAA0660	Q9UN86-2;Q9UN86;A8K6V7	1.74237e+06	564145
cDNA FLJ53622, highly similar to Hematological and neurological expressed1-like protein;cDNA FLJ52046, moderately similar to Hematological and neurological expressed1-like protein;Hematological and neurological expressed 1-like protein;cDNA FLJ50401, highly similar to Hematological and neurological expressed1-like protein;cDNA, FLJ79413, highly similar to Hematological and neurological expressed …	C16orf34;HN1L;L11;hCG_1988476	B4DLH4;B4E1P3;Q9H910-1;Q9H910;B1AJY2;B4E1X8;B4DL85;A6NGP5	1.73808e+06	564145
Cullin-4A;cDNA, FLJ95721, highly similar to Homo sapiens cullin 4A (CUL4A), mRNA;Putative uncharacterized protein CUL4A;cDNA FLJ58013, highly similar to Cullin-4A	CUL4A	Q13619-1;Q13619;B2RBV7;A8MSH7;Q13619-2;B4DKT2	1.73628e+06	564145
20 kDa nuclear cap-binding protein;Cell proliferation-inducing gene 55 protein;NCBP 20 kDa subunit;NCBP-interacting protein 1;Nuclear cap-binding protein subunit 2;cDNA FLJ52508, highly similar to Nuclear cap-binding protein subunit 2;cDNA FLJ35897 fis, clone TESTI2009502, highly similar to Nuclear cap-binding protein subunit 2;Nuclear cap binding protein subunit 2, 20kDa, isoform CRA_a;Putative …	CBP20;NCBP2;PIG55;hCG_40296	P52298-1;P52298;B4DJM2;B3KSB0;C9JQX9	1.73623e+06	564145
150 kDa oxygen-regulated protein;170 kDa glucose-regulated protein;Hypoxia up-regulated protein 1;cDNA, FLJ94899, Homo sapiens hypoxia up-regulated 1 (HYOU1), mRNA;Oxigen-regulated protein 150;cDNA FLJ45395 fis, clone BRHIP3027191, highly similar to 150 kDa oxygen-regulated protein (Orp150);cDNA FLJ59408, highly similar to 150 kDa oxygen-regulated protein (Orp150);cDNA FLJ54564, highly similar to…	GRP170;HYOU1;ORP150;DKFZp686N08236	Q9Y4L1;A8C1Z0;B3KXH0;B7Z602;B7Z766;Q05D91;Q68D25;Q6IN67;Q9BST8;B7Z2N4;B7Z909	1.73372e+06	561610
ATP synthase subunit gamma, mitochondrial;F-ATPase gamma subunit;ATP synthase gamma chain;cDNA FLJ59861, highly similar to ATP synthase gamma chain, mitochondrial (EC 3.6.3.14)	ATP5C;ATP5C1;ATP5CL1;hCG_25112;RP11-401E9.1-001	P36542-1;P36542;Q6I9V2;Q8TAS0;P36542-2;B4DFE6;B4DL14	1.73052e+06	561610
DAZ-associated protein 1;Deleted in azoospermia-associated protein 1;cDNA FLJ35575 fis, clone SPLEN2006143, highly similar to DAZ-associated protein 1	DAZAP1	Q96EP5-1;Q96EP5;B3KS63;Q96EP5-2	1.72856e+06	561610
OMPdecase;Orotate phosphoribosyltransferase;Orotidine 5-phosphate decarboxylase;Uridine 5-monophosphate synthase;cDNA FLJ75687, highly similar to Homo sapiens uridine monophosphate synthetase (orotate phosphoribosyl transferase and orotidine-5-decarboxylase) (UMPS), mRNA;Uridine monophosphate synthetase (Orotate phosphoribosyl transferase and orotidine-5-decarboxylase), isoform CRA_b;Uridine mono…	OK/SW-cl.21;UMPS;hCG_1780791	P11172-1;P11172;A8K5J1;B5LY68;B5LY71;B5LY69;P11172-2;B5LY64;B5LY70;B5LY67	1.72546e+06	561610
CDC21 homolog;DNA replication licensing factor MCM4;P1-CDC21;cDNA FLJ12837 fis, clone NT2RP2003228, highly similar to DNA replication licensing factor MCM4;Minichromosome maintenance protein 4;cDNA FLJ54365, highly similar to DNA replication licensing factor MCM4	CDC21;MCM4	P33991;B3KMX0;A4FS09;B4DLA6	1.72499e+06	559071
60S ribosomal protein L7-like 1;cDNA FLJ77818;cDNA FLJ11842 fis, clone HEMBA1006652, highly similar to Ribosomal protein L7-like 1;cDNA FLJ51993, highly similar to Ribosomal protein L7-like 1;cDNA FLJ50850, highly similar to Ribosomal protein L7-like 1	RPL7L1	Q6DKI1;A8K5J5;B3KMP5;B7Z4G0;B7Z652	1.72477e+06	559071
Emerin;EMD protein;Emerin (Emery-Dreifuss muscular dystrophy), isoform CRA_a;Emerin (Emery-Dreifuss muscular dystrophy), isoform CRA_b	EDMD;EMD;STA;hCG_41343;XX-FW88778H2.1-001;XX-FW88778H2.1-010	P50402;Q6FI02;Q5HY57	1.72136e+06	559071
E3 ubiquitin/ISG15 ligase TRIM25;Estrogen-responsive finger protein;RING finger protein 147;Tripartite motif-containing protein 25;Ubiquitin/ISG15-conjugating enzyme TRIM25;Zinc finger protein 147;Tripartite motif-containing 25 variant	EFP;RNF147;TRIM25;ZNF147	Q14258;Q59GW5	1.71979e+06	559071
U2 small nuclear ribonucleoprotein A;Small nuclear ribonucleoprotein polypeptide A variant;cDNA FLJ75425, highly similar to Homo sapiens small nuclear ribonucleoprotein polypeptide A, mRNA;Small nuclear ribonucleoprotein polypeptide A, isoform CRA_d;SNRPA1 protein;U2 snRNP-specific A protein	SNRPA1;hCG_1992004	P09661;Q53G21;Q53G61;Q6NVW9;O95485;Q9UEN1	1.71906e+06	559071
Vacuolar proton pump 16 kDa proteolipid subunit;V-type proton ATPase 16 kDa proteolipid subunit;V-ATPase subunit c	ATP6C;ATP6L;ATP6V0C;ATPL	P27449;Q8NHD7	1.71518e+06	559071
Beta-coat protein;Coatomer subunit beta	COPB;COPB1;MSTP026	P53618	1.71469e+06	556529
Complex I-PDSW;NADH dehydrogenase [ubiquinone] 1 beta subcomplex subunit 10;NADH-ubiquinone oxidoreductase PDSW subunit;cDNA FLJ78612, highly similar to Homo sapiens NADH dehydrogenase (ubiquinone) 1 beta subcomplex, 10, 22kDa (NDUFB10), mRNA;cDNA, FLJ92003, Homo sapiens NADH dehydrogenase (ubiquinone) 1 beta subcomplex, 10,22kDa (NDUFB10), mRNA;NADH dehydrogenase (Ubiquinone) 1 beta subcomplex, …	NDUFB10;hCG_42700	O96000;A8K761;Q96II6;Q96RX5	1.71289e+06	556529
39S ribosomal protein L12, mitochondrial;5c5-2;cDNA FLJ60124, highly similar to Mitochondrial dicarboxylate carrier;Mitochondrial ribosomal protein L7/L12	MRPL12;RPML12;MRPL7/L12	P52815;B4DLN1;Q96Q74	1.70419e+06	553984
Beta-coat protein;Coatomer subunit beta;p102;cDNA FLJ56271, highly similar to Coatomer subunit beta;Coatomer protein complex, subunit beta 2 (Beta prime), isoform CRA_b	COPB2;hCG_17220	P35606;B4DZI8	1.70295e+06	553984
Synaptic glycoprotein SC2;Trans-2,3-enoyl-CoA reductase;cDNA FLJ10554 fis, clone NT2RP2002385, highly similar to Synaptic glycoprotein SC2;cDNA FLJ36768 fis, clone ADIPS1000064, highly similar to Synaptic glycoprotein SC2	GPSN2;SC2;TECR	Q9NZ01-1;Q9NZ01;B3KM97;B3KSQ1	1.70234e+06	553984
Complex III subunit 8;Complex III subunit VIII;Cytochrome b-c1 complex subunit 8;Ubiquinol-cytochrome c reductase complex 9.5 kDa protein;Ubiquinol-cytochrome c reductase complex ubiquinone-binding protein QP-C;cDNA FLJ50798, weakly similar to Ubiquinol-cytochrome c reductase complex ubiquinone-binding protein QP-C (EC 1.10.2.2)	UQCRQ	O14949;B7Z4A1	1.70164e+06	553984
Adenylate cyclase-inhibiting G alpha protein;Guanine nucleotide-binding protein G(i) subunit alpha-2;GTP-binding regulatory protein Gi alpha-2 chain;GNAI2 protein;Guanine nucleotide binding protein (G protein), alpha inhibiting activity polypeptide 2;Galphai2 protein;cDNA FLJ38980 fis, clone NT2RI2004884, highly similar to Guanine nucleotide-binding protein G(i), alpha-2 subunit;cDNA FLJ39276 fis…	GNAI2;GNAI2B;WUGSC:H_LUCA16.1;hCG_1997820;WUGSC:H_LUCA15.1	P04899-1;P04899;Q93020;Q96C71;Q6B6N3;B3KTZ0;P04899-2;B3KX51;B4DYA0;B3KP24;B4E2X5;Q6LCB5	1.69812e+06	553984
Brain-type aldolase;Fructose-bisphosphate aldolase C;Fructose-bisphosphate aldolase	ALDC;ALDOC	P09972;B7Z1N6;B7Z1Y2;B7Z1Z9;B7Z3K9	1.6972e+06	553984
Sodium/potassium-dependent ATPase subunit beta-3;Sodium/potassium-transporting ATPase subunit beta-3;cDNA FLJ50753, highly similar to Sodium/potassium-transporting ATPase subunit beta-3;Putative uncharacterized protein ATP1B3	ATP1B3	P54709;B7Z1N7;C9JA36;C9JA09	1.69315e+06	551436
Aminopeptidase B;Arginine aminopeptidase;Arginyl aminopeptidase	APB;RNPEP	Q9H4A4;Q7RU04	1.68937e+06	551436
MKI67 FHA domain-interacting nucleolar phosphoprotein;Nucleolar phosphoprotein Nopp34;Nucleolar protein interacting with the FHA domain of pKI-67;Putative uncharacterized protein MKI67IP	MKI67IP;NIFK;NOPP34	Q9BYG3;C9J808	1.68404e+06	548884
15-oxoprostaglandin 13-reductase;NADP-dependent leukotriene B4 12-hydroxydehydrogenase;Prostaglandin reductase 1;cDNA FLJ59730, highly similar to NADP-dependent leukotriene B412-hydroxydehydrogenase (EC 1.3.1.74);Leukotriene B4 12-hydroxydehydrogenase, isoform CRA_d	LTB4DH;PTGR1;hCG_28760;RP11-16L21.1-004	Q14914;B4DPK3;Q5JVP3	1.68069e+06	548884
eIF-2B GDP-GTP exchange factor subunit alpha;Translation initiation factor eIF-2B subunit alpha;cDNA FLJ60506, highly similar to Translation initiation factor eIF-2B subunit alpha	EIF2B1;EIF2BA	Q14232;B4DGX0	1.68051e+06	548884
CapZ alpha-1;F-actin-capping protein subunit alpha-1;cDNA FLJ75422, highly similar to Homo sapiens capping protein (actin filament) muscle Z-line, alpha 1, mRNA	CAPZA1	P52907;A8K0T9;A8MV55	1.67782e+06	548884
cDNA FLJ77177, highly similar to Homo sapiens arginine-rich, mutated in early stage tumors (ARMET), mRNA;Arginine-rich protein;Mesencephalic astrocyte-derived neurotrophic factor;Protein ARMET	ARMET;ARP;MANF	A8K878;P55145	1.67495e+06	546329
Ribosome biogenesis protein WDR12;WD repeat-containing protein 12;cDNA FLJ51286, highly similar to WD repeat protein 12;CDW7/WDR12;Putative uncharacterized protein WDR12;WD repeat domain 12, isoform CRA_a	WDR12;hCG_1779944	Q9GZL7;B4DRY7;Q53T99	1.67055e+06	546329
Dolichyl-diphosphooligosaccharide--protein glycosyltransferase 63 kDa subunit;Dolichyl-diphosphooligosaccharide--protein glycosyltransferase subunit 2;RIBIIR;Ribophorin II;Ribophorin-2;cDNA, FLJ96923, highly similar to Homo sapiens ribophorin II (RPN2), mRNA;cDNA FLJ38924 fis, clone NT2NE2011896, highly similar to Dolichyl-diphosphooligosaccharide--protein glycosyltransferase 63 kDa subunit (EC 2…	RPN2;hCG_37142;RP3-343K2.2-003	P04844;B2RE46;Q5JYR6;A6NKT1;B4DJL0	1.66951e+06	546329
SF3a120;Spliceosome-associated protein 114;Splicing factor 3A subunit 1;cDNA FLJ55438, highly similar to Splicing factor 3 subunit 1	SAP114;SF3A1	Q15459;B4E091;C9JAT6	1.66779e+06	546329
U1 small nuclear ribonucleoprotein A;cDNA, FLJ93681, highly similar to Homo sapiens small nuclear ribonucleoprotein polypeptide A (SNRPA), mRNA	SNRPA	P09012;B2R802	1.6658e+06	546329
PHD finger-like domain-containing protein 5A;Splicing factor 3B-associated 14 kDa protein	PHF5A	Q7RTV0	1.66109e+06	543771
Coronin-1C_i2 protein;Coronin-1C_i3 protein;cDNA FLJ13143 fis, clone NT2RP3003230, highly similar to Coronin-1C;Coronin, actin binding protein, 1C variant;Coronin-1C;Coronin-3;hCRNN4;cDNA FLJ51205, highly similar to Coronin-1C;cDNA, FLJ79403, highly similar to Coronin-1C;cDNA, FLJ78964, highly similar to Coronin-1C;cDNA FLJ50992, highly similar to Coronin-1C	CORO1C;CRNN4	A7MAP0;A7MAP1;B3KN06;Q53G58;Q59EA2;Q9ULV4;B4E3S0;B7Z9V0;B4DMH3	1.65934e+06	543771
Lamin-B2	LMN2;LMNB2	Q03252	1.65699e+06	543771
3-ketoacyl-CoA thiolase, mitochondrial;Acetyl-CoA acyltransferase;Beta-ketothiolase;Mitochondrial 3-oxoacyl-CoA thiolase;T1;cDNA, FLJ95265, highly similar to Homo sapiens acetyl-Coenzyme A acyltransferase 2 (mitochondrial 3-oxoacyl-Coenzyme A thiolase) (ACAA2), nuclear gene encoding mitochondrial protein, mRNA;cDNA FLJ30111 fis, clone BNGH42000360, highly similar to 3-ketoacyl-CoA thiolase, mitoc…	ACAA2	A8MVT9;P42765;B2RB23;B3KNP8	1.65271e+06	541209
cDNA FLJ75085, highly similar to Homo sapiens glutaminyl-tRNA synthetase (QARS), mRNA;Glutaminyl-tRNA synthetase variant;Glutamine--tRNA ligase;Glutaminyl-tRNA synthetase;QARS protein;cDNA FLJ54314, highly similar to Glutaminyl-tRNA synthetase (EC 6.1.1.18);cDNA FLJ54453, highly similar to Glutaminyl-tRNA synthetase (EC 6.1.1.18);cDNA FLJ54487, highly similar to Glutaminyl-tRNA synthetase (EC 6.1…	QARS;hCG_96727	A8K3A8;Q53HS0;P47897;Q96AW5;B4DWJ2;B4DNN3;B4DDN1;Q9BUZ3;Q9H3A5	1.65203e+06	541209
Autoantigen p542;Heterogeneous nuclear ribonucleoprotein C-like 2;hnRNP associated with lethal yellow protein homolog;RNA-binding protein Raly;cDNA FLJ77422, highly similar to Homo sapiens RNA binding protein, autoantigenic (hnRNP-associated with lethal yellow homolog (mouse)), transcript variant 1, mRNA;RNA binding protein (Autoantigenic, hnRNP-associated with lethal yellow) long isoform variant…	HNRPCL2;P542;RALY;hCG_37136;RP1-64K7.1-007;RP1-64K7.1-004;RP1-64K7.1-005	Q9UKM9-1;Q9UKM9;Q53GL6;Q9UKM9-2;A8K4T9;Q5QPL9;B4DSJ1;Q5QPM1;Q5QPM0	1.65029e+06	541209
1C9-2;Mitochondrial import receptor subunit TOM22 homolog;Translocase of outer membrane 22 kDa subunit homolog;Mitochondrial import receptor Tom22 variant;cDNA, FLJ92357, Homo sapiens translocase of outer mitochondrial membrane 22 homolog(yeast) (TOMM22), mRNA;HCG2010808, isoform CRA_a;MSTP065;Translocase of outer mitochondrial membrane 22 homolog (Yeast)	TOM22;TOMM22;hCG_2010808;MST065;RP3-508I15.12-001	Q9NS69;Q53GB0;Q549C5	1.64814e+06	541209
cDNA FLJ38699 fis, clone KIDNE2002168, highly similar to Short chain 3-hydroxyacyl-CoA dehydrogenase, mitochondrial (EC 1.1.1.35);Hydroxyacyl-coenzyme A dehydrogenase, mitochondrial;Medium and short-chain L-3-hydroxyacyl-coenzyme A dehydrogenase;Short-chain 3-hydroxyacyl-CoA dehydrogenase;cDNA, FLJ95242, highly similar to Homo sapiens L-3-hydroxyacyl-Coenzyme A dehydrogenase, short chain (HADHSC)…	HAD;HADH;HADHSC;SCHAD	B3KTT6;Q16836-2;Q16836;Q16836-1;B2RB06;Q4W5B4	1.64615e+06	541209
GrpE protein homolog 1, mitochondrial;HMGE;Mt-GrpE#1;GrpE protein homolog	GREPEL1;GRPEL1	Q9HAV7;B4DWV5	1.63956e+06	538644
cDNA FLJ56327, highly similar to 26S proteasome non-ATPase regulatory subunit 8;Proteasome (Prosome, macropain) 26S subunit, non-ATPase, 8;26S proteasome non-ATPase regulatory subunit 8;26S proteasome regulatory subunit RPN12;26S proteasome regulatory subunit S14;p31	hCG_42853;PSMD8	B4DX18;Q5U0B3;P48556	1.63667e+06	538644
DnaJ homolog subfamily C member 9;DnaJ protein SB73;cDNA FLJ36843 fis, clone ASTRO2012552, highly similar to DnaJ homolog subfamily C member 9;DnaJ (Hsp40) homolog, subfamily C, member 9;HCG2024613, isoform CRA_a	DNAJC9;hCG_2024613	Q8WXX5;B2RMW6	1.63582e+06	538644
Archain 1, isoform CRA_a;Coatomer subunit delta variant 2;Putative uncharacterized protein DKFZp686M09245;Archain;Coatomer subunit delta;Delta-coat protein;Archain 1, isoform CRA_b;cDNA, FLJ92603, Homo sapiens archain 1 (ARCN1), mRNA;Coatomer subunit delta variant 1;cDNA FLJ51620, highly similar to Coatomer subunit delta	ARCN1;hCG_40220;DKFZp686M09245;COPD	B0YIW6;Q6MZV5;P48444;B0YIW5;B4E1X2	1.6348e+06	536075
Neuroendocrine-specific protein-like 2;Neuroendocrine-specific protein-like II;Reticulon-3;cDNA FLJ50772, highly similar to Reticulon-3;cDNA FLJ52565, highly similar to Reticulon-3;cDNA FLJ59931, highly similar to Reticulon-3;Reticulon 3, isoform CRA_c	ASYIP;NSPL2;RTN3;hCG_1775344	O95197-3;O95197;B7Z361;O95197-4;O95197-5;B7Z4M0;B7Z4M1	1.63347e+06	536075
Activator 1 37 kDa subunit;Activator 1 subunit 4;Replication factor C 37 kDa subunit;Replication factor C subunit 4;Putative uncharacterized protein RFC4;cDNA FLJ60688, highly similar to Replication factor C subunit 4;Replication factor C (Activator 1) 4, 37kDa, isoform CRA_b	RFC4;hCG_2021077	P35249;C9JZI1;B4DM41;C9J8M3	1.62573e+06	536075
EF-hand domain-containing protein D2;Swiprosin-1	EFHD2;SWS1	Q96C19	1.6251e+06	536075
Malectin	KIAA0152;MLEC	Q14165	1.62466e+06	533503
Heterogeneous nuclear ribonucleoprotein U-like protein 2;Scaffold-attachment factor A2	HNRNPUL2;HNRPUL2	Q1KMD3	1.6243e+06	533503
ATP-dependent RNA helicase DDX39;DEAD box protein 39;Nuclear RNA helicase URH49;Putative uncharacterized protein DKFZp547B159;cDNA FLJ55484, highly similar to ATP-dependent RNA helicase DDX39 (EC 3.6.1.-);DDX39 protein;DEAD (Asp-Glu-Ala-Asp) box polypeptide 39, isoform CRA_c;DEAD (Asp-Glu-Ala-Asp) box polypeptide 39 transcript variant	DDX39;DKFZp547B159;hCG_1776331	O00148;Q69YT6;B4DX78;Q8N5M0;B1Q2N1	1.61402e+06	530928
Adenosine 5-phosphotransferase;Adenosine kinase;cDNA FLJ61435, moderately similar to Adenosine kinase (EC 2.7.1.20);cDNA FLJ57673, highly similar to Adenosine kinase (EC 2.7.1.20);Adenosine kinase, isoform CRA_a;cDNA FLJ75655, highly similar to Homo sapiens adenosine kinase (ADK), transcript variant ADK-short, mRNA	ADK;hCG_2024637;RP11-383B24.1-003	P55263-2;P55263;B7Z783;B7Z800;Q5JQ10;Q9HB33	1.61229e+06	530928
Annexin A7;Annexin VII;Annexin-7;Synexin;cDNA, FLJ92798, highly similar to Homo sapiens annexin A7 (ANXA7), transcript variant 2, mRNA;cDNA, FLJ93494, highly similar to Homo sapiens annexin A7 (ANXA7), transcript variant 1, mRNA;Annexin VII isoform 1 variant;cDNA FLJ54149, highly similar to Annexin A7;cDNA FLJ54191, highly similar to Annexin A7;cDNA FLJ55060, highly similar to Annexin A7	ANX7;ANXA7;OK/SW-cl.95;SNX	P20073-1;P20073;B2R657;B2R7L2;Q53HM8;P20073-2;B4DT77;B4DWU2;B4DHY4	1.60722e+06	530928
Vesicle-associated membrane protein-associated protein B/C;cDNA FLJ41544 fis, clone CERVX2002430, highly similar to Vesicle-associated membrane protein-associated protein B/C;cDNA FLJ13179 fis, clone NT2RP3003918, highly similar to Vesicle-associated membrane protein-associated protein B/C;VAMP (Vesicle-associated membrane protein)-associated protein B and C;VAMP (Vesicle-associated membrane prot…	UNQ484/PRO983;VAPB;hCG_26693	O95292-1;O95292;B3KVU7;Q53XM7;A6NLV9;Q6ZSP7	1.60638e+06	530928
Glutaredoxin-1;Thioltransferase-1	GLRX;GRX	P35754	1.60632e+06	530928
Protein TFG;TRK-fused gene protein;Putative MAPK activating protein;Putative uncharacterized protein TFG;Tyrosine-protein kinase receptor;TFG protein	TFG;TFG/ALK fusion	Q92734;Q7Z426;Q7Z427;C9JJP5;Q8TDJ5;Q05BK6;C9JUE0;C9JTY3	1.60375e+06	528349
N-acetyltransferase 10;cDNA FLJ58528, highly similar to N-acetyltransferase 10 (EC 2.3.1.-);NAT10 protein	ALP;KIAA1709;NAT10	Q9H0A0;B4DFD5;Q05CW7	1.60359e+06	528349
CDC47 homolog;DNA replication licensing factor MCM7;P1.1-MCM3;cDNA, FLJ95407, highly similar to Homo sapiens MCM7 minichromosome maintenance deficient 7 (S. cerevisiae) (MCM7), mRNA;cDNA FLJ39640 fis, clone SMINT2003386, highly similar to DNA REPLICATION LICENSING FACTOR MCM7;cDNA FLJ55929, highly similar to DNA replication licensing factor MCM7;HsMcm7;cDNA FLJ30817 fis, clone FEBRA2001581, highl…	CDC47;MCM2;MCM7;hCG_2023614;tcag7.648	P33993-1;P33993;A4D2A1;B2RBA6;B3KUD7;B4DDF5;C6EMX8;A4D2A2;Q9H4N9	1.60135e+06	528349
Cofilin, muscle isoform;Cofilin-2;cDNA, FLJ94864, Homo sapiens cofilin 2 (muscle) (CFL2), mRNA;Cofilin 2 (Muscle), isoform CRA_a;Cofilin 2 (Muscle), isoform CRA_c;Cofilin isoform	CFL2;hCG_21174	Q9Y281;Q549N0	1.59598e+06	528349
Alpha-soluble NSF attachment protein;N-ethylmaleimide-sensitive factor attachment protein alpha	NAPA;SNAPA	P54920	1.59524e+06	528349
DnaJ homolog subfamily C member 8;Splicing protein spf31	DNAJC8;HSPC315;HSPC331;SPF31	O75937	1.59487e+06	525766
Alpha-actinin cytoskeletal isoform;Alpha-actinin-1;F-actin cross-linking protein;Non-muscle alpha-actinin-1;cDNA FLJ54432, highly similar to Alpha-actinin-1;Alpha-actinin 1;ACTN1 protein;cDNA FLJ59209, highly similar to Alpha-actinin-1;Actinin alpha 1 isoform b;Actinin alpha 1 isoform 3;cDNA FLJ40884 fis, clone UTERU2000607, highly similar to Alpha-actinin-1;Actinin 1 smooth muscle variant;Actini…	ACTN1;hCG_22243	P12814;B7Z2W3;Q5ZEZ4;A1L0V1;B4DHH3;Q1HE25;B7TY16;B3KUX9;B3V8S3;B4DFY0;B4DRP5;B7Z565;Q86TX4	1.59419e+06	525766
Peptidyl-prolyl cis-trans isomerase H;Rotamase H;Small nuclear ribonucleoprotein particle-specific cyclophilin H;U-snRNP-associated cyclophilin SnuCyp-20;Peptidyl-prolyl cis-trans isomerase	CYP20;CYPH;PPIH;hCG_21746	O43447;Q6FH36;Q6FH57;C9JQD4;A6NNE7	1.59402e+06	525766
Asparagine--tRNA ligase;Asparaginyl-tRNA synthetase, cytoplasmic;cDNA FLJ52703, highly similar to Asparaginyl-tRNA synthetase, cytoplasmic (EC6.1.1.22)	ASNS;NARS	O43776;B4DN60	1.59336e+06	525766
Complex I-B8;NADH dehydrogenase [ubiquinone] 1 alpha subcomplex subunit 2;NADH-ubiquinone oxidoreductase B8 subunit	NDUFA2	O43678	1.58813e+06	525766
GCN1-like protein 1;Translational activator GCN1;cDNA FLJ54481, highly similar to GCN1-like protein 1	GCN1L1;KIAA0219	Q92616;B4DM32	1.58333e+06	523180
UV excision repair protein RAD23 homolog B;XP-C repair-complementing complex 58 kDa protein;cDNA FLJ50817, highly similar to UV excision repair protein RAD23 homolog B;cDNA, FLJ79088, highly similar to UV excision repair protein RAD23 homolog B;UV excision repair protein RAD23 homolog B variant;RAD23-like protein B;cDNA FLJ56531, highly similar to UV excision repair protein RAD23 homolog B;RAD23 …	RAD23B;RP11-131A5.1-002	P54727;B7Z4W4;B7ZA74;Q53F10;Q7Z5K8;B4DEA3;Q5W0S5	1.58256e+06	523180
Basement membrane-associated chondroitin proteoglycan;Chondroitin sulfate proteoglycan 6;Chromosome-associated polypeptide;Structural maintenance of chromosomes protein 3;cDNA, FLJ79494, highly similar to Structural maintenance of chromosome 3;Structural maintenance of chromosomes 3	BAM;BMH;CSPG6;SMC3;SMC3L1	Q9UQE7;B0AZQ4;Q86VX4	1.58093e+06	523180
Calcium-activated neutral proteinase 2;Calpain large polypeptide L2;Calpain M-type;Calpain-2 catalytic subunit;Calpain-2 large subunit;Millimolar-calpain;cDNA, FLJ96158, highly similar to Homo sapiens calpain 2, (m/II) large subunit (CAPN2), mRNA;cDNA FLJ58517, highly similar to Calpain-2 catalytic subunit (EC 3.4.22.53);cDNA FLJ58224, highly similar to Calpain-2 catalytic subunit (EC 3.4.22.53)	CANPL2;CAPN2	P17655;B2RCM3;B4DN77;B4E1R7	1.57945e+06	523180
cDNA FLJ59461, highly similar to Pyruvate dehydrogenase E1 component alpha subunit, somatic form, mitochondrial (EC 1.2.4.1);Mitochondrial PDHA1;Pyruvate dehydrogenase (Lipoamide) alpha 1;PDHE1-A type I;Pyruvate dehydrogenase E1 component subunit alpha, somatic form, mitochondrial;PDHA1;cDNA, FLJ92558, highly similar to Homo sapiens pyruvate dehydrogenase (lipoamide) alpha 1 (PDHA1), mRNA;cDNA FL…	PDHA1;RP11-723P2.1-009;PHE1A;RP11-723P2.1-001	A5YVE9;Q5JPU1;P08559;A5YPB6;B2R5P7;B7Z3T7;Q53GE3;B7Z3X5;Q5JPU0	1.57929e+06	523180
116 kDa U5 small nuclear ribonucleoprotein component;Elongation factor Tu GTP-binding domain-containing protein 2;SNU114 homolog;U5 snRNP-specific protein, 116 kDa;cDNA FLJ78483, highly similar to Homo sapiens elongation factor Tu GTP binding domain containing 2 (EFTUD2), mRNA;cDNA FLJ44500 fis, clone UTERU3000828, highly similar to 116 kDa U5 small nuclear ribonucleoprotein component;cDNA FLJ553…	EFTUD2;KIAA0031;SNRP116;U5-116KD	Q15029;A8KAP3;B3KX19;B4DMC0;Q6IBM8;B4DK30;B4DZB1;Q8IXJ3;B3KWY2	1.57924e+06	523180
Alpha-NAC;Nascent polypeptide-associated complex subunit alpha;cDNA FLJ33331 fis, clone BRACE2000489, highly similar to Nascent polypeptide-associated complex subunit alpha;cDNA, FLJ92170, Homo sapiens nascent-polypeptide-associated complex alpha polypeptide (NACA), mRNA;HCG2016482, isoform CRA_b;Putative uncharacterized protein NACA;cDNA FLJ53704, moderately similar to Nascent polypeptide-associ…	HSD48;NACA;hCG_2016482	Q13765;B2R4P8;B4DDI8	1.57815e+06	523180
L1;Protein FAM49B;Putative uncharacterized protein DKFZp686B04128;cDNA FLJ10364 fis, clone NT2RM2001319;Putative uncharacterized protein BM009	BM-009;FAM49B;DKFZp686B04128;BM009	Q9NUQ9;Q68D08;Q9NW21;Q3ZTR9	1.57805e+06	523180
35-alpha calcimedin;Annexin A3;Annexin III;Annexin-3;Inositol 1,2-cyclic phosphate 2-phosphohydrolase;Lipocortin III;Placental anticoagulant protein III	ANX3;ANXA3	P12429;A6NLK4	1.57341e+06	520590
Endoplasmic reticulum resident protein 44;Thioredoxin domain-containing protein 4	ERP44;KIAA0573;TXNDC4;UNQ532/PRO1075	Q9BS26	1.56985e+06	520590
65 kDa FK506-binding protein;FK506-binding protein 10;Immunophilin FKBP65;Peptidyl-prolyl cis-trans isomerase FKBP10;Rotamase;Putative uncharacterized protein DKFZp666D193;cDNA FLJ23972 fis, clone HEP18230, highly similar to 65 kDa FK506-binding protein (EC 5.2.1.8);cDNA FLJ53423, highly similar to FK506-binding protein 10 (EC 5.2.1.8);cDNA FLJ35389 fis, clone SKNMC2000635, moderately similar to …	FKBP10;FKBP65;PSEC0056;DKFZp666D193	Q96AY3;Q658U4;Q6ZME7;B4DJJ5;Q8NAG5	1.56953e+06	520590
Glycine cleavage system H protein, mitochondrial;cDNA, FLJ92251, Homo sapiens glycine cleavage system protein H (aminomethyl carrier) (GCSH), mRNA;Glycine cleavage system protein H (Aminomethyl carrier);Glycine cleavage system protein H (Aminomethyl carrier), isoform CRA_a;GCSH protein;Mitochondrial glycine cleavage system H-protein	GCSH;hCG_1980047	P23434;Q53XL7;Q6IAT2;Q6QN92	1.56909e+06	520590
Actin-RPV;Alpha-centractin;ARP1;Centrosome-associated actin homolog;cDNA FLJ52695, highly similar to Alpha-centractin;cDNA FLJ52800, highly similar to Alpha-centractin;cDNA FLJ55002, highly similar to Alpha-centractin	ACTR1A;CTRN1	P61163;B4DMT4;B4DXP9;B4DM97	1.56712e+06	520590
Calcium-regulated heat stable protein 1;Calcium-regulated heat-stable protein of 24 kDa	CARHSP1	Q9Y2V2	1.5671e+06	520590
Acetyl-CoA acetyltransferase, cytosolic;Acetyl-CoA transferase-like protein;Cytosolic acetoacetyl-CoA thiolase;cDNA FLJ76813, highly similar to Homo sapiens acetyl-Coenzyme A acetyltransferase 2 (acetoacetyl Coenzyme A thiolase), mRNA;cDNA FLJ53975, highly similar to Acetyl-CoA acetyltransferase, cytosolic (EC 2.3.1.9);Acetyl-CoA acetyltransferase, cytosolic variant	ACAT2;ACTL	Q9BWD1;A8K4W5;B7Z233;Q59GW6	1.56692e+06	520590
DNA replication licensing factor MCM2;Minichromosome maintenance protein 2 homolog;Nuclear protein BM28;cDNA FLJ46429 fis, clone THYMU3014372, highly similar to DNA replication licensing factor MCM2;cDNA FLJ55651, highly similar to DNA replication licensing factor MCM2;cDNA FLJ53276, moderately similar to DNA replication licensing factor MCM2;MCM2 protein	BM28;CCNL1;CDCL1;KIAA0030;MCM2	P49736;B3KXZ4;B4DSV5;B7Z8Z6;Q9BWF4	1.56594e+06	520590
cDNA FLJ35809 fis, clone TESTI2006016, highly similar to Eukaryotic translation initiation factor 3 subunit 3;Eukaryotic translation initiation factor 3, subunit 3 gamma, 40kDa, isoform CRA_b;Eukaryotic translation initiation factor 3, subunit 3 gamma, 40kDa variant;eIF3 p40 subunit;eIF-3-gamma;Eukaryotic translation initiation factor 3 subunit 3;Eukaryotic translation initiation factor 3 subunit…	EIF3S3;hCG_20900;EIF3H	B3KS98;Q53HG0;Q53HR0;O15372;B4DJN9;Q5BKY2;Q6IB98	1.56585e+06	520590
Glutathione peroxidase		B4DPY0	1.56282e+06	517997
14 kDa phosphohistidine phosphatase;Phosphohistidine phosphatase 1;Protein janus-A homolog;PHP14 protein	CGI-202;HSPC141;PHP14;PHPT1;RP11-216L13.10-003	Q9NRX4;Q6FIE5;B1AMX0	1.56274e+06	517997
CapZ alpha-2;F-actin-capping protein subunit alpha-2;Capping protein (Actin filament) muscle Z-line, alpha 2;Capping protein (Actin filament) muscle Z-line, alpha 2, isoform CRA_b;cDNA, FLJ95684, Homo sapiens capping protein (actin filament) muscle Z-line, alpha2 (CAPZA2), mRNA;Capping protein (Actin filament) muscle Z-line, alpha 2 variant;Putative uncharacterized protein CAPZA2;cDNA FLJ50113, h…	CAPZA2;hCG_37884;tcag7.31	P47755;A4D0V4;Q53GC7;Q53GE2;A8MW68;C9JJ74;C9JUG7;B4DE01;B4DG50	1.56038e+06	517997
C-myc purine-binding transcription factor PUF;nm23-H2;Nucleoside diphosphate kinase B;Nucleoside diphosphate kinase	NM23B;NME2;hCG_2001850	P22392-1;P22392;Q6FHN3	1.5593e+06	517997
PEP11 homolog;Vacuolar protein sorting-associated protein 29;Vesicle protein sorting 29;Putative uncharacterized protein DKFZp667O202	DC15;DC7;MDS007;VPS29;DKFZp667O202	Q9UBQ0-2;Q9UBQ0;Q9UBQ0-1;Q5JPE4	1.55883e+06	517997
Ras-related protein Rab-6A;GTP-binding protein RAB6A;cDNA FLJ51066, highly similar to Ras-related protein Rab-6A;cDNA FLJ52284, highly similar to Ras-related protein Rab-6A;RAB6A, member RAS oncogene family isoform a variant;RAB6A protein;GTP-binding protein RAB6B;Rab6A variant 3	RAB6;RAB6A;RAB6A;RAB6B	P20340-2;P20340;Q9UL30;P20340-1;B7Z5Z9;B7Z772;Q53ET8;Q6FGX3;Q9UL29;Q1W5D8	1.55807e+06	517997
Glycine-rich protein;U6 snRNA-associated Sm-like protein LSm4	LSM4	Q9Y4Z0	1.55694e+06	517997
Mitochondrial import receptor subunit TOM70;Mitochondrial precursor proteins import receptor;Translocase of outer membrane 70 kDa subunit;cDNA FLJ90621 fis, clone PLACE1002547, highly similar to Mitochondrial proteins import receptor;cDNA FLJ57240, highly similar to Mitochondrial proteins import receptor	KIAA0719;TOMM70A	O94826;B3KQK5;B4DZ87	1.55629e+06	517997
cDNA FLJ56425, highly similar to Very-long-chain specific acyl-CoAdehydrogenase, mitochondrial (EC 1.3.99.-);Acyl-Coenzyme A dehydrogenase, very long chain variant;Very long-chain specific acyl-CoA dehydrogenase, mitochondrial;Acyl-Coenzyme A dehydrogenase, very long chain, isoform CRA_e;cDNA FLJ31521 fis, clone NT2RI2000255, highly similar to Very-long-chain specific acyl-CoAdehydrogenase, mitoc…	ACADVL;VLCAD;hCG_42007	B4DEA8;Q53HR2;P49748-2;P49748;B3KPA6;B3KPX1;P49748-1;B4DEB6	1.55377e+06	515400
4-alpha-hydroxy-tetrahydropterin dehydratase;Dimerization cofactor of hepatocyte nuclear factor 1-alpha;Phenylalanine hydroxylase-stimulating protein;Pterin carbinolamine dehydratase;Pterin-4-alpha-carbinolamine dehydratase;PCBD protein;4a-carbinolamine dehydratase	DCOH;PCBD;PCBD1	P61457;Q6FGB3;Q6LEE0;Q6LEE1;Q6LEE2	1.54828e+06	515400
CG-1 antigen;Kinectin;Kinesin receptor;Rhabdomyosarcoma antigen MU-RMS-40.19;cDNA FLJ61494, highly similar to Kinectin;KTN1 protein;cDNA FLJ43510 fis, clone PERIC2003720, highly similar to Kinectin;cDNA FLJ55573, highly similar to Kinectin;Kinectin 1 (Kinesin receptor)	CG1;KIAA0004;KTN1	Q86UP2-1;Q86UP2;Q5GGW3;B4DZ88;B3KWP6;B7Z6P3;Q17RZ5	1.54618e+06	515400
Transformer-2 protein homolog A;Transformer-2 protein homolog alpha;cDNA FLJ50614, highly similar to Transformer-2 protein homolog;cDNA FLJ50682, highly similar to Transformer-2 protein homolog;cDNA FLJ50689, highly similar to Transformer-2 protein homolog;cDNA, FLJ95674, Homo sapiens transformer-2 alpha (htra-2 alpha) (HSU53209), mRNA;Putative MAPK activating protein;Putative uncharacterized pro…	TRA2A;hCG_37979;HSU53209	Q13595-1;Q13595;B4DQI6;B4DUA9;Q549U1;Q13595-2	1.54248e+06	512800
cDNA FLJ76436;Uncharacterized protein C17orf25.;Glyoxalase domain-containing protein 4;cDNA FLJ16128 fis, clone BRACE2038269, moderately similar to Bombyx mori cytosolic juvenile hormone binding protein 36 kDa subunit (cJHBP) mRNA;cDNA FLJ59092;cDNA FLJ55095	C17orf25;CGI-150;GLOD4;My027	A8K8F0;Q9Y3E8;Q9HC38-2;Q9HC38;B3KV49;B4DX01;Q9HC38-1;B7Z403;Q9HC38-3	1.54233e+06	512800
Iboctadekin;Interferon gamma-inducing factor;Interleukin-1 gamma;Interleukin-18;DELTA3PRO-IL-18;Interleukin 18 (Interferon-gamma-inducing factor), isoform CRA_a;Interleukin 18	IGIF;IL18;IL1F4;hCG_39294;IL-18	Q14116;B0YJ28;Q6WWJ7;Q96KJ8;Q9NQ49	1.54005e+06	512800
Chromosome 21 leucine-rich protein;Down syndrome critical region protein 2;Proteasome assembly chaperone 1;cDNA, FLJ96455, highly similar to Homo sapiens Down syndrome critical region gene 2 (DSCR2), mRNA	C21LRP;DSCR2;PAC1;PSMG1	O95456-1;O95456;B2RD51;O95456-2	1.53953e+06	512800
Developmentally-regulated GTP-binding protein 1;Neural precursor cell expressed developmentally down-regulated protein 3;Putative uncharacterized protein DKFZp434N1827	DRG1;NEDD3;DKFZp434N1827	Q9Y295;Q9UFA5	1.53748e+06	512800
Rho-related GTP-binding protein RhoG;ARHG protein;Ras homolog gene family, member G (Rho G);Ras homolog gene family, member G (Rho G), isoform CRA_a	ARHG;RHOG;hCG_16162	P84095;Q6ICQ8	1.53372e+06	510196
Cell death regulatory protein GRIM-19;Complex I-B16.6;Gene associated with retinoic and interferon-induced mortality 19 protein;NADH dehydrogenase [ubiquinone] 1 alpha subcomplex subunit 13;NADH-ubiquinone oxidoreductase B16.6 subunit;cDNA FLJ59191, highly similar to NADH dehydrogenase (ubiquinone) 1 alpha subcomplex subunit 13 (EC 1.6.5.3);cDNA FLJ58045, highly similar to NADH dehydrogenase (ubi…	CDA016;CGI-39;GRIM19;NDUFA13	Q9P0J0;B4DF76;B4DQP1;B4DEZ3	1.53358e+06	510196
Cytochrome c-type heme lyase;Holocytochrome c-type synthase;Putative uncharacterized protein DKFZp779I1858	CCHL;HCCS;DKFZp779I1858	P53701;Q68D50	1.5321e+06	510196
c-Ki-ras;c-K-ras;GTPase KRas;GTPase KRas, N-terminally processed;Ki-Ras;K-Ras 2;PR310 c-K-ras protein;PR371 c-K-ras oncogene	KRAS;KRAS2;RASK2	P01116-2;P01116;Q14014;Q14015	1.5314e+06	510196
DnaJ homolog subfamily C member 7;Tetratricopeptide repeat protein 2;cDNA FLJ76281, highly similar to Homo sapiens DnaJ (Hsp40) homolog, subfamily C, member 7 (DNAJC7), mRNA;cDNA, FLJ78980, highly similar to DnaJ homolog subfamily C member 7;DnaJ (Hsp40) homolog, subfamily C, member 7 variant;cDNA FLJ54791, highly similar to DnaJ homolog subfamily C member 7;cDNA FLJ51941, highly similar to DnaJ …	DNAJC7;TPR2;TTC2;hCG_16581	Q99615;A8K4T2;B7Z9W6;Q59EH7;B4DKK3;Q7Z784	1.52655e+06	510196
Putative uncharacterized protein RBBP7	RBBP7	C9JAJ9	1.52099e+06	507588
Complex I subunit B13;Complex I-13kD-B;NADH dehydrogenase [ubiquinone] 1 alpha subcomplex subunit 5;NADH-ubiquinone oxidoreductase 13 kDa-B subunit;Putative uncharacterized protein DKFZp781K1356;Putative uncharacterized protein NDUFA5	NDUFA5;DKFZp781K1356	Q16718;B2RD98;Q5H9R2;C9JAL4;C9IZN5;C9J343	1.51746e+06	507588
Mitochondrial import inner membrane translocase subunit TIM44;Translocase of inner mitochondrial membrane 44 homolog;Putative uncharacterized protein DKFZp686H05241;Putative mitochondrial inner membrane protein import receptor	MIMT44;TIM44;TIMM44;DKFZp686H05241;hTIM44	O43615;Q53G69;Q6AI07;Q9UPE4	1.51264e+06	504976
cDNA FLJ54528, highly similar to Serine/threonine-protein kinase MST4 (EC 2.7.11.1);cDNA, FLJ79036, highly similar to Serine/threonine-protein kinase MST4 (EC 2.7.11.1);Mammalian STE20-like protein kinase 4;Mst3 and SOK1-related kinase;Serine/threonine-protein kinase MASK;Serine/threonine-protein kinase MST4;STE20-like kinase MST4;Serine/threonine protein kinase MST4;cDNA FLJ90669 fis, clone PLAC…	MASK;MST4;STK3	B4E0Y9;Q9P289;Q499L9;Q8NBY1;C9JGW8;Q8NC04;Q96SR7;Q9NWX4	1.51033e+06	504976
Pre-mRNA-splicing factor SF3b 130 kDa subunit;Spliceosome-associated protein 130;Splicing factor 3B subunit 3;STAF130;cDNA FLJ78677, highly similar to Homo sapiens splicing factor 3b, subunit 3, 130kDa (SF3B3), mRNA;cDNA FLJ10435 fis, clone NT2RP1000493, highly similar to Splicing factor 3B subunit 3;cDNA FLJ90452 fis, clone NT2RP3001475, highly similar to Splicing factor 3B subunit 3	KIAA0017;SAP130;SF3B3	Q15393-1;Q15393;A8K6V3;B3KM77;B3KQH1	1.50544e+06	504976
PABPC4 protein;Poly(A) binding protein, cytoplasmic 4 (Inducible form);Poly(A) binding protein, cytoplasmic 4 (Inducible form), isoform CRA_c;PABPC4 protein variant;Activated-platelet protein 1;Inducible poly(A)-binding protein;Polyadenylate-binding protein 4;Poly(A) binding protein, cytoplasmic 4 (Inducible form), isoform CRA_e;Polyadenylate binding protein II	PABPC4;hCG_2031827;RP11-69E11.6-002;APP1;PABP4;RP11-69E11.6-004;RP11-69E11.6-003	Q3B867;Q4VC03;Q53GL4;Q6IQ30;Q13310-1;Q13310;Q13310-2;B1ANR7;Q147Y3;B1ANR0;Q15164	1.50472e+06	502360
40 kDa peptidyl-prolyl cis-trans isomerase;Cyclophilin-40;Cyclophilin-related protein;Peptidyl-prolyl cis-trans isomerase D;Rotamase D;Peptidyl-prolyl cis-trans isomerase;PPID protein	CYP40;CYPD;PPID	Q08752;Q05DH6;Q6FGM6	1.50301e+06	502360
Histone deacetylase 2;cDNA FLJ34837 fis, clone NT2NE2010632, highly similar to HISTONE DEACETYLASE 2;Histone deacetylase 2, isoform CRA_a;cDNA FLJ40057 fis, clone TCERX2000431, highly similar to HISTONE DEACETYLASE 2	HDAC2;hCG_21384	Q92769-2;Q92769;Q92769-1;B3KRS5;B3KUJ5	1.50267e+06	502360
Alpha-SGT;Small glutamine-rich tetratricopeptide repeat-containing protein alpha;Vpu-binding protein;cDNA FLJ56566, highly similar to Small glutamine-rich tetratricopeptiderepeat-containing protein A	SGT;SGT1;SGTA	O43765;B4DEA6	1.49617e+06	502360
FIS1 homolog;Mitochondrial fission 1 protein;Tetratricopeptide repeat protein 11	CGI-135;FIS1;TTC11	Q9Y3D6	1.49406e+06	499741
Radixin isoform b;Radixin isoform e;Radixin isoform f;Radixin, isoform CRA_a;Radixin isoform d;Radixin;cDNA, FLJ93349, Homo sapiens radixin (RDX), mRNA;Radixin, isoform CRA_b;cDNA FLJ58499, highly similar to Radixin;cDNA, FLJ78960, highly similar to Radixin;RDX protein;Putative uncharacterized protein DKFZp434I0812	hCG_39182;RDX;DKFZp434I0812	A7YIJ8;A7YIK3;P35241;B0YJ88;B7Z2S7;B7Z9U6;Q05CU6;Q6PKD3;Q9NST9	1.49153e+06	499741
ATP-binding cassette, sub-family F (GCN20), member 2, isoform CRA_d;Putative uncharacterized protein ABCF2;ATP-binding cassette sub-family F member 2;Iron-inhibited ABC transporter 2;ATP-binding cassette, sub-family F (GCN20), member 2;ATP-binding cassette, sub-family F (GCN20), member 2, isoform CRA_b	ABCF2;hCG_1643314;HUSSY-18	Q75MJ1;Q9UG63;Q75MJ0;C9JHK9;C9JZV3	1.49077e+06	499741
Protein LUMA;Transmembrane protein 43;FLJ00144 protein	TMEM43;UNQ2564/PRO6244;FLJ00144	Q9BTV4;Q8TEP9	1.48424e+06	497118
Nucleolar protein 1;Nucleolar protein 2 homolog;Proliferating-cell nucleolar antigen p120;Proliferation-associated nucleolar protein p120;Putative ribosomal RNA methyltransferase NOP2;NOP2 protein;Putative uncharacterized protein NOP2	NOL1;NOP2	P46087-1;P46087;Q3KQS4;A8MQ38;P46087-2;Q05BA7	1.4833e+06	497118
Inorganic pyrophosphatase 2, mitochondrial;Pyrophosphatase SID6-306;Pyrophosphate phospho-hydrolase 2;cDNA FLJ60819, highly similar to Inorganic pyrophosphatase 2, mitochondrial (EC 3.6.1.1);cDNA FLJ76209, highly similar to Homo sapiens inorganic pyrophosphatase 2 (PPA2), transcript variant 2, mRNA;Putative uncharacterized protein PPA2;cDNA FLJ59863, highly similar to Inorganic pyrophosphatase 2,…	HSPC124;PPA2	Q9H2U2-2;Q9H2U2;Q9H2U2-1;B4DR66;Q9H2U2-3;A8K0P2;A6NKL9;C9JKC0;B4DFH3	1.4832e+06	497118
Polyposis locus protein 1;Protein TB2;Receptor expression-enhancing protein 5;cDNA, FLJ92888, highly similar to Homo sapiens likely ortholog of mouse deleted in polyposis 1 (DP1), mRNA;cDNA FLJ50599, highly similar to Receptor expression-enhancing protein 5;cDNA FLJ50649, highly similar to Receptor expression-enhancing protein 5;cDNA FLJ59876, highly similar to Receptor expression-enhancing prote…	C5orf18;DP1;REEP5;TB2	Q00765;B2R6C4;B7Z510;B7Z681;B7Z2A3;B7Z6B3	1.47788e+06	497118
ATP-dependent RNA helicase DDX18;DEAD box protein 18;Myc-regulated DEAD box protein;Putative uncharacterized protein DDX18;cDNA FLJ33908 fis, clone CTONG2008518, highly similar to DEAD/H (Asp-Glu-Ala-Asp/His) box polypeptide 18	DDX18	Q9NVP1;Q4ZG72;Q53TI6;Q8N254	1.477e+06	497118
Thyroid hormone receptor-associated protein 3;Thyroid hormone receptor-associated protein complex 150 kDa component;THRAP3 protein	THRAP3;TRAP150	Q9Y2W1;Q05D20;Q6P0P7;Q6PJV4;Q7Z5U1	1.47613e+06	497118
Nitrilase homolog 2;Omega-amidase NIT2;cDNA FLJ56660, highly similar to Homo sapiens nitrilase family, member 2 (NIT2), mRNA	CUA002;NIT2	Q9NQR4;B4DFB1;C9JXA9	1.47209e+06	494491
Tropomodulin-3;Ubiquitous tropomodulin;Putative uncharacterized protein DKFZp686E1899	TMOD3;DKFZp686E1899	Q9NYL9;Q5HYL6	1.47115e+06	494491
Protein APMCF1;Signal recognition particle receptor subunit beta;Signal recognition particle receptor beta subunit;Signal recognition particle receptor, B subunit, isoform CRA_b	PSEC0230;SRPRB;hCG_2023561	Q9Y5M8;Q549N5;C9J354	1.46892e+06	494491
Protein FAM50A;Protein HXC-26;Protein XAP-5;FAM50A protein;Family with sequence similarity 50, member A	DXS9928E;FAM50A;HXC26;XAP5;XX-FW81657B9.2-002	Q14320;Q6PJH5;B0S8I6	1.46674e+06	494491
Protein phosphatase 1C;Protein phosphatase 1G;Protein phosphatase 2C isoform gamma;Protein phosphatase magnesium-dependent 1 gamma;cDNA, FLJ92810, highly similar to Homo sapiens protein phosphatase 1G (formerly 2C), magnesium-dependent, gamma isoform (PPM1G), mRNA;cDNA FLJ45688 fis, clone FCBBF3021191, highly similar to Protein phosphatase 2C isoform gamma (EC 3.1.3.16);cDNA FLJ57252, highly simi…	PPM1C;PPM1G;hCG_21229	O15355;B2R665;B3KXL8;B4DDC8;Q6IAU5;Q96IN7;Q59GB2	1.46069e+06	491860
Ubiquitin carboxyl-terminal hydrolase isozyme L3;Ubiquitin thioesterase L3;Ubiquitin carboxyl-terminal esterase L3 (Ubiquitin thiolesterase)	UCHL3;RP11-173B14.3-003	P15374;Q5TBK7	1.45819e+06	491860
NADPH:quinone reductase;Quinone oxidoreductase;Zeta-crystallin;Putative uncharacterized protein CRYZ	CRYZ	Q08257;A6NN60;A6NP24;C9JH92	1.45799e+06	491860
Parathymosin;PTMS protein	PTMS	P20962;A2VCM6;O15256	1.45209e+06	489225
Conventional kinesin heavy chain;Kinesin-1 heavy chain;Ubiquitous kinesin heavy chain;cDNA FLJ76989, highly similar to Homo sapiens kinesin family member 5B (KIF5B), mRNA;KIF5B protein	KIF5B;KNS;KNS1	P33176;A8K048;Q2TA90;Q66K46;Q6P164	1.45146e+06	489225
Met-induced mitochondrial protein;Mitochondrial carrier homolog 2;cDNA FLJ51849, highly similar to Mitochondrial carrier homolog 2;Mitochondrial carrier homolog 2 variant	HSPC032;MIMP;MTCH2	Q9Y6C9;B4DHQ0;Q53G34	1.44903e+06	489225
Arsenical pump-driving ATPase;Arsenite-stimulated ATPase;ATPase ASNA1;hARSA-I;hASNA-I;Transmembrane domain recognition complex 40 kDa ATPase subunit;cDNA FLJ60230, highly similar to Arsenical pump-driving ATPase (EC 3.6.3.16)	ARSA;ASNA1;TRC40	O43681;B4DEE5	1.44744e+06	489225
Eukaryotic translation initiation factor 5B;Translation initiation factor IF-2;EIF5B protein;cDNA FLJ10524 fis, clone NT2RP2000880, highly similar to Eukaryotic translation initiation factor 5B	EIF5B;IF2;KIAA0741	O60841;A0JLR8;B3KM86;Q05CQ1;Q8N5A0	1.44226e+06	486586
Cleavage and polyadenylation specificity factor 25 kDa subunit;Cleavage and polyadenylation specificity factor subunit 5;Nucleoside diphosphate-linked moiety X motif 21;Pre-mRNA cleavage factor Im 25 kDa subunit;cDNA, FLJ93125, highly similar to Homo sapiens cleavage and polyadenylation specific factor 5, 25 kDa(CPSF5), mRNA	CFIM25;CPSF25;CPSF5;NUDT21	O43809;B2R6U8	1.44081e+06	486586
Synaptic vesicle membrane protein VAT-1 homolog;cDNA, FLJ79487, highly similar to Synaptic vesicle membrane protein VAT-1homolog;cDNA FLJ39753 fis, clone SMINT2018343, highly similar to Synaptic vesicle membrane protein VAT-1homolog (EC 1.-.-.-);cDNA FLJ54106, moderately similar to Synaptic vesicle membrane protein VAT-1 homolog (EC 1.-.-.-);Chromosome 17q21 mRNA clone 694:2.	VAT1	Q99536;B0AZP7;B3KUF8;B4DPX4;Q16464	1.4401e+06	486586
Ran GTPase-activating protein 1;cDNA FLJ51385, highly similar to Ran GTPase-activating protein 1;cDNA FLJ61018, highly similar to Ran GTPase-activating protein 1;Similar to RAN GTPase activating protein 1;Putative uncharacterized protein;Ran GTPase activating protein 1	KIAA1835;RANGAP1;SD;RP4-756G23.7-007	P46060;B4DY16;B4E0U0;Q8WUS7;Q9BSK3;B0QYT3	1.43657e+06	486586
Calpain inhibitor;Calpastatin;Sperm BS-17 component;cDNA FLJ56102, highly similar to Homo sapiens calpastatin (CAST), transcript variant 8, mRNA;cDNA FLJ56123, highly similar to Calpastatin;cDNA FLJ50632, highly similar to Calpastatin;Heart-type calpastatin;cDNA FLJ52193, highly similar to Calpastatin;cDNA FLJ59277, highly similar to Calpastatin;Calpastatin isoform a variant;cDNA, FLJ96117, highl…	CAST	P20810-6;P20810;B7Z468;P20810-7;P20810-5;P20810-1;B7Z574;B7Z5T9;Q13940;Q9Y2M4;P20810-4;B7Z8S8;P20810-2;B7Z4U9;Q59HE3;P20810-3;B2RCJ7;B7Z6N0;B7Z7L4;Q6AZE3;Q86YM9;B7Z5T6	1.4343e+06	483943
18 kDa Sin3-associated polypeptide;2HOR0202;Cell growth-inhibiting gene 38 protein;Histone deacetylase complex subunit SAP18;Sin3-associated polypeptide p18	GIG38;SAP18	O00422	1.43223e+06	483943
UPF0160 protein MYG1, mitochondrial;cDNA FLJ57902, highly similar to Protein MYG1;Chromosome 12 open reading frame 10;Chromosome 12 open reading frame 10, isoform CRA_b	C12orf10;hCG_23362	Q9HB07;B4DE37;Q86UA3	1.43164e+06	483943
Complex I-B14.5b;Human lung cancer oncogene 1 protein;NADH dehydrogenase [ubiquinone] 1 subunit C2;NADH-ubiquinone oxidoreductase subunit B14.5b;NADH dehydrogenase;Putative uncharacterized protein NDUFC2	HLC1;NDUFC2;hCG_1643251	O95298;Q549M5	1.42836e+06	483943
Tyrosine--tRNA ligase;Tyrosyl-tRNA synthetase, mitochondrial	CGI-04;YARS2	Q9Y2Z4	1.42826e+06	483943
		C9JV83	1.42489e+06	481297
Sb1.8;Structural maintenance of chromosomes protein 1A;cDNA FLJ77162, highly similar to Homo sapiens SMC1 structural maintenance of chromosomes 1-like 1 (SMC1L1), mRNA;SMC1A protein;Putative uncharacterized protein DKFZp686L19178;cDNA FLJ50250, highly similar to Structural maintenance of chromosome 1-like 1 protein	DXS423E;KIAA0178;SB1.8;SMC1;SMC1A;SMC1L1;DKFZp686L19178	Q14683;A8K7A6;Q68EN4;Q6MZR8;Q6P2R1;B7Z709	1.42471e+06	481297
Activating signal cointegrator 1 complex subunit 3-like 1;BRR2 homolog;U5 small nuclear ribonucleoprotein 200 kDa helicase;U5 snRNP-specific 200 kDa protein;SNRNP200 protein;cDNA FLJ55548, highly similar to U5 small nuclear ribonucleoprotein 200 kDa helicase (EC 3.6.1.-);cDNA FLJ13778 fis, clone PLACE4000431, highly similar to H.sapiens U5 snRNP-specific 200kD protein;PRO2281;Putative RNA helicase	ASCC3L1;HELIC2;KIAA0788;SNRNP200	O75643-1;O75643;A2RRQ7;A4FU77;B4E150;Q5ZF01;Q7L5W4;Q9H8B9;Q9P172;Q9UNV9	1.42364e+06	481297
dTMP kinase;Thymidylate kinase;Deoxythymidylate kinase (Thymidylate kinase) variant;Deoxythymidylate kinase (Thymidylate kinase);Deoxythymidylate kinase (Thymidylate kinase), isoform CRA_b;DTYMK protein;Putative uncharacterized protein tmp_locus_5;LOC727761 protein	CDC8;DTYMK;TMPK;TYMK;hCG_93868;tmp_locus_5;LOC727761	P23919;Q53F55;Q6FGU2;B7ZW70;C9JIK9	1.42345e+06	481297
E2-induced gene 3 protein;Guanine nucleotide-binding protein-like 3;Novel nucleolar protein 47;Nucleolar GTP-binding protein 3;Nucleostemin;cDNA FLJ57535, highly similar to Guanine nucleotide-binding protein-like 3	E2IG3;GNL3;NS	Q9BVP2-1;Q9BVP2;Q9BVP2-2;B4DMU5	1.42331e+06	481297
Cell adhesion protein SQM1;Complex I-B18;NADH dehydrogenase [ubiquinone] 1 beta subcomplex subunit 7;NADH-ubiquinone oxidoreductase B18 subunit	NDUFB7	P17568	1.42126e+06	481297
Adapter-related protein complex 1 subunit beta-1;Adaptor protein complex AP-1 subunit beta-1;AP-1 complex subunit beta-1;Beta-1-adaptin;Beta-adaptin 1;Clathrin assembly protein complex 1 beta large chain;Golgi adaptor HA1/AP1 adaptin beta subunit;cDNA FLJ56967, highly similar to Adapter-relatedprotein complex 1 beta-1 subunit;cDNA FLJ56828, highly similar to Adapter-relatedprotein complex 1 beta-…	ADTB1;AP1B1;BAM22;CLAPB2	Q10567-1;Q10567;B4DG47;B4DS79;C9JRD1;Q10567-2;C9J1E7	1.41974e+06	481297
60S ribosome subunit biogenesis protein NIP7 homolog;KD93;cDNA FLJ10296 fis, clone NT2RM1001044, highly similar to Homo sapiens HSPC031 mRNA	CGI-37;HSPC031;HSPC180;NIP7;OK/SW-cl.76;OK/SW-cl.78	Q9Y221-1;Q9Y221;Q9Y221-2;B3KM49	1.4177e+06	481297
Pyridoxamine-phosphate oxidase;Pyridoxine-5-phosphate oxidase;cDNA FLJ59601, highly similar to Pyridoxine-5-phosphate oxidase (EC 1.4.3.5);Pyridoxine 5-phosphate oxidase variant;cDNA FLJ59109, highly similar to Pyridoxine-5-phosphate oxidase (EC 1.4.3.5);cDNA FLJ59599, highly similar to Pyridoxine-5-phosphate oxidase (EC 1.4.3.5)	PNPO	Q9NVS9;B4E1D7;Q53FP0;B4E0V0;B4E152	1.41692e+06	481297
TAR DNA-binding protein 43;TDP43;TDP43 splice variant 1;cDNA, FLJ92755, highly similar to Homo sapiens TAR DNA binding protein (TARDBP), mRNA;cDNA FLJ57180, highly similar to TAR DNA-binding protein 43;TAR DNA binding protein variant;TAR DNA binding protein;cDNA FLJ58188, highly similar to TAR DNA-binding protein 43	TARDBP;TDP43;RP4-635E18.2-003	Q13148;A4GUK4;A4GUK5;B2R629;B4DRW3;Q53H27;B1AKP7;B4DJ45	1.41656e+06	481297
Translocation protein SEC63 homolog;cDNA FLJ90354 fis, clone NT2RP2003390, highly similar to Translocation protein SEC63 homolog;cDNA FLJ14468 fis, clone MAMMA1000734, highly similar to Translocation protein SEC63 homolog;cDNA FLJ43868 fis, clone TESTI4008050, highly similar to Translocation protein SEC63 homolog	SEC63;SEC63L	Q9UGP8;B3KQF0;B3KNE7;B3KWU4	1.41587e+06	481297
Putative uncharacterized protein DYNLT3;Dynein light chain Tctex-type 3;Protein 91/23;T-complex-associated testis-expressed 1-like;cDNA, FLJ92116, Homo sapiens t-complex-associated-testis-expressed 1-like (TCTE1L),mRNA;Dynein, light chain, Tctex-type 3;TCTE1L protein	DYNLT3;TCTE1L;TCTE1XL;hCG_1986899	A6NGJ0;P51808;Q6ICS3	1.41212e+06	478646
SDHA protein		Q8IW48	1.41179e+06	478646
Complex I-B15;NADH dehydrogenase [ubiquinone] 1 beta subcomplex subunit 4;NADH-ubiquinone oxidoreductase B15 subunit;NADH dehydrogenase (Ubiquinone) 1 beta subcomplex, 4, 15kDa;Putative uncharacterized protein NDUFB4	NDUFB4	O95168;B9EJC7;B2RUY3;C9J7N2;C9JXQ9	1.40723e+06	478646
Putative RNA-binding protein 3;RNA-binding motif protein 3;RNPL	RBM3;RNPL	P98179	1.40656e+06	478646
Ribosome biogenesis regulatory protein homolog	KIAA0112;RRR;RRS1	Q15050	1.40631e+06	478646
Eukaryotic translation initiation factor 5;EIF5 protein	EIF5	P55010;Q05DF3;Q32Q19;Q53XB3;Q6IBU0	1.40513e+06	478646
Uncharacterized protein C1orf31;cDNA FLJ60021, moderately similar to Protein transport protein Sec61 subunit alpha isoform 1	C1orf31	Q5JTJ3-2;Q5JTJ3;B4DM08;Q5JTJ3-1;Q5JTJ3-3	1.40401e+06	475991
Protein cornichon homolog 4;HSPC163 protein variant;Putative uncharacterized protein CNIH4	CNIH4;HSPC163	Q9P003-1;Q9P003;Q53HE6;A6NLH6	1.40393e+06	475991
Cytosol aminopeptidase;Leucine aminopeptidase 3;Leucyl aminopeptidase;Peptidase S;Proline aminopeptidase;Prolyl aminopeptidase;cDNA FLJ54122, highly similar to Cytosol aminopeptidase (EC 3.4.11.1)	LAP3;LAPEP;PEPS	P28838-1;P28838;P28838-2;B4DQG5	1.40326e+06	475991
Cytoplasmic dynein 1 heavy chain 1;Cytoplasmic dynein heavy chain 1;Dynein heavy chain, cytosolic;cDNA FLJ52684, highly similar to Dynein heavy chain, cytosolic;Dynein heavy chain;Cytoplasmic dynein heavy chain	DHC1;DNCH1;DNCL;DNECL;DYHC;DYNC1H1;KIAA0325;Dnchc1	Q14204;B4DSR6;Q92862;Q9NRC3	1.40246e+06	475991
Sm protein E;Small nuclear ribonucleoprotein E;Putative small nuclear ribonucleoprotein polypeptide E-like protein 1;Putative uncharacterized protein SNRPE	SNRPE;SNRPEL1	P62304;Q5VYJ4;A6NHK2	1.3967e+06	475991
Cold shock domain-containing protein A;DNA-binding protein A;Single-strand DNA-binding protein NF-GMB	CSDA;DBPA	P16989-1;P16989;P16989-3	1.39548e+06	475991
Glycerol-3-phosphate dehydrogenase, mitochondrial;mtGPD;cDNA FLJ78475, highly similar to Homo sapiens glycerol-3-phosphate dehydrogenase 2 (mitochondrial) (GPD2), mRNA;cDNA FLJ57187, highly similar to Glycerol-3-phosphate dehydrogenase, mitochondrial (EC 1.1.99.5);Putative uncharacterized protein GPD2;GPD2 protein	GPD2	P43304-1;P43304;A8K1Z2;B7Z601;Q53T76;Q8WUQ0;P43304-2	1.3947e+06	473331
DnaJ homolog subfamily A member 1;DnaJ protein homolog 2;Heat shock 40 kDa protein 4;Heat shock protein J2;HSDJ;Human DnaJ protein 2;cDNA FLJ52352, highly similar to DnaJ homolog subfamily A member 1;cDNA FLJ76588, highly similar to Homo sapiens DnaJ (Hsp40) homolog, subfamily A, member 1 (DNAJA1), mRNA;DnaJ (Hsp40) homolog, subfamily A, member 1;DnaJ (Hsp40) homolog, subfamily A, member 1, isofo…	DNAJ2;DNAJA1;HDJ2;HSJ2;HSPF4;hCG_30269;RP11-54K16.1-001	P31689;B7Z5C0;Q5T7Q0;Q86TL9;Q9NXZ8	1.38836e+06	473331
Inosine triphosphate pyrophosphatase;Putative oncogene protein hlc14-06-p;Inosine triphosphate pyrophosphatase transcript variant II;ITPase;Inosine triphosphatase (Nucleoside triphosphate pyrophosphatase);Inosine triphosphatase (Nucleoside triphosphate pyrophosphatase), isoform CRA_b	C20orf37;ITPA;My049;OK/SW-cl.9;hCG_39262;RP4-794I6.1-007	Q9BY32;B2BCH7;Q5NT82;A2A2N2	1.38748e+06	473331
cDNA FLJ31171 fis, clone KIDNE2000046, highly similar to 3-mercaptopyruvate sulfurtransferase;3-mercaptopyruvate sulfurtransferase;Mercaptopyruvate sulfurtransferase, isoform CRA_a;MPST protein;Putative uncharacterized protein MPST;3-mercaptopyruvate sulfurtransferase variant;Mercaptopyruvate sulfurtransferase;Truncated mercaptopyruvate sulfurtransferase variant;Mercaptopyruvate sulfurtransferase…	MPST;TST2;hCG_41447;LL22NC01-146D10.4-005	B3KP52;P25325;Q6FHN9;Q59HD5;B1AH49;Q2VEU0;Q2VEU1	1.38699e+06	473331
17-beta-hydroxysteroid dehydrogenase 4;3-alpha,7-alpha,12-alpha-trihydroxy-5-beta-cholest-24-enoyl-CoA hydratase;3-hydroxyacyl-CoA dehydrogenase;D-bifunctional protein;Peroxisomal multifunctional enzyme type 2;cDNA, FLJ92803, highly similar to Homo sapiens hydroxysteroid (17-beta) dehydrogenase 4 (HSD17B4), mRNA;cDNA FLJ36730 fis, clone UTERU2012610, highly similar to Peroxisomal multifunctional …	EDH17B4;HSD17B4	P51659;B2R659;B3KSP2;B4DDM5;B4DVS5;B4DNV1;B4DSD0;B4DI68;Q59H27;Q9UBA4	1.38643e+06	473331
GTP-binding protein Rheb;Ras homolog enriched in brain;cDNA FLJ77896, highly similar to Homo sapiens Ras homolog enriched in brain (RHEB), mRNA;Putative uncharacterized protein RHEB	RHEB;RHEB2	Q15382;A8K005;Q6NZ61;C9J931	1.38633e+06	473331
Glycoprotein 25L2;Transmembrane emp24 domain-containing protein 9;cDNA, FLJ93804, highly similar to Homo sapiens gp25L2 protein (HSGP25L2G), mRNA;cDNA FLJ56646, highly similar to Transmembrane emp24 domain-containing protein 9	GP25L2;TMED9	Q9BVK6;B2R8A2;B4DPP4	1.38603e+06	473331
Biliverdin reductase A;Biliverdin-IX alpha-reductase	BLVR;BLVRA;BVR	P53004	1.38426e+06	470668
Far upstream element-binding protein 3;cDNA FLJ58115, highly similar to Far upstream element-binding protein 3;Far upstream element (FUSE) binding protein 3;HCG31253, isoform CRA_a;Putative uncharacterized protein FUBP3	FBP3;FUBP3;hCG_31253;RP11-57C19.3-002	Q96I24-1;Q96I24;A3KFK8;A6NJ37	1.38298e+06	470668
Actin-related protein 2/3 complex subunit 1B;Arp2/3 complex 41 kDa subunit;p41-ARC;Actin related protein 2/3 complex, subunit 1B, 41kDa;Actin related protein 2/3 complex, subunit 1B, 41kDa, isoform CRA_a;cDNA, FLJ95695, Homo sapiens actin related protein 2/3 complex, subunit 1B, 41kDa(ARPC1B), mRNA	ARC41;ARPC1B;hCG_19475;tcag7.662	O15143;A4D275;C9J0Z8	1.38289e+06	470668
Swd2;WD repeat-containing protein 82	UNQ9342/PRO34047;WDR82;WDR82A	Q6UXN9;A8K5R5	1.3786e+06	470668
Zinc finger protein 326;Putative uncharacterized protein ZNF326;cDNA FLJ50345, highly similar to Zinc finger protein 326;Zinc finger protein 326, isoform CRA_a	ZNF326;hCG_22859	Q5BKZ1-1;Q5BKZ1;A8MYX1;B4E179	1.37858e+06	470668
Dihydrolipoamide dehydrogenase;Dihydrolipoyl dehydrogenase, mitochondrial;Glycine cleavage system L protein;Dihydrolipoyl dehydrogenase;cDNA FLJ50515, highly similar to Dihydrolipoyl dehydrogenase, mitochondrial (EC 1.8.1.4);cDNA FLJ56112, highly similar to Dihydrolipoyl dehydrogenase, mitochondrial (EC 1.8.1.4)	DLD;GCSL;LAD;PHE3	P09622;B2R5X0;B4DFL1;B4DHG0;B4DMK9;B4DT69	1.3785e+06	470668
Cavin-1;Polymerase I and transcript release factor;cDNA FLJ35087 fis, clone PLACE6005546, highly similar to Polymerase I and transcript release factor;cDNA FLJ55731, highly similar to Polymerase I and transcript release factor;cDNA FLJ53495, highly similar to Polymerase I and transcript release factor	FKSG13;PTRF	Q6NZI2-1;Q6NZI2;B3KRY5;B4DNU9;Q6NZI2-3;B4DPZ5;Q6NZI2-2	1.37749e+06	470668
CD63 antigen;Granulophysin;Lysosomal-associated membrane protein 3;Melanoma-associated antigen ME491;Ocular melanoma-associated antigen;OMA81H;Tetraspanin-30;Putative uncharacterized protein CD63;Lysosome-associated membrane protein-3 variant	CD63;MLA1;TSPAN30	P08962;C9JV86;Q8N6Z9	1.3774e+06	470668
Cytoplasmic dynein 1 light intermediate chain 1;Dynein light chain A;Dynein light intermediate chain 1, cytosolic;cDNA FLJ10219 fis, clone HEMBA1007018, highly similar to Cytoplasmic dynein 1 light intermediate chain 1;Putative uncharacterized protein DKFZp686A1525;cDNA FLJ58500, highly similar to Cytoplasmic dynein 1 light intermediate chain 1	DNCLI1;DYNC1LI1;DKFZp686A1525	Q9Y6G9;A2RRG7;B3KM42;Q6MZE7;B4DDM4	1.37723e+06	470668
Endopeptidase 24.15;MP78;Thimet oligopeptidase;cDNA FLJ56247, highly similar to Thimet oligopeptidase (EC 3.4.24.15);Thimet oligopeptidase 1;THOP1 protein	THOP1	P52888;B4DU96;Q96CV8;Q9BW75	1.37444e+06	468000
Protein 40-6-3;Sgt1;Suppressor of G2 allele of SKP1 homolog;cDNA FLJ75780, highly similar to Homo sapiens SGT1, suppressor of G2 allele of SKP1 (SUGT1), mRNA;cDNA FLJ60958, highly similar to Homo sapiens SGT1, suppressor of G2 allele of SKP1 (SUGT1), mRNA	SUGT1	Q9Y2Z0-2;Q9Y2Z0;A8K7W3;B4DYC6	1.37321e+06	468000
Cyclophilin E;Cyclophilin-33;Peptidyl-prolyl cis-trans isomerase E;Rotamase E;cDNA FLJ78607, highly similar to Homo sapiens peptidylprolyl isomerase E (cyclophilin E) (PPIE), transcript variant 1, mRNA;Cyclophilin-33B;Peptidylprolyl isomerase E (Cyclophilin E);Peptidyl-prolyl cis-trans isomerase	CYP33;PPIE;RP1-118J21.1-003;RP1-118J21.1-007	Q9UNP9-1;Q9UNP9;A8KAM9;Q3S611;Q5TGA3;Q9UNP9-2;Q5TGA1;B3KSZ1;B4E3F2	1.37113e+06	468000
Actin-related protein 2/3 complex subunit 3;Arp2/3 complex 21 kDa subunit;cDNA, FLJ92050, highly similar to Homo sapiens actin related protein 2/3 complex, subunit 3, 21kDa (ARPC3), mRNA;Actin related protein 2/3 complex;cDNA FLJ51245, highly similar to Actin-related protein 2/3 complex subunit 3	ARC21;ARPC3	A8MYY8;O15145;B2R4D5;Q2LE71;B4DM63	1.36855e+06	468000
ATP-dependent RNA helicase p54;DEAD box protein 6;Oncogene RCK;Probable ATP-dependent RNA helicase DDX6;cDNA, FLJ93750, Homo sapiens DEAD (Asp-Glu-Ala-Asp) box polypeptide 6 (DDX6), mRNA;DDX6 protein	DDX6;HLR2;RCK	P26196;B2R858;Q8IV96	1.36818e+06	468000
Phenylalanine--tRNA ligase beta chain;Phenylalanyl-tRNA synthetase beta chain;cDNA FLJ75460, highly similar to Homo sapiens phenylalanine-tRNA synthetase-like, beta subunit, mRNA;cDNA FLJ57266, highly similar to Phenylalanyl-tRNA synthetase beta chain (EC 6.1.1.20);Phenylalanine-tRNA synthetase-like, beta subunit, isoform CRA_c;cDNA, FLJ79396, highly similar to Phenylalanyl-tRNA synthetase beta c…	FARSB;FARSLB;FRSB;HSPC173;hCG_2012454	Q9NSD9;A8K666;B4DFM0;B7ZB32;Q4ZFX1;Q57ZJ5;Q9BR63	1.36808e+06	468000
Histone H1.2;Histone H1d;cDNA FLJ76039, highly similar to Homo sapiens histone 1, H1c (HIST1H1C), mRNA;Histone 1, H1c;Histone H1.3;Histone H1c;Histone H1.1	H1F2;HIST1H1C;hCG_1640485;H1F3;HIST1H1D;H1F1;HIST1H1A	P16403;A8K4I2;P16402;B2R751;Q02539	1.36735e+06	468000
cAMP-dependent protein kinase type II-alpha regulatory subunit;cDNA FLJ75444, highly similar to Homo sapiens protein kinase, cAMP-dependent, regulatory, type II, alpha (PRKAR2A), mRNA;PRKAR2A protein;Protein kinase, cAMP-dependent, regulatory, type II, alpha;Protein kinase, cAMP-dependent, regulatory, type II, alpha, isoform CRA_b	PKR2;PRKAR2;PRKAR2A;hCG_1779456	P13861;A8KAH7;Q9BUB1	1.36727e+06	468000
FAS-associated factor 2;Protein ETEA;UBX domain-containing protein 3B;UBX domain-containing protein 8;cDNA FLJ61076, highly similar to UBX domain-containing protein 8	ETEA;FAF2;KIAA0887;UBXD8;UBXN3B	Q96CS3;B4E2M8	1.36663e+06	468000
26S protease subunit S5 basic;26S proteasome non-ATPase regulatory subunit 5;26S proteasome subunit S5B;cDNA FLJ76282, highly similar to Homo sapiens proteasome (prosome, macropain) 26S subunit, non-ATPase, 5 (PSMD5), mRNA;cDNA FLJ52877, highly similar to 26S proteasome non-ATPase regulatory subunit 5	KIAA0072;PSMD5	Q16401;A8K4T6;B4DZM8	1.3633e+06	465328
26S proteasome non-ATPase regulatory subunit 14;26S proteasome regulatory subunit RPN11;26S proteasome-associated PAD1 homolog 1;Putative uncharacterized protein PSMD14	POH1;PSMD14	O00487;Q4ZG77	1.36223e+06	465328
Nucleoprotein TPR;TPR protein;Tpr protein;Tpr	TPR;Tpr;tpr	P12270;A0PJC9;Q15624;Q504U6;Q58F23;Q99968;Q9UE33	1.36137e+06	465328
Coding region determinant-binding protein;IGF-II mRNA-binding protein 1;Insulin-like growth factor 2 mRNA-binding protein 1;VICKZ family member 1;Zip code-binding protein 1	CRDBP;IGF2BP1;VICKZ1;ZBP1	Q9NZI8	1.35959e+06	465328
13 kDa FK506-binding protein;FK506-binding protein 2;Immunophilin FKBP13;Peptidyl-prolyl cis-trans isomerase FKBP2;Rotamase;FK506 binding protein 2, 13kDa;FK506 binding protein 2, 13kDa, isoform CRA_a;FKBP2 protein	FKBP13;FKBP2;hCG_21364	P26885;Q53XJ5	1.35828e+06	465328
Metastasis-associated 1-like 1;Metastasis-associated protein MTA2;p53 target protein in deacetylase complex;cDNA FLJ51637, highly similar to Metastasis-associated protein MTA2;Putative uncharacterized protein DKFZp686F2281	MTA1L1;MTA2;PID;DKFZp686F2281	O94776;Q68DB1	1.35678e+06	465328
Ras-related protein Rab-9A	RAB9;RAB9A	P51151	1.35669e+06	465328
Elongation factor Ts, mitochondrial;Elongation factor Ts;cDNA FLJ60259, highly similar to Elongation factor Ts, mitochondrial	TSFM;hCG_40154	P43897-2;P43897;P43897-1;B4E391;B4DHY8;C9JT21	1.35507e+06	465328
Coiled-coil domain-containing protein 124	CCDC124	Q96CT7	1.35317e+06	462652
Mediator of RhoA-dependent invasion;Methylthioribose-1-phosphate isomerase;S-methyl-5-thioribose-1-phosphate isomerase;Translation initiation factor eIF-2B subunit alpha/beta/delta-like protein	MRDI;MRI1;UNQ6390/PRO21135	Q9BV20-1;Q9BV20;Q9BV20-2	1.3508e+06	462652
Cathepsin P;Cathepsin X;Cathepsin Z	CTSZ	Q9UBR2;Q5U000	1.3473e+06	462652
G(i) alpha-3;Guanine nucleotide-binding protein G(k) subunit alpha;cDNA, FLJ92547, Homo sapiens guanine nucleotide binding protein (G protein), alphainhibiting activity polypeptide 3 (GNAI3), mRNA;Guanine nucleotide binding protein (G protein), alpha inhibiting activity polypeptide 3	GNAI3;hCG_1997731;RP5-1160K1.2-001	P08754;Q5TZX1	1.34634e+06	462652
Endopeptidase SP18;Microsomal signal peptidase 18 kDa subunit;SEC11 homolog A;SEC11-like protein 1;Signal peptidase complex catalytic subunit SEC11A;SPC18;SPC18 protein;cDNA FLJ51313, highly similar to Microsomal signal peptidase 18 kDa subunit(EC 3.4.-.-);SEC11-like 1 (S. cerevisiae), isoform CRA_d;Signal peptidase complex SPC-18	SEC11A;SEC11L1;SPC18;SPCS4A;hCG_26624	P67812;Q6IAM7;B4DUL4;Q7Z4Z6	1.34571e+06	462652
Heat shock protein beta-11;Placental protein 25;Chromosome 1 open reading frame 41, isoform CRA_b;Putative uncharacterized protein HSPB11	C1orf41;HSPB11;HSPC034;hCG_1780523	Q9Y547;A6NIR2	1.34493e+06	459972
Flotillin-1;Flotillin 1 variant;FLOT1 protein;Flotillin 1;Flotillin 1, isoform CRA_b;cDNA FLJ54943, highly similar to Flotillin-1	FLOT1;DADB-118P11.2-001;DAQB-47P19.1-001;DASS-191K16.3-001;hCG_2006678;XXbac-BCX111D4.4-001;XXbac-BPG252P9.2-001;DAMC-316D20.3-001;DADB-118P11.2-006;DAQB-47P19.1-006;DASS-191K16.3-006;XXbac-BCX111D4.4-006;XXbac-BPG252P9.2-006;DADB-118P11.2-009;DAQB-47P19.1-009;DASS-191K16.3-009;XXbac-BCX111D4.4-009;XXbac-BPG252P9.2-009	O75955;Q53HQ0;Q5ST80;Q6IB58;B4DVY7;A2VCL5;B0V109;A2AB10;A2AB12	1.3437e+06	459972
Lark homolog;RNA-binding motif protein 4;RNA-binding motif protein 4a;RNA-binding protein 4;cDNA FLJ78260, highly similar to Homo sapiens RNA binding motif protein 4, mRNA;cDNA FLJ59148, highly similar to RNA-binding protein 4	RBM4;RBM4A	Q9BWF3-1;Q9BWF3;A8K9U0;Q9BWF3-2;B4E1U0;Q9BWF3-3	1.33989e+06	459972
Protein A6;Protein tyrosine kinase 9;Twinfilin-1	PTK9;TWF1	Q12792-3;Q12792	1.33968e+06	459972
Death-associated protein 5;Eukaryotic translation initiation factor 4 gamma 2;p97;Aging-associated protein 1;EIF4G2 protein;Eukaryotic translation initiation factor 4 gamma, 2, isoform CRA_a;cDNA FLJ59571, highly similar to Eukaryotic translation initiation factor 4gamma 2;Eukaryotic translation initiation factor 4 gamma, 2 variant	DAP5;EIF4G2;OK/SW-cl.75;AAG1;hCG_1991788	P78344;Q2TU89;B4DZF2;Q0VH01;Q49A79;Q59G42;Q2NKW9	1.33649e+06	459972
30 kDa HIV-1 TAT-interacting protein;HIV-1 TAT-interactive protein 2;Oxidoreductase HTATIP2	CC3;HTATIP2;TIP30	Q9BUP3-3;Q9BUP3;Q9BUP3-1;Q9BUP3-2	1.32706e+06	457287
Talin-1;Talin 1	KIAA1027;TLN;TLN1;RP11-112J3.1-001	Q9Y490;Q5TCU6	1.32576e+06	457287
Protein H105e3;Sterol-4-alpha-carboxylate 3-dehydrogenase, decarboxylating;Putative uncharacterized protein NSDHL	H105E3;NSDHL	Q15738;C9JDR0	1.3242e+06	454598
Ras-related protein Rab-21;KIAA0118 protein	KIAA0118;RAB21	Q9UL25;Q96GX3	1.32086e+06	454598
CAAX prenyl protease 1 homolog;Farnesylated proteins-converting enzyme 1;Prenyl protein-specific endoprotease 1;Zinc metalloproteinase Ste24 homolog;cDNA FLJ14968 fis, clone THYRO1000288, highly similar to CAAX prenyl protease 1 homolog (EC 3.4.24.84)	FACE1;STE24;ZMPSTE24	O75844;B3KNM6	1.31974e+06	454598
U2 small nuclear ribonucleoprotein B;Small nuclear ribonucleoprotein polypeptide B;Similar to small nuclear ribonucleoprotein polypeptide B	SNRPB2	P08579;B5BTZ8;Q86YK2	1.31912e+06	454598
Endopeptidase Clp;Putative ATP-dependent Clp protease proteolytic subunit, mitochondrial;ClpP caseinolytic peptidase ATP-dependent, proteolytic subunit	CLPP	Q16740;A4UCS4	1.31811e+06	454598
PEST proteolytic signal-containing nuclear protein;PEST-containing nuclear protein variant	PCNP	Q8WW12-1;Q8WW12;Q53GF3;Q8WW12-2	1.31747e+06	454598
Mammalian lin-seven protein 3;Protein lin-7 homolog C;Vertebrate lin-7 homolog 3;Lin-7 homolog C variant	LIN7C;MALS3;VELI3	Q9NUP9;Q53FX5	1.31635e+06	454598
Amino acid transporter A2;Protein 40-9-1;Sodium-coupled neutral amino acid transporter 2;Solute carrier family 38 member 2;System A amino acid transporter 2;System A transporter 1;System N amino acid transporter 2;cDNA FLJ75876, highly similar to Homo sapiens solute carrier family 38, member 2 (SLC38A2), mRNA	ATA2;KIAA1382;SAT2;SLC38A2;SNAT2	Q96QD8-1;Q96QD8;A8K6H9;Q96QD8-2	1.31523e+06	454598
Glutathione synthase;Glutathione synthetase;cDNA FLJ51785, highly similar to Glutathione synthetase (EC 6.3.2.3);cDNA FLJ50601, highly similar to Glutathione synthetase (EC 6.3.2.3)	GSS	P48637;B7Z1C5;B7Z514;Q8TDA8;B6F210	1.31038e+06	451904
Immediate early response 3-interacting protein 1	HSPC039;IER3IP1	Q9Y5U9	1.30912e+06	451904
Isoleucine--tRNA ligase;Isoleucyl-tRNA synthetase, mitochondrial;cDNA FLJ75180, highly similar to Homo sapiens mitochondrial isoleucine tRNA synthetase, mRNA	IARS2	Q9NSE4;A8K5W7	1.3055e+06	451904
Mitochondrial import receptor subunit TOM34;Translocase of outer membrane 34 kDa subunit;cDNA FLJ54989, highly similar to Mitochondrial import receptor subunit TOM34	TOMM34;URCC3	Q15785;B4DXU3	1.29968e+06	449206
Translin-associated factor X;Translin-associated protein X;cDNA, FLJ93547, Homo sapiens translin-associated factor X (TSNAX), mRNA;Translin-associated factor X, isoform CRA_c;Disrupted in schizophrenia 1 isoform 51;Disrupted in schizophrenia 1 isoform 47;Disrupted in schizophrenia 1 isoform 48;Disrupted in schizophrenia 1 isoform 53;Disrupted in schizophrenia 1 isoform 49;Disrupted in schizophren…	TRAX;TSNAX;hCG_14691;RP11-17H4.1-001;DISC1;RP11-17H4.1-003	Q99598;B1APC6;C4P0D8;C4P0D4;C4P0D6;Q5VVQ1;Q9NRI2	1.29739e+06	449206
Glycylpeptide N-tetradecanoyltransferase 1;Myristoyl-CoA:protein N-myristoyltransferase 1;Peptide N-myristoyltransferase 1;Glycylpeptide N-tetradecanoyltransferase;Myristoyl-CoA:protein N-myristoyltransferase	NMT;NMT1	P30419-1;P30419;Q96HI4;Q9Y465;P30419-2	1.29719e+06	449206
Arginine and glutamate-rich protein 1;cDNA FLJ53121;cDNA FLJ54293	ARGLU1	Q9NWB6-1;Q9NWB6;Q9NWB6-2;B4E0Y3;B4E3J6	1.29684e+06	449206
L-iditol 2-dehydrogenase;Sorbitol dehydrogenase;cDNA FLJ60282, highly similar to Sorbitol dehydrogenase (EC 1.1.1.14)	SORD	Q00796;B4DKI2	1.28962e+06	446503
Multiple coagulation factor deficiency protein 2;Neural stem cell-derived neuronal survival protein	MCFD2;SDNSF	Q8NI22;C9JW22	1.28884e+06	446503
Associate of Myc 1;C-Myc-binding protein;MYCBP protein	AMY1;MYCBP	Q99417;B2R4N0;Q6IB68	1.28862e+06	446503
ATP-dependent RNA helicase DDX19B;DEAD box protein 19B;DEAD box RNA helicase DEAD5;DDX19B protein;DEAD (Asp-Glu-Ala-As) box polypeptide 19 variant;RNA helicase;cDNA FLJ52357, highly similar to ATP-dependent RNA helicase DDX19B (EC 3.6.1.-);cDNA FLJ50567, highly similar to ATP-dependent RNA helicase DDX19B (EC 3.6.1.-);HCG1998531, isoform CRA_d;cDNA FLJ50728, highly similar to ATP-dependent RNA he…	DBP5;DDX19;DDX19B;DDX19L;hCG_1998531;TDBP	Q9UMR2-1;Q9UMR2;B3KNE9;Q2NL95;Q53G16;Q7Z4W5;Q9HBZ9;B4DXS6;Q9UMR2-2;B4DL69;Q96KE7;Q59FQ9	1.28836e+06	446503
Rho cDNA clone 9;Rho-related GTP-binding protein RhoC;Ras homolog gene family, member C	ARH9;ARHC;RHOC;RP11-426L16.4-008	P08134;Q5JR08	1.28434e+06	443795
28S ribosomal protein S7, mitochondrial;bMRP-27a;Mitochondrial ribosomal protein S7	MRPS7	Q9Y2R9;Q96Q63	1.27788e+06	443795
COP9 signalosome complex subunit 3;JAB1-containing signalosome subunit 3;cDNA FLJ57332, highly similar to COP9 signalosome complex subunit 3;cDNA FLJ51147, highly similar to COP9 signalosome complex subunit 3;cDNA, FLJ79299, highly similar to COP9 signalosome complex subunit 3	COPS3;CSN3	Q9UNS2;B4DN01;B4DY81	1.27764e+06	443795
ATPase family AAA domain-containing protein 3A;cDNA FLJ31537 fis, clone NT2RI2000704, highly similar to ATPase family AAA domain-containing protein 3A;ATPase family, AAA domain containing 3A	ATAD3A;RP5-832C2.1-002	Q9NVI7-1;Q9NVI7;Q9NVI7-2;B3KPB3;Q5SV24	1.27734e+06	443795
cDNA FLJ54534, highly similar to Homo sapiens cysteinyl-tRNA synthetase (CARS), transcript variant 3, mRNA;cDNA FLJ54741, highly similar to Homo sapiens cysteinyl-tRNA synthetase (CARS), transcript variant 3, mRNA;Cysteinyl-tRNA synthetase, isoform CRA_e;Putative uncharacterized protein DKFZp686F1612;Cysteine--tRNA ligase;Cysteinyl-tRNA synthetase, cytoplasmic;cDNA FLJ38994 fis, clone NT2RI200925…	CARS;DKFZp686F1612;hCG_16441	B4DPV7;Q5HYE4;P49589-1;P49589;A8MVQ3	1.277e+06	443795
26S proteasome non-ATPase regulatory subunit 1;26S proteasome regulatory subunit RPN2;26S proteasome regulatory subunit S1;26S proteasome subunit p112;cDNA, FLJ92896, highly similar to Homo sapiens proteasome (prosome, macropain) 26S subunit, non-ATPase, 1 (PSMD1), mRNA;PSMD1 protein	PSMD1	Q99460-1;Q99460;B2R6D0;Q05BX4;Q05CW6;Q99460-2	1.27662e+06	443795
cDNA, FLJ94230, highly similar to Homo sapiens thioredoxin-like 1 (TXNL1), mRNA;32 kDa thioredoxin-related protein;Thioredoxin-like protein 1;cDNA FLJ37607 fis, clone BRCOC2010980, highly similar to Thioredoxin-like protein 1;Thioredoxin-like 1 variant	TRP32;TXL;TXNL;TXNL1	B2R960;O43396;B3KT45;Q59G46	1.27501e+06	443795
Amplaxin;Oncogene EMS1;Src substrate cortactin;Cortactin isoform a variant;Cortactin;cDNA FLJ34459 fis, clone HLUNG2002916, highly similar to SRC SUBSTRATE CORTACTIN;cDNA FLJ77423, highly similar to Homo sapiens cortactin (CTTN), transcript variant 2, mRNA;Cortactin, isoform CRA_c;cDNA FLJ54828, highly similar to Src substrate cortactin;Cortactin, isoform CRA_a;CTTN protein	CTTN;EMS1;hCG_23463	Q14247;Q53HG7;Q76MU0;B3KRK4;Q96H99;B4E358;Q8N707	1.27451e+06	441083
NSFL1 cofactor p47;p97 cofactor p47;UBX domain-containing protein 2C;cDNA FLJ36526 fis, clone TRACH2003347, highly similar to NSFL1 cofactor p47;p47 protein isoform a variant;cDNA FLJ55103, highly similar to NSFL1 cofactor p47;NSFL1 (P97) cofactor (P47)	NSFL1C;UBXN2C;RP4-776F14.2-005	Q9UNZ2-1;Q9UNZ2;Q53FE8;Q9UNZ2-4;A2A2L1	1.27409e+06	441083
60 kDa SS-A/Ro ribonucleoprotein;Ro 60 kDa autoantigen;Sjoegren syndrome antigen A2;Sjoegren syndrome type A antigen;TROVE domain family member 2;Gastric cancer multi-drug resistance protein variant;TROVE domain family, member 2;TROVE domain family, member 2, isoform CRA_c;TROVE domain family, member 2, isoform CRA_e;TROVE domain family, member 2, isoform CRA_d;cDNA FLJ13982 fis, clone Y79AA10017…	RO60;SSA2;TROVE2;hCG_41054;RP11-101E13.3-005;RP11-101E13.3-006;RP11-101E13.3-003;RP11-101E13.3-004	P10155-1;P10155;Q86WL3;Q5LJ99;Q5LJA0;Q86WL4;Q5LJ98;B3KN94;Q5LJ97	1.27382e+06	441083
Complex I-15 kDa;NADH dehydrogenase [ubiquinone] iron-sulfur protein 5;NADH-ubiquinone oxidoreductase 15 kDa subunit;cDNA, FLJ92475, Homo sapiens NADH dehydrogenase (ubiquinone) Fe-S protein 5, 15kDa(NADH-coenzyme Q reductase) (NDUFS5), mRNA;NADH dehydrogenase (Ubiquinone) Fe-S protein 5, 15kDa (NADH-coenzyme Q reductase);NADH dehydrogenase (Ubiquinone) Fe-S protein 5, 15kDa (NADH-coenzyme Q redu…	NDUFS5;hCG_1782706;RP11-781D11.3-001	O43920;Q6IBA0	1.2734e+06	441083
HINT-3;Histidine triad nucleotide-binding protein 2, mitochondrial;HIT-17kDa;PKCI-1-related HIT protein;PKCI-1-related HIT protein variant;Protein kinase C inhibitor-2	HINT2	Q9BX68;Q53HJ8;Q8WYJ5	1.27277e+06	441083
Caldesmon;cDNA FLJ59374, highly similar to Homo sapiens caldesmon 1 (CALD1), transcript variant 2, mRNA;cDNA FLJ55017, highly similar to Caldesmon;CALD1 protein;Putative uncharacterized protein DKFZp686P03208;Putative uncharacterized protein DKFZp779D0769;cDNA FLJ53193, highly similar to Homo sapiens caldesmon 1 (CALD1), transcript variant 5, mRNA;Caldesmon 1, isoform CRA_b;NAG22 protein	CAD;CALD1;CDM;DKFZp686P03208;DKFZp779D0769;hCG_17453	Q05682-5;Q05682;B4DPW5;B4E3I0;Q6P707;Q6PJM5;Q7Z2Y9;Q05682-3;Q5HY93;Q05682-4;B7Z6G4;Q9NYG1	1.26966e+06	441083
Developmentally-regulated brain protein;Drebrin;cDNA FLJ36806 fis, clone ASTRO1000165, highly similar to Drebrin;Drebrin 1, isoform CRA_d;cDNA FLJ53620, highly similar to Drebrin;Putative uncharacterized protein DBN1	D0S117E;DBN1;hCG_2039393	Q16643-2;Q16643;Q16643-1;B3KSQ7;B7Z2Z0;A8MV58	1.26946e+06	441083
Huntingtin yeast partner K;Huntingtin-interacting protein K	C15orf63;HSPC136;HYPK	Q9NX55-1;Q9NX55;Q9NX55-2	1.26394e+06	438367
Sucrose nonfermenting protein 2 homolog;SWI/SNF-related matrix-associated actin-dependent regulator of chromatin subfamily A member 5;cDNA FLJ51771, highly similar to SWI/SNF-related matrix-associatedactin-dependent regulator of chromatin subfamily A member5 (EC 3.6.1.-);cDNA, FLJ79343, highly similar to SWI/SNF-related matrix-associated actin-dependent regulator of chromatin subfamily A member 5…	SMARCA5;SNF2H;WCRF135	O60264;B4DZC0;B7ZAX9;Q4W5G3;Q4W5H1	1.26202e+06	438367
Protein FAM136A;cDNA, FLJ79526	FAM136A	Q96C01;B0AZT6	1.25625e+06	438367
Neoplastic transformation inhibitor protein;Nuclear antigen H731-like;Programmed cell death protein 4;Protein 197/15a;cDNA, FLJ92910, highly similar to Homo sapiens programmed cell death 4 (neoplastic transformation inhibitor) (PDCD4), transcript variant 1, mRNA;cDNA, FLJ96314, highly similar to Homo sapiens programmed cell death 4 (neoplastic transformation inhibitor) (PDCD4), transcript variant…	H731;PDCD4	Q53EL6;B2R6E2;B2RCV4;B4DKX4;B5ME91	1.25248e+06	435645
Dopamine-responsive gene 1 protein;LYST-interacting protein 5;SKD1-binding protein 1;Vacuolar protein sorting-associated protein VTA1 homolog;LYST-interacting protein LIP5;Putative uncharacterized protein VTA1;Vps20-associated 1 homolog (S. cerevisiae)	C6orf55;HSPC228;My012;VTA1;RP3-451B21.3-002	Q9NP79;Q9C063;C9JMZ1;Q5TGM0	1.24673e+06	435645
Adenosylhomocysteinase;DC-expressed AHCY-like molecule;Putative adenosylhomocysteinase 2;S-adenosylhomocysteine hydrolase-like protein 1;S-adenosyl-L-homocysteine hydrolase 2;Clone 23931;AHCYL1 protein;cDNA FLJ16815 fis, clone THYMU3044175, highly similar to Adenosylhomocysteinase (EC 3.3.1.1)	AHCYL1;DCAL;XPVKONA;hCG_38162	A8MYU1;O43865-1;O43865;Q2NKW8;O43865-2;B4E168;O43210;Q9BTL0;Q6ZMM9	1.24655e+06	435645
Myb-binding protein 1A;cDNA FLJ60422, highly similar to Myb-binding protein 1A	MYBBP1A;P160	Q9BQG0-2;Q9BQG0;Q9BQG0-1;B4DE42	1.23926e+06	432919
Casein kinase II subunit alpha	CK2A2;CSNK2A2	P19784	1.23862e+06	432919
Protein phosphatase inhibitor 2;Protein phosphatase 1, regulatory subunit 2 pseudogene 3;Putative protein phosphatase inhibitor 2-like protein 3	IPP2;PPP1R2;PPP1R2P3	P41236;Q6NXS1	1.23686e+06	432919
Caveolin-1;Caveolin	CAV;CAV1;hCG_39088;tcag7.24	Q03135-1;Q03135;A9XTE5;Q2TNI1;Q59E85;Q7Z4F3	1.2363e+06	432919
62 kDa nucleoporin;Nuclear pore glycoprotein p62;Nucleoporin Nup62;Putative uncharacterized protein pp7052	NUP62;pp7052	P37198;Q8WYU3	1.23155e+06	430188
Abhydrolase domain-containing protein 14B;CCG1-interacting factor B;cDNA FLJ52710, highly similar to Abhydrolase domain-containing protein 14B;Putative uncharacterized protein ABHD14B;cDNA FLJ52723, highly similar to Abhydrolase domain-containing protein 14B	ABHD14B;CIB	Q96IU4-1;Q96IU4;B4DNR3;A6NGU1;B4DQI4	1.22968e+06	430188
High mobility group nucleosome-binding domain-containing protein 5;Nucleosome-binding protein 1;cDNA, FLJ96911, highly similar to Homo sapiens nucleosomal binding protein 1 (NSBP1), mRNA;Nucleosomal binding protein 1	HMGN5;NSBP1;RP11-196G4.1-004;RP11-196G4.1-006;RP11-196G4.1-007	P82970;B2RE40;Q5JSK9;Q5JSL0;Q5JSK6	1.22932e+06	430188
Histone acetyltransferase type B catalytic subunit;Histone acetyltransferase 1;Histone acetyltransferase 1, isoform CRA_b;HAT1 protein	HAT1;hCG_16790	O14929;Q6P594;Q8WWB9	1.22702e+06	430188
Acyl carrier protein, mitochondrial;CI-SDAP;NADH-ubiquinone oxidoreductase 9.6 kDa subunit;NADH:ubiquinone oxidoreductase SDAP subunit	NDUFAB1	O14561;A4UCS2;A4UCS3;B2R4M1	1.22279e+06	427452
CROC-1;TRAF6-regulated IKK activator 1 beta Uev1A;Ubiquitin-conjugating enzyme E2 variant 1	CROC1;P/OKcl.19;UBE2V;UBE2V1;UEV1;RP5-1185N5.3-005	Q13404-1;Q13404;Q13404-7;Q13404-4;Q13404-2;Q13404-6;Q5TGE0	1.22276e+06	427452
Arsenite-resistance protein 2;Serrate RNA effector molecule homolog	ARS2;ASR2;SRRT	Q9BXP5-1;Q9BXP5;Q9BXP5-2;Q9BXP5-3;Q9BXP5-4;Q9BXP5-5;C9J399	1.22271e+06	427452
Eukaryotic translation initiation factor 4E-binding protein 1;Phosphorylated heat- and acid-stable protein regulated by insulin 1	EIF4EBP1	Q13541;B2R502	1.22179e+06	427452
38 kDa-splicing factor;Prp8-binding protein;U5 small nuclear ribonucleoprotein 40 kDa protein;U5 snRNP-specific 40 kDa protein;WD repeat-containing protein 57;cDNA FLJ90035 fis, clone HEMBA1001878, highly similar to WD repeat protein 57;CDW11/WDR57;WD repeat domain 57 (U5 snRNP specific), isoform CRA_a;cDNA, FLJ94417, highly similar to Homo sapiens WD repeat domain 57 (U5 snRNP specific) (WDR57),…	PRP8BP;SFP38;SNRNP40;WDR57;hCG_20041	Q96DI7;A0MNP2;B2R9I9;B4DQJ1	1.22153e+06	427452
ATP-binding cassette 50;ATP-binding cassette sub-family F member 1;TNF-alpha-stimulated ABC protein;ATP-binding cassette sub-family F (GCN20) member 1;ATP-binding cassette, sub-family F (GCN20), member 1;ATP-binding cassette, sub-family F, member 1 variant;ABC50 protein;ATP-binding cassette, sub-family F (GCN20), member 1, isoform CRA_a	ABC50;ABCF1;DADB-129D20.7-001;DAMA-178G23.9-001;DAMC-83F13.6-001;DASS-182C6.1-001;DADB-129D20.7-002;DAMA-178G23.9-002;DAMC-83F13.6-002;DASS-182C6.1-002;hCG_26012	Q8NE71-1;Q8NE71;A2BF75;Q59F96;Q8NE71-2;Q2L6I2	1.22122e+06	427452
HBV pre-S2 trans-regulated protein 3;Nucleolar protein 16;cDNA FLJ51327, highly similar to Protein CGI-117;NOP16 protein;Putative uncharacterized protein HSPC111	CGI-117;HSPC111;NOP16;hCG_1980223	Q9Y3C1;B4DV13;Q05D05;Q6PIM0	1.21898e+06	427452
H/ACA ribonucleoprotein complex subunit 1;Nucleolar protein family A member 1;snoRNP protein GAR1	GAR1;NOLA1	Q9NY12-1;Q9NY12;Q9NY12-2	1.21727e+06	427452
Cytochrome c oxidase subunit 7A2, mitochondrial;Cytochrome c oxidase subunit VIIa-liver/heart;COX7A2 protein;Cytochrome c oxidase subunit VIIa polypeptide 2 (Liver);Putative uncharacterized protein COX7A2	COX7A2;COX7AL	P14406;Q496I0;A8MZ71	1.21636e+06	427452
Mitochondrial benzodiazepine receptor;Peripheral-type benzodiazepine receptor;PKBS;Translocator protein;Translocator protein (18kDa);Peripheral benzodiazepine receptor;Peripheral-type Benzodiazepine Receptor	BZRP;MBR;TSPO;PBR;RP3-526I14.4-005	P30536;O76068;B1AH87;Q13850;Q8N167;Q8N730	1.21314e+06	424712
140 kDa nuclear and cell adhesion-related phosphoprotein;Desmosome-associated protein;Domain-rich serine protein;Melanoma metastasis clone A protein;Nuclear protein SDK3;Pinin;SR-like protein;cDNA FLJ75071, highly similar to Homo sapiens pinin, desmosome associated protein (PNN), mRNA;cDNA FLJ56361, highly similar to Pinin;cDNA FLJ52602, highly similar to Pinin;Neutrophil protein	DRS;MEMA;PNN	Q9H307-1;Q9H307;A8K964;B4DTD4;B4E392;Q15789;Q9H307-2	1.20817e+06	424712
Alpha-tubulin 3;Tubulin alpha-1A chain;Tubulin alpha-3 chain;Tubulin B-alpha-1;Alpha-tubulin;Alpha-tubulin 2;Alpha-tubulin 3C/D;Tubulin alpha-2 chain;Tubulin alpha-3C/D chain;cDNA FLJ77591, highly similar to Homo sapiens tubulin, alpha 2 (TUBA2), transcript variant 1, mRNA;Tubulin, alpha 2;Tubulin, alpha 2, isoform CRA_b;cDNA FLJ53743, highly similar to Tubulin alpha-3 chain	TUBA1A;TUBA3;TUBA2;TUBA3C;TUBA3D;hCG_19100	Q71U36;A8K0B8;Q9UQM3;Q13748-1;Q13748;Q1ZYQ1;B4DQK4;Q13748-2	1.20721e+06	424712
TRM112-like protein;tRNA methyltransferase 112 homolog	AD-001;HSPC152;HSPC170;TRMT112	Q9UI30	1.20482e+06	421966
26S proteasome non-ATPase regulatory subunit 7;26S proteasome regulatory subunit RPN8;26S proteasome regulatory subunit S12;Mov34 protein homolog;Proteasome subunit p40;cDNA, FLJ96428, highly similar to Homo sapiens proteasome (prosome, macropain) 26S subunit, non-ATPase, 7 (Mov34 homolog) (PSMD7), mRNA;cDNA FLJ51373, highly similar to 26S proteasome non-ATPase regulatory subunit 7	MOV34L;PSMD7	P51665;B2RD27;B4DXI8	1.20165e+06	421966
RING finger protein 87;Tripartite motif-containing protein 4;cDNA FLJ35573 fis, clone SPLEN2005927, highly similar to Tripartite motif-containing protein 4;cDNA FLJ60086, highly similar to Tripartite motif-containing protein 4	RNF87;TRIM4	Q9C037-1;Q9C037;Q9C037-2;A4D298;B3KS62;B4DEC5;Q9C037-3;C9JDS3	1.20026e+06	421966
Hcp beta-lactamase-like protein C1orf163	C1orf163	Q96BR5	1.19871e+06	421966
Epithelial protein lost in neoplasm;LIM domain and actin-binding protein 1;cDNA FLJ38853 fis, clone MESAN2010321, highly similar to LIM domain and actin-binding protein 1;cDNA FLJ55990, highly similar to LIM domain and actin-binding protein 1	EPLIN;LIMA1;PP624;SREBP3	Q9UHB6-1;Q9UHB6;B2RB09;Q9UHB6-2;B3KTW2;B4DN52;Q9UHB6-3	1.19825e+06	421966
Cytoskeleton-associated protein 1;Cytoskeleton-associated protein CKAPI;Tubulin-folding cofactor B;Tubulin-specific chaperone B;CKAP1 protein;Putative uncharacterized protein TBCB	CG22;CKAP1;TBCB	Q99426;Q6FGY5;A8MVD5	1.19756e+06	421966
Hairy cell leukemia protein 1;Ribosome biogenesis protein NSA2 homolog;TGF-beta-inducible nuclear protein 1;cDNA, FLJ94393, Homo sapiens TGF beta-inducible nuclear protein 1 (TINP1), mRNA;TGF beta-inducible nuclear protein 1;TGF-beta inducible nuclear protein	HUSSY-29;NSA2;TINP1;CDK105;hCG_38199	O95478;Q5J7U2	1.19726e+06	421966
4-hydroxyphenylpyruvate dioxygenase-like protein;Glyoxalase domain-containing protein 1	GLOXD1;HPDL	Q96IR7	1.1967e+06	421966
Adenylosuccinate synthetase isozyme 2;Adenylosuccinate synthetase, acidic isozyme;IMP--aspartate ligase 2;Adenylosuccinate synthetase	ADSS;ADSS2	P30520;B1AQM5;B4E1L0	1.19654e+06	421966
Fermitin family homolog 2;Kindlin-2;Mitogen-inducible gene 2 protein;Pleckstrin homology domain-containing family C member 1;cDNA FLJ77570, highly similar to Homo sapiens pleckstrin homology domain containing, family C (with FERM domain) member 1 (PLEKHC1), mRNA;KINDLIN2 isoform 2	FERMT2;KIND2;MIG2;PLEKHC1	Q96AC1-1;Q96AC1;A8K6S3;B5TJY2;Q96AC1-2	1.1962e+06	421966
Copine III;Copine-3;CPNE3 protein	CPN3;CPNE3;KIAA0636	O75131;Q05DL8	1.19567e+06	421966
CML33;Phenylalanine--tRNA ligase alpha chain;Phenylalanyl-tRNA synthetase alpha chain;cDNA FLJ34774 fis, clone NT2NE2003309, highly similar to Phenylalanyl-tRNA synthetase alpha chain (EC 6.1.1.20);FARSLA protein;Phenylalanine-tRNA synthetase-like, alpha subunit, isoform CRA_b;cDNA FLJ50378, highly similar to Phenylalanyl-tRNA synthetase alpha chain (EC 6.1.1.20)	FARS;FARSA;FARSL;FARSLA;hCG_172485	Q9Y285;Q6IBR2;B4E363	1.19533e+06	421966
Four and a half LIM-domain protein 2;Aging-associated gene 11;FHL2 isoform 5;Four and a half LIM domains protein 2;LIM domain protein DRAL;Skeletal muscle LIM-protein 3;Putative uncharacterized protein FHL2;cDNA, FLJ94468, Homo sapiens four and a half LIM domains 2 (FHL2), mRNA;FHL2 protein;Four and a half LIM domains 2;HCG28013, isoform CRA_a	FHL2;AAG11;DRAL;SLIM3;hCG_28013	Q2I5I4;Q2TSB7;Q2XQU9;Q14192;Q53QP3;Q53T40;Q6I9R8	1.1933e+06	419215
PRP4 homolog;U4/U6 small nuclear ribonucleoprotein Prp4;U4/U6 snRNP 60 kDa protein;WD splicing factor Prp4;60 kDa U4/U6 snRNP-specific spliceosomal protein;PRP4 pre-mRNA processing factor 4 homolog (Yeast);PRP4 pre-mRNA processing factor 4 homolog (Yeast), isoform CRA_b	PRP4;PRPF4;hCG_29193;RP11-110L1.4-001	O43172-2;O43172;Q5T1M7	1.19066e+06	419215
Glutathione reductase, mitochondrial;Glutathione reductase;Glutathion reductase delta8 alternative splicing variant;Glutathion reductase delta9 alternative splicing varian;Glutathion reductase delta8+9 alternative splicing variant	GLUR;GRD1;GSR	P00390-1;P00390;P00390-2;Q03504;C8KIL8;C8KIL9;C8KIM0	1.18875e+06	419215
Membrane-associated progesterone receptor component 1;cDNA, FLJ94602, Homo sapiens progesterone receptor membrane component 1 (PGRMC1),mRNA;PGRMC1 protein;Progesterone receptor membrane component 1;Progesterone receptor membrane component 1, isoform CRA_a;cDNA FLJ50115, moderately similar to Membrane-associated progesterone receptor component 1;Progesterone receptor membrane component 1, isoform …	HPR6.6;PGRMC;PGRMC1;hCG_23188	O00264;Q6IB11;B7Z1L3	1.18835e+06	419215
Myosin I beta;Myosin-Ic;cDNA FLJ53573, highly similar to Myosin Ic	MYO1C	O00159-3;O00159;B7Z3E5;O00159-1	1.18686e+06	419215
cDNA FLJ32471 fis, clone SKNMC2000322, highly similar to Peptidyl-tRNA hydrolase 2, mitochondrial (EC 3.1.1.29);Bcl-2 inhibitor of transcription 1;Peptidyl-tRNA hydrolase 2, mitochondrial	BIT1;CGI-147;PTH2;PTRH2	Q96ME4;Q9Y3E5	1.1852e+06	419215
Pyrroline-5-carboxylate reductase 2;cDNA FLJ54750, moderately similar to Pyrroline-5-carboxylate reductase 2 (EC 1.5.1.2);cDNA FLJ10646 fis, clone NT2RP2005773, highly similar to Pyrroline-5-carboxylate reductase 2 (EC 1.5.1.2);Pyrroline-5-carboxylate reductase family, member 2, isoform CRA_a;Pyrroline-5-carboxylate reductase	PYCR2;hCG_32783;P5CR2	Q96C36;B4DQK8;B3KMB7;Q4W8W1	1.18463e+06	416460
Pyruvate dehydrogenase E1 component subunit beta, mitochondrial;cDNA FLJ52988, highly similar to Pyruvate dehydrogenase E1 component subunit beta, mitochondrial (EC 1.2.4.1);Putative uncharacterized protein PDHB	PDHB;PHE1B	P11177-1;P11177;B2R7L0;P11177-2;B4DDD7;C9J634	1.18459e+06	416460
ADP-ribosylation factor-like protein 3	ARFL3;ARL3	P36405	1.18315e+06	416460
Ubiquitin-fold modifier-conjugating enzyme 1	CGI-126;HSPC155;UFC1	Q9Y3C8;A8K9R1	1.18226e+06	416460
93 kDa nucleoporin;Nuclear pore complex protein Nup93;Nucleoporin Nup93;cDNA FLJ78686, highly similar to Homo sapiens nucleoporin 93kDa (NUP93), mRNA;cDNA FLJ32075 fis, clone OCBBF1000146, highly similar to Nuclear pore complex protein Nup93;cDNA FLJ58756, highly similar to Nuclear pore complex protein Nup93	KIAA0095;NUP93	Q8N1F7;A8K897;B3KPQ8	1.18172e+06	416460
Adenovirus early region 1B-associated protein 5;E1B-55 kDa-associated protein 5;Heterogeneous nuclear ribonucleoprotein U-like protein 1;cDNA FLJ75163, highly similar to Homo sapiens heterogeneous nuclear ribonucleoprotein U-like 1 (HNRPUL1), transcript variant 4, mRNA;cDNA FLJ78309, highly similar to Homo sapiens heterogeneous nuclear ribonucleoprotein U-like 1 (HNRPUL1), transcript variant 1, m…	E1BAP5;HNRNPUL1;HNRPUL1	Q9BUJ2-1;Q9BUJ2;A8K3W4;A8K5K0;A8K6U7;B7Z4B8;Q9BUJ2-2;Q9BUJ2-3	1.18118e+06	416460
ES1 protein homolog, mitochondrial;Protein GT335;Protein KNP-I	C21orf33;HES1;KNPI	P30042-1;P30042;C9J1C8;P30042-2;C9J895	1.17848e+06	416460
Protein phosphatase T;Serine/threonine-protein phosphatase 5;Serine/threonine-protein phosphatase	PPP5;PPP5C	P53041;B2R6R6;B4DDZ8;B4DLP6;Q53FR0;Q9BPW0	1.17845e+06	416460
Vasodilator-stimulated phosphoprotein	VASP	P50552	1.1782e+06	416460
Antiapoptosis clone 11 protein;Apoptosis inhibitor 5;Cell migration-inducing gene 8 protein;Fibroblast growth factor 2-interacting factor;Protein XAGL;cDNA FLJ53886, highly similar to Apoptosis inhibitor 5;cDNA FLJ52148, highly similar to Apoptosis inhibitor 5	API5;MIG8	Q9BZZ5-2;Q9BZZ5;B4DGR0;Q9BZZ5-3;B4DDR3	1.17701e+06	416460
Cellubrevin;Synaptobrevin-3;Vesicle-associated membrane protein 3;cDNA, FLJ92013, Homo sapiens vesicle-associated membrane protein 3 (cellubrevin)(VAMP3), mRNA;VAMP3 protein;Vesicle-associated membrane protein 3 (Cellubrevin)	SYB3;VAMP3;hCG_21813	Q15836;Q6FGG2;Q9BRV4	1.17651e+06	416460
Zinc finger protein 265;Zinc finger Ran-binding domain-containing protein 2;Zinc finger, splicing	ZIS;ZNF265;ZRANB2	O95218-1;O95218;O95218-2	1.17444e+06	413699
18S rRNA dimethylase;DIM1 dimethyladenosine transferase 1-like;Probable dimethyladenosine transferase;S-adenosylmethionine-6-N,N-adenosyl(rRNA) dimethyltransferase;cDNA FLJ75823, highly similar to Homo sapiens dimethyladenosine transferase (HSA9761), mRNA;cDNA FLJ56719, highly similar to Probable dimethyladenosine transferase (EC 2.1.1.-)	DIMT1;DIMT1L;HUSSY-05	Q9UNQ2;A8K9K8;B4DRY2	1.17316e+06	413699
Cleavage and polyadenylation specificity factor 59 kDa subunit;Cleavage and polyadenylation specificity factor subunit 7;Pre-mRNA cleavage factor Im 59 kDa subunit;cDNA FLJ57877, highly similar to Cleavage and polyadenylation specificity factor 7	CPSF7	Q8N684-1;Q8N684;B4DGF8;Q8N684-2;C9K0Q4	1.1714e+06	413699
Isocitrate dehydrogenase [NAD] subunit alpha, mitochondrial;Isocitric dehydrogenase subunit alpha;NAD(+)-specific ICDH subunit alpha;cDNA FLJ55931, highly similar to Isocitrate dehydrogenase;Isocitrate dehydrogenase 3 (NAD+) alpha variant;cDNA FLJ52894, highly similar to Isocitrate dehydrogenase;cDNA, FLJ78862, highly similar to Isocitrate dehydrogenase;cDNA, FLJ78950, highly similar to Isocitrat…	IDH3A	P50213-1;P50213;B4DJB4;Q53GF8;P50213-2;B4DSY4;B7Z9J8	1.17091e+06	413699
Scaffold attachment factor B2;SAFB2 protein	KIAA0138;SAFB2	Q14151;A0PJ47	1.16833e+06	413699
Cell division cycle 5-like protein;Pombe cdc5-related protein;cDNA FLJ16777 fis, clone BRHIP2029567, highly similar to Cell division cycle 5-like protein;cDNA FLJ51295, highly similar to Cell division cycle 5-like protein	CDC5L;KIAA0432;PCDC5RP	Q99459;B3KY60;B4DSH1	1.16826e+06	413699
Glyoxylate reductase/hydroxypyruvate reductase;cDNA, FLJ96788, Homo sapiens glyoxylate reductase/hydroxypyruvate reductase(GRHPR), mRNA;Glyoxylate reductase/hydroxypyruvate reductase, isoform CRA_b;GRHPR protein	GLXR;GRHPR;MSTP035;hCG_30089;RP11-397D12.2-002;RP11-397D12.2-004	Q9UBQ7;Q5T945;Q5M7Z5;Q5T946	1.16387e+06	410933
Dynein, light chain, roadblock-type 1;Bithoraxoid-like protein;Dynein light chain 2A, cytoplasmic;Dynein light chain roadblock-type 1;Dynein-associated protein Km23;Roadblock domain-containing protein 1;cDNA FLJ59194, moderately similar to Dynein light chain 2A, cytoplasmic	DYNLRB1;RP5-914B9.1-004;BITH;DNCL2A;DNLC2A;HSPC162;ROBLD1	B1AKR6;Q9NP97-1;Q9NP97;B4DFR2	1.15952e+06	410933
SAFB protein;Scaffold attachment factor B;cDNA FLJ76656, highly similar to Homo sapiens scaffold attachment factor B (SAFB), mRNA;cDNA FLJ59451, highly similar to Scaffold attachment factor B;cDNA FLJ54744, highly similar to Scaffold attachment factor B;cDNA FLJ59404, highly similar to Scaffold attachment factor B;HSP27 estrogen response element-TATA box-binding protein;Scaffold attachment factor…	SAFB;HAP;HET;SAFB1;DKFZp779C1727	A0AV56;A8K329;B7Z1C7;B7Z2F6;B7Z5X3;B7ZLP6;Q15424;B7Z959;B7ZLP5;Q68DW3;B7Z2Z1;B7Z5B6	1.15897e+06	410933
COP9 signalosome complex subunit 6;JAB1-containing signalosome subunit 6;MOV34 homolog;Vpr-interacting protein;cDNA, FLJ92300, Homo sapiens COP9 subunit 6 (MOV34 homolog, 34 kD) (COPS6), mRNA	COPS6;CSN6;HVIP	Q7L5N1;A4D2A3;B2R514	1.15589e+06	410933
Uncharacterized protein C7orf50;Putative uncharacterized protein C7orf50	C7orf50;FP15621	Q9BRJ6;C9JQV0;C9JVE1;C9JC81	1.15222e+06	408162
TATA box-binding protein-associated factor 2S;Transcription elongation regulator 1;Transcription factor CA150;cDNA FLJ61669, highly similar to Transcription elongation regulator 1	CA150;TAF2S;TCERG1	O14776-1;O14776;O14776-2;B7Z921	1.15193e+06	408162
Phosphoglycolate phosphatase	PGP	A6NDG6	1.15083e+06	408162
Protein kish-A	TMEM167;TMEM167A	Q8TBQ9	1.15061e+06	408162
UPF0465 protein C5orf33;cDNA FLJ55867;C5orf33 protein	C5orf33	Q4G0N4-1;Q4G0N4;Q4G0N4-2;Q4G0N4-3;B7Z8V7;Q49AR0	1.15003e+06	408162
Adenosine diphosphoribose pyrophosphatase;ADP-ribose diphosphatase;ADP-ribose phosphohydrolase;ADP-ribose pyrophosphatase, mitochondrial;Nucleoside diphosphate-linked moiety X motif 9;Putative nudix hydrolyase;cDNA FLJ14389 fis, clone HEMBA1002876	NUDT10;NUDT9;PSEC0099;UNQ3012/PRO9771	Q9BW91-1;Q9BW91;Q8NG26;Q96KB3;Q9BW91-2	1.14919e+06	408162
3(2),5-bisphosphate nucleotidase 1;Bisphosphate 3-nucleotidase 1;PAP-inositol-1,4-phosphatase;cDNA FLJ52203, highly similar to 3(2),5-bisphosphate nucleotidase 1 (EC 3.1.3.7);cDNA, FLJ78861, highly similar to 3(2),5-bisphosphate nucleotidase 1 (EC 3.1.3.7);cDNA FLJ52417, highly similar to 3(2),5-bisphosphate nucleotidase 1 (EC 3.1.3.7);Putative uncharacterized protein BPNT1	BPNT1	O95861-1;O95861;B4DPS5;B7Z9J7;B4DUS9;O95861-2;A6NF51;C9JI50	1.14514e+06	408162
Aldehyde dehydrogenase 10;Aldehyde dehydrogenase family 3 member A2;Fatty aldehyde dehydrogenase;Microsomal aldehyde dehydrogenase;Aldehyde dehydrogenase 3A2 variant;Putative uncharacterized protein DKFZp686E23276;Aldehyde dehydrogenase 3 family, member A2, isoform CRA_a;ALDH3A2 protein;cDNA FLJ77712, highly similar to Homo sapiens aldehyde dehydrogenase 3 family, member A2 (ALDH3A2),mRNA;cDNA, F…	ALDH10;ALDH3A2;FALDH;DKFZp686E23276;hCG_30680	P51648-2;P51648;P51648-1;Q59H65;Q68D64;Q6I9T3	1.14391e+06	405385
Mesenchymal stem cell protein DSCD75;UPF0670 protein C8orf55	C8orf55;PSEC0098	Q8WUY1	1.14352e+06	405385
H/ACA ribonucleoprotein complex subunit 2;Nucleolar protein family A member 2;snoRNP protein NHP2;NHP2-like protein;Putative uncharacterized protein NHP2	HSPC286;NHP2;NOLA2	Q9NX24;Q96P96;A6NKY8	1.1397e+06	405385
Glucosamine-6-phosphate deaminase 1;Glucosamine-6-phosphate isomerase 1;Oscillin;cDNA FLJ76269, highly similar to Homo sapiens glucosamine-6-phosphate deaminase 1 (GNPDA1), mRNA;cDNA FLJ12717 fis, clone NT2RP1001253, highly similar to Glucosamine-6-phosphate isomerase (EC 3.5.99.6);cDNA FLJ55085, highly similar to Glucosamine-6-phosphate isomerase (EC 3.5.99.6)	GNPDA1;GNPI;HLN;KIAA0060	P46926;A8K3S1;B3KMV2;B7Z3X4	1.13553e+06	405385
PP2A subunit B isoform alpha;PP2A subunit B isoform B55-alpha;PP2A subunit B isoform PR55-alpha;PP2A subunit B isoform R2-alpha;Serine/threonine-protein phosphatase 2A 55 kDa regulatory subunit B alpha isoform;cDNA FLJ58665, highly similar to Serine/threonine-protein phosphatase 2A 55 kDa regulatory subunit B alpha isoform;Lung cancer-related protein 9	PPP2R2A	P63151;B2RBU8;B4E1T7;Q56VW8	1.13539e+06	405385
Dihydrofolate reductase;cDNA, FLJ93028, Homo sapiens dihydrofolate reductase (DHFR), mRNA;cDNA FLJ53008, highly similar to Dihydrofolate reductase (EC 1.5.1.3);cDNA FLJ51500, highly similar to Dihydrofolate reductase (EC 1.5.1.3)	DHFR;DHFRP1;DYR	P00374;B0YJ76;B4DDD2;B4DM58	1.13461e+06	402604
Heat shock 70 kDa protein 4-like protein;Heat shock 70kDa protein 4-like, isoform CRA_b;cDNA FLJ14916 fis, clone PLACE1006958, highly similar to Heat shock 70 kDa protein 4L;cDNA FLJ59635, highly similar to Heat shock 70 kDa protein 4L;Heat shock 70 kDa protein 4L;Heat shock 70-related protein APG-1;Osmotic stress protein 94;cDNA FLJ55529, highly similar to Heat shock 70 kDa protein 4L;Heat shock…	hCG_37382;HSPA4L;APG1;OSP94	A2ICT2;B3KNM0;B4DXT2;O95757;B4DZR0;Q53ZP9	1.12991e+06	402604
Bleomycin hydrolase;cDNA FLJ57650, highly similar to Bleomycin hydrolase (EC 3.4.22.40)	BLMH	Q13867;B4DXF3	1.12962e+06	402604
EPB72-like protein 2;Stomatin-like protein 2;cDNA FLJ61039, highly similar to Stomatin-like protein 2;cDNA FLJ27036 fis, clone SLV08019, highly similar to Homo sapiens stomatin (EPB72)-like 2 (STOML2)	HSPC108;SLP2;STOML2	Q9UJZ1;B4E1K7;Q6ZNW0	1.12757e+06	402604
mRNA export factor;mRNA-associated protein mrnp 41;Rae1 protein homolog;cDNA FLJ75499, highly similar to Homo sapiens RAE1 RNA export 1 homolog (S. pombe) (RAE1), mRNA;RAE1 RNA export 1 homolog (S. pombe);RAE1 RNA export 1 homolog (S. pombe), isoform CRA_a;Migration-inducing gene 14	MRNP41;RAE1;hCG_2018215;RP4-800J21.2-001	P78406;A8K882;Q5J8M4	1.12738e+06	402604
Protein FAM96B	CGI-128;FAM96B;HSPC118	Q9Y3D0	1.12616e+06	402604
39S ribosomal protein L53, mitochondrial	MRPL53	Q96EL3	1.12566e+06	402604
RNA-binding protein with serine-rich domain 1;SR-related protein LDC2	LDC2;RNPS1	Q15287-1;Q15287;Q15287-2;Q15287-3;C9JEV2	1.12207e+06	399816
Chromosome-associated protein E;Structural maintenance of chromosomes protein 2;XCAP-E homolog;cDNA FLJ78259;cDNA FLJ10093 fis, clone HEMBA1002363, highly similar to Structural maintenance of chromosome 2-like 1 protein;cDNA FLJ10623 fis, clone NT2RP2005520, highly similar to Structural maintenance of chromosome 2-like 1 protein;SMC2 protein;Mitotic chromosome condensation protein;Structural main…	CAPE;PRO0324;SMC2;SMC2L1;RP11-86L19.1-004	O95347-1;O95347;A8K984;B3KM27;B3KMB1;B7ZLZ7;O95347-2;A0JLM9;Q05BV1;Q05D74;Q13497;Q2KQ72;Q32Q15;Q5T821;Q6IPS5;Q6P712;Q7Z2X1	1.12159e+06	399816
Bruton tyrosine kinase-associated protein 135;General transcription factor II-I;SRF-Phox1-interacting protein;Williams-Beuren syndrome chromosomal region 6 protein;cDNA FLJ55916, highly similar to General transcription factor II-I;cDNA FLJ77440, highly similar to Homo sapiens general transcription factor II, i (GTF2I), transcript variant 2, mRNA;General transcription factor II, i;cDNA FLJ56355, h…	BAP135;GTF2I;WBSCR6	P78347-1;P78347;B4DH52;P78347-3;A8K9W7;P78347-4;Q499G6;P78347-2;B4DM07;B4DRA9	1.12089e+06	399816
Catalase;Similar to catalase	CAT	P04040;B4DWK8;Q8TAK2	1.11818e+06	399816
70 kDa lamin;Lamin-A/C;Renal carcinoma antigen NY-REN-32;Lamin A/C transcript variant 1;LMNA protein;Rhabdomyosarcoma antigen MU-RMS-40.12;Lamin A/C;cDNA FLJ55771, highly similar to Lamin-A/C	LMN1;LMNA;RP11-54H19.1-006;RP11-54H19.1-007	P02545-2;P02545;Q5I6Y5;Q8N519;Q3BDU5;Q5TCI9;B4DFR3;Q5TCI8	1.11781e+06	399816
BRCA2 and CDKN1A-interacting protein;P21- and CDK-associated protein 1;Protein TOK-1;cDNA FLJ31129 fis, clone IMR322000918, highly similar to Homo sapiens BRCA2 and CDKN1A interacting protein (BCCIP), transcript variant C, mRNA;cDNA FLJ60898, highly similar to Homo sapiens BRCA2 and CDKN1A interacting protein (BCCIP), transcript variant C, mRNA;cDNA FLJ54246, highly similar to Homo sapiens BRCA2 …	BCCIP;TOK1	Q9P287-1;Q9P287;Q9P287-3;Q9P287-2;B3KP45;B4DUS0;B4E318	1.11766e+06	399816
AC19;DNA-directed RNA polymerase I subunit D;DNA-directed RNA polymerases I and III subunit RPAC2;hRPA19;RNA polymerase I 16 kDa subunit;RPC16	POLR1D	Q9Y2S0-1;Q9Y2S0	1.11676e+06	399816
Phosphomevalonate kinase;cDNA, FLJ93228, Homo sapiens phosphomevalonate kinase (PMVK), mRNA;Phosphomevalonate kinase, isoform CRA_a;PMVK protein	PMKI;PMVK;hCG_1739272;RP11-307C12.5-001	Q15126;Q6FGV9	1.11569e+06	399816
Beta-lactamase-like protein 2;cDNA FLJ76011, highly similar to Homo sapiens lactamase, beta 2 (LACTB2), mRNA	CGI-83;LACTB2	Q53H82;A8K2D6	1.1152e+06	399816
Complex I-51kD;NADH dehydrogenase [ubiquinone] flavoprotein 1, mitochondrial;NADH dehydrogenase flavoprotein 1;NADH-ubiquinone oxidoreductase 51 kDa subunit;NADH dehydrogenase (Ubiquinone) flavoprotein 1, 51kDa variant;cDNA FLJ57949, highly similar to NADH-ubiquinone oxidoreductase 51 kDa subunit, mitochondrial (EC 1.6.5.3);cDNA, FLJ79021, highly similar to NADH-ubiquinone oxidoreductase 51 kDa s…	NDUFV1;UQOR1	P49821-1;P49821;Q53G70;P49821-2;B4DE93;Q96ID4;B4DUN7	1.11363e+06	397024
MEK-binding partner 1;Mitogen-activated protein kinase kinase 1-interacting protein 1;Mitogen-activated protein kinase scaffold protein 1;Mitogen-activated protein kinase kinase 1 interacting protein 1 variant	MAP2K1IP1;MAPKSP1;PRO2783	Q9UHA4;Q53FH6	1.1091e+06	397024
80 kDa nuclear cap-binding protein;Nuclear cap-binding protein subunit 1	CBP80;NCBP;NCBP1	Q09161	1.10673e+06	397024
Activator 1 36 kDa subunit;Activator 1 subunit 5;Replication factor C 36 kDa subunit;Replication factor C subunit 5;cDNA FLJ76127, highly similar to Homo sapiens replication factor C (activator 1) 5, 36.5kDa (RFC5), transcript variant 1, mRNA;Replication factor C 5 isoform 1 variant;RFC5 protein;cDNA FLJ77120, highly similar to Homo sapiens replication factor C (activator 1) 5, 36.5kDa (RFC5), tr…	RFC5	P40937;A8K3S0;Q59GW7;Q6LES9;A8K4Z2;A8MZ62	1.10287e+06	394226
PAF acetylhydrolase 30 kDa subunit;PAF-AH subunit beta;Platelet-activating factor acetylhydrolase IB subunit beta;cDNA FLJ75836, highly similar to Homo sapiens platelet-activating factor acetylhydrolase, isoform Ib, beta subunit 30kDa (PAFAH1B2), mRNA;Intracellular platelet-activating factor acetylhydrolase alpha 2 subunit;PAFAH1B2 protein;Platelet-activating factor acetylhydrolase, isoform Ib, b…	PAFAH1B2;PAFAHB;hCG_39271	P68402;Q6IBR6;A8DPS5;A8DPS6;A8DPS7	1.10284e+06	394226
DNA-directed RNA polymerase II 23 kDa polypeptide;DNA-directed RNA polymerase II subunit E;DNA-directed RNA polymerases I, II, and III subunit RPABC1;RPB5 homolog;XAP4;cDNA FLJ55074, highly similar to DNA-directed RNA polymerase II 23 kDa polypeptide (EC 2.7.7.6);Polymerase (RNA) II (DNA directed) polypeptide E, 25kDa, isoform CRA_c	POLR2E;hCG_21572	P19388;B4DJ89	1.10254e+06	394226
cDNA FLJ56285, highly similar to ADP-ribosylation factor-like protein 8B;ADP-ribosylation factor-like protein 10C;ADP-ribosylation factor-like protein 8B;Novel small G protein indispensable for equal chromosome segregation 1;cDNA FLJ61158, highly similar to ADP-ribosylation factor-like protein 8B	ARL10C;ARL8B;GIE1	B4E1J8;Q9NVJ2;B4DQT8	1.10136e+06	394226
Long-chain acyl-CoA synthetase 3;Long-chain-fatty-acid--CoA ligase 3;cDNA, FLJ95462, highly similar to Homo sapiens fatty-acid-Coenzyme A ligase, long-chain 3 (FACL3),mRNA;cDNA FLJ10609 fis, clone NT2RP2005276, highly similar to Long-chain-fatty-acid--CoA ligase 3 (EC 6.2.1.3);cDNA FLJ13129 fis, clone NT2RP3002969, highly similar to Long-chain-fatty-acid--CoA ligase 3 (EC 6.2.1.3);ACSL3 protein	ACS3;ACSL3;FACL3;LACS3	O95573;B2RBE0;B3KMA6;B3KN05;Q6PIM8	1.09686e+06	394226
COP9 signalosome complex subunit 5;Jun activation domain-binding protein 1;COP9 signalosome subunit 5 variant	COPS5;CSN5;JAB1	Q92905;Q59GH5	1.09676e+06	394226
72 kDa ICln-binding protein;Histone-arginine N-methyltransferase PRMT5;Jak-binding protein 1;Protein arginine N-methyltransferase 5;Shk1 kinase-binding protein 1 homolog;cDNA, FLJ96564, highly similar to Homo sapiens SKB1 homolog (S. pombe) (SKB1), mRNA;cDNA FLJ90770 fis, clone THYRO1000866, highly similar to Protein arginine N-methyltransferase 5 (EC 2.1.1.-);Protein arginine methyltransferase 5…	HRMT1L5;IBP72;JBP1;PRMT5;SKB1;hCG_41976	O14744;B2RDD7;B5BU10;A8MZ91;B4DV00;B4DX49;B4DY30;A8MTP3	1.09644e+06	394226
LETM1 and EF-hand domain-containing protein 1, mitochondrial;Leucine zipper-EF-hand-containing transmembrane protein 1	LETM1	O95202-1;O95202	1.09581e+06	394226
Antigen NY-CO-4;Elongation factor 1-delta	EEF1D;EF1D	P29692-1;P29692	1.0957e+06	394226
Long-chain acyl-CoA synthetase 4;Long-chain-fatty-acid--CoA ligase 4;Acyl-CoA synthetase 4;Acyl-CoA synthetase long-chain family member 4;Acyl-CoA synthetase long-chain family member 4, isoform CRA_b;cDNA FLJ78368, highly similar to Homo sapiens acyl-CoA synthetase long-chain family member 4 (ACSL4), transcript variant 1, mRNA;cDNA FLJ57028, highly similar to Long-chain-fatty-acid--CoA ligase 4 (…	ACS4;ACSL4;FACL4;LACS4;hCG_20616;RP1-136J15.4-001	O60488-1;O60488;Q8TAF6;O60488-2;Q5JWV8;B4DH39	1.09224e+06	391422
Rhodanese;Thiosulfate sulfurtransferase;Thiosulfate sulfurtransferase variant;Thiosulfate sulfurtransferase (Rhodanese);cDNA FLJ57870, highly similar to Thiosulfate sulfurtransferase (EC 2.8.1.1)	TST;LL22NC01-146D10.3-003	Q16762;Q53EW8;B1AH48;B4DVZ4	1.08924e+06	391422
Brix domain-containing protein 1;Ribosome biogenesis protein RPF2 homolog;Ribosome production factor 2 homolog;cDNA FLJ76924, highly similar to Homo sapiens brix domain containing 1 (BXDC1), mRNA;cDNA FLJ57639, highly similar to Brix domain-containing protein 1;Brix domain containing 1	BXDC1;RPF2;RP11-397G5.1-002;RP11-397G5.1-003	Q9H7B2;A8K800;B4DWS5;Q5VXM9;Q5VXN0	1.08883e+06	391422
Enigma homolog;Enigma-like PDZ and LIM domains protein;PDZ and LIM domain protein 5;cDNA FLJ54018, highly similar to PDZ and LIM domain protein 5;Putative uncharacterized protein LIM;PRO2489;cDNA FLJ61541, highly similar to Homo sapiens PDZ and LIM domain 5 (PDLIM5), transcript variant 2, mRNA	ENH;L9;PDLIM5;LIM	Q96HC4;B7Z481;Q4W5K9;Q9P1D1;B7Z8X5;Q59FC9	1.08805e+06	391422
Solute carrier family 2 (Facilitated glucose transporter), member 1 variant;Glucose transporter type 1, erythrocyte/brain;HepG2 glucose transporter;Solute carrier family 2, facilitated glucose transporter member 1;cDNA FLJ77473, highly similar to Homo sapiens solute carrier family 2 (facilitated glucose transporter), member 1 (SLC2A1), mRNA;cDNA FLJ16785 fis, clone NT2RI2015342, highly similar to…	GLUT1;SLC2A1	Q59GX2;P11166;A8K9S6;B3KVN0;B4DDR6;Q0P512;A8MWM7;B4DKW1;C9JIM8	1.08689e+06	391422
NUMA1 variant protein;Nuclear mitotic apparatus protein 1;SP-H antigen	NUMA1 variant protein;NUMA;NUMA1	Q4LE64;Q14980-1;Q14980	1.08656e+06	391422
ADP-ribosylation factor-like protein 1;cDNA FLJ51704, highly similar to ADP-ribosylation factor-like protein 1;cDNA FLJ50309, highly similar to ADP-ribosylation factor-like protein 1	ARL1	P40616;B4DWW1;Q53XB1;B4DZG7	1.08614e+06	391422
ATP-dependent dihydroxyacetone kinase;Bifunctional ATP-dependent dihydroxyacetone kinase/FAD-AMP lyase (cyclizing);FAD-AMP lyase (cyclic FMN forming);FAD-AMP lyase (cyclizing);FMN cyclase;Glycerone kinase;Dha kinase/FMN cyclase splice variant;Putative uncharacterized protein DKFZp586B1621	DAK;DKFZp586B1621	Q3LXA3;Q2L9C1;Q9UFX5	1.08592e+06	391422
APOBEC1-binding protein 2;DnaJ homolog subfamily B member 11;DnaJ protein homolog 9;ER-associated DNAJ;ER-associated dnaJ protein 3;ER-associated Hsp40 co-chaperone;HEDJ;Human DnaJ protein 9;PWP1-interacting protein 4;cDNA FLJ42295 fis, clone TLIVE2008213, highly similar to DnaJ homolog subfamily B member 11;cDNA FLJ56253, highly similar to DnaJ homolog subfamily B member 11	DNAJB11;EDJ;ERJ3;HDJ9;PSEC0121;UNQ537/PRO1080	Q9UBS4;B3KW63	1.08588e+06	391422
p53-inducible cell-survival factor;Protein 15E1.1;TP53-regulated inhibitor of apoptosis 1;WF-1	15E1.1;HSPC132;TRIAP1	O43715	1.08513e+06	391422
Fumarylacetoacetate hydrolase domain-containing protein 1;YisK-like protein;Fumarylacetoacetate hydrolase domain containing 1	C16orf36;FAHD1;YISKL;AC012180.10-003	Q6P587-1;Q6P587;B1AK40;Q6P587-2	1.08387e+06	388613
Sorting nexin-2;Transformation-related gene 9 protein;cDNA FLJ11308 fis, clone PLACE1010074, highly similar to Sorting nexin-2;cDNA FLJ13654 fis, clone PLACE1011477, highly similar to Sorting nexin-2;cDNA FLJ51799, highly similar to Sorting nexin-2;cDNA FLJ50790, highly similar to Sorting nexin-2;Sorting nexin 2 variant	SNX2;TRG9	O60749;B3KML1;B3KN57;B4DEK4;B7Z408;Q53GG3	1.08175e+06	388613
cDNA FLJ50710, highly similar to Phosphoenolpyruvate carboxykinase (GTP), mitochondrial (EC 4.1.1.32);cDNA, FLJ79105, highly similar to Phosphoenolpyruvate carboxykinase (GTP), mitochondrial (EC 4.1.1.32);PCK2 protein;Phosphoenolpyruvate carboxykinase [GTP], mitochondrial;Phosphoenolpyruvate carboxylase	PCK2;PEPCK2	B4DW73;Q6IB91;Q16822;Q86U01	1.08069e+06	388613
Cytosolic phospholipase A2;Lysophospholipase;Phosphatidylcholine 2-acylhydrolase;Phospholipase A2;Phospholipase A2 group IVA;cDNA FLJ75258, highly similar to Homo sapiens phospholipase A2, group IVA (cytosolic, calcium-dependent) (PLA2G4A), mRNA;cDNA FLJ51413, highly similar to Cytosolic phospholipase A2	CPLA2;PLA2G4;PLA2G4A	P47712;A8K2S1;B4DZI4	1.07997e+06	388613
F-box only protein 20;LIM domain only protein 7;LOMP;cDNA FLJ53272, highly similar to Homo sapiens LIM domain 7 (LMO7), mRNA;LIM domain 7	FBX20;FBXO20;KIAA0858;LMO7;RP11-332E3.3-001	Q8WWI1-3;Q8WWI1;B7Z8W3;Q5TBK6	1.07878e+06	388613
FTP-3;Heterogeneous nuclear ribonucleoprotein H;Heterogeneous nuclear ribonucleoprotein H2;cDNA FLJ57964, highly similar to Heterogeneous nuclear ribonucleoprotein H;cDNA FLJ58205, highly similar to Heterogeneous nuclear ribonucleoprotein H	FTP3;HNRNPH2;HNRPH2	P55795;A1L400;B4DFK9;B4DP00	1.07816e+06	388613
B17.2-like;Mimitin, mitochondrial;Myc-induced mitochondrial protein;NADH dehydrogenase [ubiquinone] 1 alpha subcomplex assembly factor 2;NDUFA12-like protein	NDUFA12L;NDUFAF2	Q8N183	1.0777e+06	388613
Zinc finger protein 207;Putative uncharacterized protein ZNF207;Zinc finger protein 207 variant	ZNF207	O43670-2;O43670;A8MTG3;Q59G94;O43670-1	1.07738e+06	388613
HLA class I histocompatibility antigen, Cw-12 alpha chain;MHC class I antigen Cw*12;HLA-C protein;MHC class I antigen;Major histocompatibility complex, class I, C;HLA class I histocompatibility antigen, Cw-15 alpha chain;MHC class I antigen Cw*15;HLA class I histocompatibility antigen, Cw-8 alpha chain;MHC class I antigen Cw*8;HLA class I histocompatibility antigen, Cw-16 alpha chain;MHC class I …	HLAC;HLA-C;HLA-Cw;DAMA-387C9.3-003;DAMA-387C9.3-004;DAMA-387C9.3-002;Cw*08;DAMA-387C9.3-001;MHC class I;DAMA-387C9.3-007;HLA-CW	P30508;Q546I6;Q2UVJ3;B0S7Z5;Q07000;C1K0Y5;Q6ZYB9;B0S7Z6;P30505;Q546I7;A7LB40;B0S7Z4;C6KF33;C7C6F5;Q2UV93;Q29960-1;Q29960;A7MAP5;B1GYE6;B2BD81;C7FDT1;O19553;O19574;O19575;O19654;O19753;O19761;O78179;Q29914;Q30193;Q5K018;Q5K095;Q7JFH7;Q861B1;Q96FQ5;Q9MYH7;Q9MYH9;Q9TNZ7;Q29960-2;P79497;Q6R743;O19655;P30501;A0AAB7;A0ZY50;A1KQY1;A2BCY2;A3RKK1;A4F5H6;A8ILK2;A9QUT9;A9X166;B0S7Z7;B1PL04;B1VK50;B5AFW2;B5A…	1.07456e+06	385798
RNA-binding protein Musashi homolog 2;cDNA FLJ56904, highly similar to RNA-binding protein Musashi homolog 2;cDNA FLJ52888, highly similar to RNA-binding protein Musashi homolog 2	MSI2	Q96DH6-1;Q96DH6;B4DHE8;B4DM51;Q96DH6-3	1.07175e+06	385798
Meiotic recombination REC14 protein homolog;WD repeat-containing protein 61	WDR61	Q9GZS3	1.06905e+06	385798
Cancer/testis antigen 84;Lymphokine-activated killer T-cell-originated protein kinase;MAPKK-like protein kinase;Nori-3;PDZ-binding kinase;Spermatogenesis-related protein kinase;T-LAK cell-originated protein kinase;cDNA FLJ58333, highly similar to T-lymphokine-activated killer cell-originated protein kinase (EC 2.7.12.2)	PBK;TOPK	Q96KB5;B4DX68	1.06849e+06	385798
Glyoxalase II;Hydroxyacylglutathione hydrolase, mitochondrial;cDNA FLJ60347, highly similar to Homo sapiens hydroxyacylglutathione hydrolase (HAGH), transcript variant 1, mRNA	GLO2;HAGH;HAGH1	Q16775-1;Q16775;B4DT01;Q16775-2	1.06811e+06	385798
Cyclophilin J;Cyclophilin-like protein PPIL3;Peptidyl-prolyl cis-trans isomerase-like 3;Rotamase PPIL3;Peptidyl-prolyl cis-trans isomerase;Putative uncharacterized protein PPIL3	PPIL3	Q9H2H8-1;Q9H2H8;C9J9R3;C9K058;Q9H2H8-2;B8ZZ77	1.0662e+06	385798
Calcium-binding mitochondrial carrier protein SCaMC-1;Mitochondrial ATP-Mg/Pi carrier protein 1;Mitochondrial Ca(2+)-dependent solute carrier protein 1;Small calcium-binding mitochondrial carrier protein 1;Solute carrier family 25 member 24;cDNA FLJ50039, highly similar to Homo sapiens solute carrier family 25, member 24, transcript variant 1, mRNA;cDNA, FLJ79405, highly similar to Homo sapiens s…	APC1;MCSC1;SCAMC1;SLC25A24	Q6NUK1-1;Q6NUK1;B4E290;B7ZB41;Q6NUK1-2	1.0642e+06	382977
Calcium-binding protein BDR-1;Hippocalcin-like protein 1;HLP2;Visinin-like protein 3;BDP-1 protein;cDNA FLJ78291, highly similar to Homo sapiens hippocalcin-like 1 (HPCAL1), transcript variant 2, mRNA;Hippocalcin-like 1;Hippocalcin-like 1, isoform CRA_a;HPCAL1 protein;Putative uncharacterized protein HPCAL1;Putative uncharacterized protein DKFZp781K1922;Calcium-binding protein BDR-2;Neuron-specif…	BDR1;HPCAL1;hCG_23828;DKFZp781K1922;BDR2;HPCA	P37235;O75544;Q6FGY1;Q68CP5;P84074;Q5U068	1.0629e+06	382977
Coiled-coil domain-containing protein 72	CCDC72;HSPC016;HSPC330	Q9Y2S6	1.06127e+06	382977
Beta-hexosaminidase subunit beta;Beta-hexosaminidase subunit beta chain A;Beta-hexosaminidase subunit beta chain B;Beta-N-acetylhexosaminidase subunit beta;Cervical cancer proto-oncogene 7 protein;N-acetyl-beta-glucosaminidase subunit beta;ENC-1AS	HCC7;HEXB	P07686;Q5URX0	1.06064e+06	382977
CNDP dipeptidase 2;Cytosolic non-specific dipeptidase;Glutamate carboxypeptidase-like protein 1;Peptidase A;cDNA FLJ56358, highly similar to Cytosolic nonspecific dipeptidase;cDNA FLJ54170, highly similar to Cytosolic nonspecific dipeptidase;cDNA FLJ11121 fis, clone PLACE1006139;cDNA FLJ10400 fis, clone NT2RM4000395	CN2;CNDP2;CPGL;PEPA	Q96KP4-1;Q96KP4;B3KUG4;B4DPF1;B4DV28;Q96KP4-2;Q9NUV1;Q9NW02	1.0602e+06	382977
Putative uncharacterized protein DKFZp779B0247;Cold shock domain-containing protein E1;N-ras upstream gene protein;Protein UNR;cDNA FLJ12454 fis, clone NT2RM1000555, highly similar to UNR PROTEIN;cDNA FLJ12466 fis, clone NT2RM1000826, highly similar to UNR PROTEIN;CSDE1 protein;NRAS-related protein;Putative uncharacterized protein DKFZp566C233;Putative uncharacterized protein DKFZp586J0620	DKFZp779B0247;CSDE1;D1S155E;KIAA0885;NRU;UNR;DKFZp566C233;DKFZp586J0620	Q68DF1;O75534-1;O75534;Q9GZV0;O75534-2;Q8WU01;Q96L66;Q9UG12;Q9UG93	1.0574e+06	382977
C-alpha-formylglycine-generating enzyme 2;Sulfatase-modifying factor 2;Putative uncharacterized protein SUMF2;cDNA FLJ54722, highly similar to Sulfatase-modifying factor 2;Putative uncharacterized protein DKFZP566I1024;cDNA FLJ59949, highly similar to Homo sapiens sulfatase modifying factor 2 (SUMF2), transcript variant 4, mRNA;cDNA FLJ59089, highly similar to Homo sapiens sulfatase modifying fac…	PSEC0171;SUMF2;UNQ1968/PRO4500;DKFZP566I1024	Q8NBJ7-1;Q8NBJ7;C9JL30;A8MXB9;B4DLK7;C9J660;C9JA78;Q8NBJ7-2;Q8NBJ7-3;Q75LP3;B4DQ27;A8MTN9;B4DWQ0	1.05517e+06	382977
Initiation factor 2-associated 67 kDa glycoprotein;Methionine aminopeptidase 2;p67eIF2;Peptidase M 2;Methionine aminopeptidase	METAP2;MNPEP;P67EIF2	P50579;B3KWL6;B4DUX5;Q8NB11;Q96B43	1.05499e+06	380150
Heterochromatin protein 1-binding protein 3;Protein HP1-BP74;cDNA FLJ61197, highly similar to Homo sapiens heterochromatin protein 1, binding protein 3 (HP1BP3), mRNA;Heterochromatin protein 1, binding protein 3, isoform CRA_b;Heterochromatin protein 1, binding protein 3	HP1BP3;hCG_38870;RP5-930J4.3-015;RP5-930J4.3-006	Q5SSJ5-1;Q5SSJ5;Q5SSJ5-2;Q5SSJ5-3;B4E0N8;B0QZK4;C9JS26;Q5SWC8	1.0535e+06	380150
ATP-dependent helicase RENT1;Nonsense mRNA reducing factor 1;Regulator of nonsense transcripts 1;Up-frameshift suppressor 1 homolog;cDNA FLJ46894 fis, clone UTERU3019708, highly similar to Regulator of nonsense transcripts 1;PNORF1	KIAA0221;RENT1;UPF1;pNORF1	Q92900-2;Q92900;B3KY55;O60385;Q92900-1	1.05162e+06	380150
N-alpha-acetyltransferase 38, NatC auxiliary subunit;U6 snRNA-associated Sm-like protein LSm8;cDNA, FLJ92203, Homo sapiens LSM8 homolog, U6 small nuclear RNA associated (S.cerevisiae) (LSM8), mRNA;LSM8 homolog, U6 small nuclear RNA associated (S. cerevisiae);LSM8 homolog, U6 small nuclear RNA associated (S. cerevisiae), isoform CRA_b	LSM8;NAA38;hCG_14869;tcag7.58	O95777;A4D0W0	1.05122e+06	380150
Dolichyl-diphosphooligosaccharide--protein glycosyltransferase 48 kDa subunit;cDNA FLJ55714, highly similar to Dolichyl-diphosphooligosaccharide--protein glycosyltransferase 48 kDa subunit (EC 2.4.1.119);cDNA FLJ52929, highly similar to Dolichyl-diphosphooligosaccharide--proteinglycosyltransferase 48 kDa subunit (EC2.4.1.119)	DDOST;KIAA0115;OK/SW-cl.45;OST48	P39656;B4DLI2;B4DJE3	1.05029e+06	380150
Pescadillo homolog;cDNA, FLJ96584, Homo sapiens pescadillo homolog 1, containing BRCT domain(zebrafish) (PES1), mRNA;Pescadillo homolog 1;Pescadillo homolog 1, containing BRCT domain (Zebrafish), isoform CRA_a;Putative uncharacterized protein PES1;cDNA FLJ39001 fis, clone NT2RI2022584, highly similar to Pescadillo homolog 1;cDNA FLJ45250 fis, clone BRHIP2008756, highly similar to Pescadillo homol…	PES1;hCG_2010949	O00541-1;O00541;B2RDF2;B3KTZ6;B5MCF9;O00541-2;B3KXD6	1.04994e+06	380150
Transducin beta-like protein 2;Williams-Beuren syndrome chromosomal region 13 protein;WS beta-transducin repeats protein;cDNA, FLJ95314, highly similar to Homo sapiens transducin (beta)-like 2 (TBL2), transcript variant 1, mRNA;cDNA FLJ90138 fis, clone HEMBB1000905, weakly similar to TRANSCRIPTIONAL REPRESSOR RCO-1;TBL2 protein;cDNA FLJ55528, highly similar to Transducin beta-like 2 protein;cDNA …	TBL2;UNQ563/PRO1125;WBSCR13	Q9Y4P3;B2RB52;Q8N2L6;Q96E41;B4DY50;B4DY59	1.04975e+06	380150
cDNA FLJ38560 fis, clone HCHON2003642, highly similar to Astrocytic phosphoprotein PEA-15;Phosphoprotein enriched in astrocytes 15;Phosphoprotein enriched in astrocytes 15, isoform CRA_b;PEA15 protein;15 kDa phosphoprotein enriched in astrocytes;Astrocytic phosphoprotein PEA-15;Phosphoprotein enriched in diabetes;cDNA, FLJ92023, Homo sapiens phosphoprotein enriched in astrocytes 15 (PEA15),mRNA;P…	hCG_39732;PEA15;RP11-536C5.8-002;RP11-536C5.8-001;RP11-536C5.8-003	B1AKZ3;Q6FHL9;Q15121;B1AKZ4;B1AKZ5	1.04968e+06	380150
Proteasome assembly chaperone 3	C7orf48;PAC3;PSMG3	Q9BT73	1.04865e+06	380150
Monocarboxylate transporter 1;Solute carrier family 16 member 1;cDNA, FLJ92862, highly similar to Homo sapiens solute carrier family 16 (monocarboxylic acid transporters), member 1 (SLC16A1), mRNA;Monocarboxylate transporter isoform 1;Solute carrier family 16 (Monocarboxylic acid transporters), member 1, isoform CRA_b;Solute carrier family 16, member 1 (Monocarboxylic acid transporter 1);cDNA FLJ…	MCT1;SLC16A1;hCG_37455;RP4-580L15.1-001;RP4-580L15.1-002	P53985;B2R6A5;Q5T8R6;B4DKS0;B4E106;Q49A45;Q5T8R5	1.04544e+06	380150
Inhibitor of nuclear factor kappa-B kinase-interacting protein	IKBIP;IKIP	Q70UQ0-4;Q70UQ0	1.04455e+06	377318
Hepatocellular carcinoma-susceptibility protein 3;Proteasome assembly chaperone 2;Tumor necrosis factor superfamily member 5-induced protein 1;X 003 protein;HDCMC29P;HSPC260	HCCA3;PAC2;PSMG2;TNFSF5IP1	Q969U7;Q9NRV1;Q9P1R6;Q9P0C1	1.04349e+06	377318
Adult folate-binding protein;Folate receptor 1;Folate receptor alpha;Folate receptor, adult;KB cells FBP;Ovarian tumor-associated antigen MOv18;Folate binding protein;Folate receptor alpha isoform	FOLR;FOLR1	P15328;O14597;Q6LDL1;Q96QD1;Q9NP04	1.04077e+06	377318
Nuclear poly(A)-binding protein 1;Poly(A)-binding protein II;Polyadenylate-binding nuclear protein 1;Polyadenylate-binding protein 2;cDNA FLJ57714, highly similar to Poly(A)-binding protein 2	PAB2;PABP2;PABPN1	Q86U42-1;Q86U42;Q86U42-2;B4DEH8	1.03922e+06	377318
Ribosome-recycling factor, mitochondrial;Ribosome-releasing factor, mitochondrial;cDNA FLJ50230, highly similar to Ribosome recycling factor, mitochondrial	MRRF	Q96E11-1;Q96E11;Q96E11-3;B7Z6P7;Q96E11-2;Q96E11-4;Q96E11-6;Q96E11-5	1.03847e+06	377318
DnaJ homolog subfamily A member 3, mitochondrial;DnaJ protein Tid-1;Hepatocellular carcinoma-associated antigen 57;Tumorous imaginal discs protein Tid56 homolog;cDNA FLJ10471 fis, clone NT2RP2000045, highly similar to DnaJ homolog subfamily A member 3, mitochondrial;DnaJ (Hsp40) homolog, subfamily A, member 3 variant;DnaJ (Hsp40) homolog, subfamily A, member 3, isoform CRA_b;cDNA FLJ55843, highly…	DNAJA3;HCA57;TID1;hCG_15165	Q96EY1-1;Q96EY1;B3KM81;Q53G26;Q59E88;Q96EY1-2;B4DI33	1.03769e+06	377318
cDNA FLJ59739, highly similar to Protein transport protein Sec61 subunit alpha isoform 1;Protein transport protein Sec61 subunit alpha isoform 1;cDNA FLJ14517 fis, clone NT2RM1000833, highly similar to Protein transport protein Sec61 subunit alpha isoform 1;cDNA FLJ90225 fis, clone NT2RM1000855, highly similar to Protein transport protein Sec61 subunit alpha isoform 1;Sec61 alpha 1 subunit (S. ce…	SEC61A;SEC61A1;hCG_40108	B4DR61;P61619-1;P61619;B3KNF6;P61619-3	1.03755e+06	377318
Mitochondrial 20 kDa outer membrane protein;Mitochondrial import receptor subunit TOM20 homolog;Outer mitochondrial membrane receptor Tom20	KIAA0016;TOMM20	Q15388	1.03691e+06	377318
Methionine aminopeptidase 1;Peptidase M 1;Methionine aminopeptidase	KIAA0094;METAP1;DKFZp781C0419	P53582;Q5CZ91	1.03476e+06	374479
Sodium/potassium-dependent ATPase subunit beta-1;Sodium/potassium-transporting ATPase subunit beta-1;ATPase, Na+/K+ transporting, beta 1 polypeptide, isoform CRA_a;cDNA FLJ76773, highly similar to Homo sapiens ATPase, Na+/K+ transporting, beta 1 polypeptide (ATP1B1), transcript variant 1, mRNA;Na,K-ATPase beta 1 subunit;cDNA FLJ51474, highly similar to Sodium/potassium-transporting ATPase subunit…	ATP1B;ATP1B1;hCG_37798	P05026-1;P05026;A3KLL5;B4DJG0;B7Z9S8;Q58I20;Q6LEU2;P05026-2;A6NGH2	1.03074e+06	374479
220 kDa U5 snRNP-specific protein;p220;Pre-mRNA-processing-splicing factor 8;PRP8 homolog;Splicing factor Prp8;cDNA FLJ57882, highly similar to Pre-mRNA-processing-splicing factor 8;U5 snRNP-specific protein variant;Apoptosis-regulated protein 1;Apoptosis-regulated protein 2	PRPC8;PRPF8	Q6P2Q9;B4DK16;Q53GM6;Q6JH02;Q6JH03	1.03052e+06	374479
Signal sequence receptor subunit alpha;Translocon-associated protein subunit alpha;Putative uncharacterized protein SSR1;cDNA, FLJ93042, highly similar to Homo sapiens signal sequence receptor, alpha (translocon-associated protein alpha) (SSR1), mRNA	PSEC0262;SSR1;TRAPA	P43307-1;P43307;C9IZQ1;B2R6N9;C9J5W0;C9J3L8;P43307-2;C9JBX5	1.0299e+06	374479
cDNA, FLJ94196, highly similar to Homo sapiens annexin A8 (ANXA8), mRNA;Annexin A8-like protein 2;cDNA FLJ56319, highly similar to Annexin A8;Annexin A8;Annexin VIII;Annexin-8;Vascular anticoagulant-beta;cDNA FLJ58071, highly similar to Annexin A8;cDNA FLJ53095, highly similar to Annexin A8;cDNA FLJ57083, highly similar to Annexin A8;Annexin A8-like protein 1;cDNA FLJ54151, moderately similar to …	ANXA8L2;ANX8;ANXA8;ANXA8L1;RP11-301J7.3-002	B2R939;Q5VT79-1;Q5VT79;B4DQE1;P13928;B4DKI1;B4DTB3;B4DTC9;Q5T2P8;B4DTF2;Q5VT79-2;Q5VTM3	1.02926e+06	374479
Beta-thionase;Cystathionine beta-synthase;Serine sulfhydrase;cDNA FLJ53863, highly similar to Cystathionine beta-synthase (EC 4.2.1.22);cDNA FLJ53928, highly similar to Cystathionine beta-synthase (EC 4.2.1.22);Putative uncharacterized protein;Putative uncharacterized protein DKFZp727E011;Cysteine synthase	CBS;DKFZp727E011	P35520-2;P35520;C9JQE2;P35520-1;B7Z2D6;B7Z6W5;Q3LR94;Q96EH7;Q9NTF0;C9JMA6	1.02421e+06	371635
Interferon-induced 35 kDa protein;Putative uncharacterized protein IFI35	IFI35;IFP35	P80217-1;P80217;C9JGX1;P80217-2	1.02382e+06	371635
HIV-1 Rev-binding protein 2;KRR1 small subunit processome component homolog;Rev-interacting protein 1;KRR1 protein;cDNA, FLJ94276, highly similar to Homo sapiens HIV-1 rev binding protein 2 (HRB2), mRNA;HRB2 variant B;cDNA FLJ57399, highly similar to HIV-1 Rev-binding protein 2	HRB2;KRR1	Q13601;A0JLP0;B2R989;A0FIK6;B4DMS5	1.02322e+06	371635
53 kDa BRG1-associated factor A;Actin-like protein 6A;Actin-related protein Baf53a;ArpNbeta;BRG1-associated factor 53A;INO80 complex subunit K;Actin-like 6A isoform 1 variant;BAF53A protein	ACTL6A;BAF53;BAF53A;INO80K	O96019-1;O96019;Q53FS0;Q6FI97;O96019-2	1.02118e+06	371635
cAMP-dependent protein kinase type I-alpha regulatory subunit;Tissue-specific extinguisher 1;cDNA FLJ40261 fis, clone TESTI2025609, highly similar to cAMP-dependent protein kinase type I-alpha regulatory subunit;cDNA, FLJ92612, Homo sapiens protein kinase, cAMP-dependent, regulatory, type I, alpha (tissue specific extinguisher 1) (PRKAR1A), mRNA;Protein kinase, cAMP-dependent, regulatory, type I,…	PKR1;PRKAR1;PRKAR1A;TSE1;hCG_28462;DKFZp779L0468	P10644;B2R5T5;Q68DQ4	1.02074e+06	371635
Mitochondrial aspartate-glutamate carrier protein;Solute carrier family 25, member 13 (Citrin), isoform CRA_a;Calcium-binding mitochondrial carrier protein Aralar2;Citrin;Mitochondrial aspartate glutamate carrier 2;Solute carrier family 25 member 13;cDNA FLJ54671, highly similar to Calcium-binding mitochondrial carrier protein Aralar2;Solute carrier family 25, member 13 (Citrin) variant;Putative …	hCG_40633;SLC25A13;ARALAR2	Q546F9;Q9UJS0;B7Z2E2;Q53GR7;Q75KX8;Q75M55	1.02052e+06	371635
cDNA FLJ75459;cDNA FLJ76290, highly similar to Homo sapiens TIA1 cytotoxic granule-associated RNA bindingprotein-like 1 (TIAL1), transcript variant 1, mRNA		A8K4L9;A8K5C4	1.02047e+06	371635
ABP125;ABP130;Protein transport protein Sec31A;SEC31-like protein 1;SEC31-related protein A;Web1-like protein;cDNA FLJ58531, highly similar to Homo sapiens SEC31-like 1 (SEC31L1), transcript variant 1, mRNA;SEC31A protein;Putative uncharacterized protein SEC31A	HSPC275;HSPC334;KIAA0905;SEC31A;SEC31L1	O94979-1;O94979;O94979-2;B4DIW6;B7ZKZ7;B7ZL00;O94979-4;O94979-8;O94979-3;O94979-6;C9JEA2;O94979-7;O94979-5	1.01958e+06	371635
70 kDa peroxisomal membrane protein;ATP-binding cassette sub-family D member 3;cDNA FLJ54042, highly similar to ATP-binding cassette sub-family D member 3	ABCD3;PMP70;PXMP1	P28288-1;P28288;B4DZ22;P28288-2	1.01896e+06	371635
Partner of Y14 and mago;Protein wibg homolog	PYM;WIBG	Q9BRP8-1;Q9BRP8;Q9BRP8-2	1.01817e+06	371635
26S proteasome non-ATPase regulatory subunit 9;26S proteasome regulatory subunit p27	PSMD9	O00233-1;O00233;O00233-2	1.01806e+06	371635
Ras-related protein Rab-1B;Small GTP-binding protein;RAB1B protein	RAB1B;rab1b	Q9H0U4;Q92927;Q6FIG4	1.01671e+06	371635
Deubiquitinating enzyme 7;Herpesvirus-associated ubiquitin-specific protease;Ubiquitin carboxyl-terminal hydrolase 7;Ubiquitin thioesterase 7;Ubiquitin-specific-processing protease 7;Ubiquitin carboxyl-terminal hydrolase	HAUSP;USP7	Q93009;B7Z7T5;B7Z815;B7Z855;B7ZAX6;Q6U8A4	1.01652e+06	371635
Adapter molecule crk;p38;Proto-oncogene c-Crk;cDNA FLJ77114, highly similar to Homo sapiens v-crk sarcoma virus CT10 oncogene homolog (avian) (CRK), transcript variant I, mRNA;Putative uncharacterized protein CRK;V-crk sarcoma virus CT10 oncogene homolog (Avian);V-crk sarcoma virus CT10 oncogene homolog (Avian), isoform CRA_d	CRK;hCG_28712	P46108-1;P46108;B0LPE8;P46108-2;Q96GA9	1.01652e+06	371635
ADP-ribosylation factor 6;ARF6 protein;cDNA, FLJ94403, Homo sapiens ADP-ribosylation factor 6 (ARF6), mRNA	ARF6;hCG_2013574	P62330;Q5U025;Q6FGZ2;Q6FH17	1.01597e+06	371635
CF-1 77 kDa subunit;Cleavage stimulation factor 77 kDa subunit;Cleavage stimulation factor subunit 3;cDNA FLJ58134, highly similar to Cleavage stimulation factor 77 kDa subunit;cDNA FLJ58400, highly similar to Cleavage stimulation factor 77 kDa subunit	CSTF3	Q12996;B4DFQ5;B4DMA4	1.01509e+06	371635
Endogenous carboxypeptidase inhibitor;Latexin;MUM;Tissue carboxypeptidase inhibitor	LXN	Q9BS40	1.01279e+06	368784
Cell migration-inducing gene 5 protein;p21-Rac1;Ras-like protein TC25;Ras-related C3 botulinum toxin substrate 1;cDNA FLJ77333, highly similar to Homo sapiens ras-related C3 botulinum toxin substrate 1 (rho family, small GTP binding protein Rac1) (RAC1), transcript variant Rac1b, mRNA;Ras-related C3 botulinum toxin substrate 1 (Rho family, small GTP binding protein Rac1);Ras-related C3 botulinum …	MIG5;RAC1;TC25;hCG_14926;tcag7.839;RAC3;RAC2	P63000-2;P63000;A4D2P0;P63000-1;A4D2P1;P60763;P15153	1.01231e+06	368784
90 kDa ribosomal protein S6 kinase 3;Insulin-stimulated protein kinase 1;MAP kinase-activated protein kinase 1b;pp90RSK2;Ribosomal protein S6 kinase alpha-3;Ribosomal S6 kinase 2;cDNA FLJ56618, highly similar to Ribosomal protein S6 kinase alpha-3 (EC 2.7.11.1);cDNA FLJ56653, highly similar to Ribosomal protein S6 kinase alpha-3 (EC 2.7.11.1);cDNA, FLJ79381, highly similar to Ribosomal protein S6…	ISPK1;MAPKAPK1B;RPS6KA3;RSK2	P51812;B4DG22;B4DKZ2;B7ZB17;Q7Z2J3;Q7Z2J4	1.01141e+06	368784
Activator 1 40 kDa subunit;Activator 1 subunit 2;Replication factor C 40 kDa subunit;Replication factor C subunit 2;Replication factor C 2 isoform 1;Putative uncharacterized protein RFC2;Replication factor C (Activator 1) 2, 40kDa;Replication factor C (Activator 1) 2, 40kDa, isoform CRA_a	RFC2;hCG_18034	P35250-1;P35250;B5BUD2;P35250-2;Q75MT5	1.01109e+06	368784
Mitsugumin-23;Transmembrane protein 109;cDNA, FLJ94551;cDNA FLJ57860, highly similar to Transmembrane protein 109	TMEM109	Q9BVC6;B2R9T9;B4E1S3	1.01105e+06	368784
COP9 signalosome complex subunit 1;G protein pathway suppressor 1;JAB1-containing signalosome subunit 1;Protein MFH;cDNA FLJ75157, highly similar to Homo sapiens G protein pathway suppressor 1, transcript variant 1, mRNA;cDNA FLJ55804, highly similar to COP9 signalosome complex subunit 1;Putative uncharacterized protein GPS1	COPS1;CSN1;GPS1	Q13098-7;Q13098;A8K070;Q13098-5;Q13098-4;B4DND6;Q13098-6;C9JFE4	1.01069e+06	368784
Serine/threonine-protein phosphatase PP1-alpha catalytic subunit;Serine/threonine-protein phosphatase;Protein phosphatase 1, catalytic subunit, alpha isoform;Protein phosphatase 1, catalytic subunit, alpha	PPP1A;PPP1CA	P62136;Q07161;B3KXM2;A6NNR3;C0STL0;C4TNW6	1.01022e+06	368784
Mitochondrial 2-oxoglutarate/malate carrier protein;Solute carrier family 25 member 11;cDNA FLJ76014, highly similar to Homo sapiens solute carrier family 25 (mitochondrial carrier; oxoglutarate carrier), member 11 (SLC25A11), mRNA;SLC25A11 protein;Solute carrier family 25 (Mitochondrial carrier; oxoglutarate carrier), member 11, isoform CRA_b	SLC20A4;SLC25A11;hCG_32694	Q02978;Q6IBH0	1.00881e+06	368784
ATP-specific succinyl-CoA synthetase subunit beta;Renal carcinoma antigen NY-REN-39;Succinyl-CoA ligase [ADP-forming] subunit beta, mitochondrial;Succinyl-CoA synthetase beta-A chain;Putative uncharacterized protein DKFZp686D0880;cDNA FLJ53646, highly similar to Succinyl-CoA ligase (ADP-forming) beta-chain, mitochondrial (EC 6.2.1.5);cDNA FLJ54097, highly similar to Succinyl-CoA ligase (ADP-formi…	SUCLA2;DKFZp686D0880;hCG_30751;DKFZp564P2062;RP11-528D24.2-010	Q9P2R7-1;Q9P2R7;Q6N0B1;Q9P2R7-2;B4DRV2;B4DY87;B7Z9S6;B7ZAF6;Q7Z503;Q9Y4T0;Q5T9Q5	1.0043e+06	365928
C2orf4 protein;C21orf19-like protein;Hepatitis C virus NS5A-transactivated protein 7;Mediator of ErbB2-driven cell motility 1;Protein MEMO1;cDNA FLJ76141;cDNA FLJ58197;Putative uncharacterized protein MEMO1;RcC2orf4	C2orf4;CGI-27;MEMO1;NS5ATP7	Q5R2V8;Q9Y316;A8K3Y8;B4DLS0;C9JSD7;Q2VIM3	1.00384e+06	365928
Putative uncharacterized protein C1orf151;UPF0327 protein C1orf151;C1orf151 protein	C1orf151	A8MPU7;Q5TGZ0;Q96G68	1.00292e+06	365928
Aging-associated gene 5 protein;Alkyldihydroxyacetonephosphate synthase, peroxisomal;Alkylglycerone-phosphate synthase;cDNA FLJ51873, highly similar to Alkyldihydroxyacetonephosphate synthase, peroxisomal (EC 2.5.1.26);cDNA, FLJ79139, highly similar to Alkyldihydroxyacetonephosphate synthase, peroxisomal (EC 2.5.1.26);Putative uncharacterized protein AGPS	AAG5;AGPS	O00116;B7Z3Q4;B7ZAC5;Q53S12;Q53SG6;Q53SN7	1.00273e+06	365928
Endoplasmic oxidoreductin-1-like protein;ERO1-like protein alpha;Oxidoreductin-1-L-alpha	ERO1L;UNQ434/PRO865	Q96HE7	1.00257e+06	365928
Glycosyltransferase 25 family member 1;Hydroxylysine galactosyltransferase 1;Procollagen galactosyltransferase 1;cDNA FLJ32578 fis, clone SPLEN2000258, highly similar to Homo sapiens glycosyltransferase 25 domain containing 1 (GLT25D1), mRNA;GLT25D1 protein;cDNA: FLJ22329 fis, clone HRC05659	GLT25D1;PSEC0241	Q8NBJ5;B3KQ10;Q8WUI9;Q9H6F1	1.00222e+06	365928
LYR motif-containing protein 7	C5orf31;LYRM7	Q5U5X0;A8MPQ9	1.00152e+06	365928
DNA mismatch repair protein Msh2;MutS protein homolog 2;cDNA FLJ57316, highly similar to DNA mismatch repair protein Msh2;cDNA FLJ51193, highly similar to DNA mismatch repair protein Msh2;cDNA FLJ50998, highly similar to DNA mismatch repair protein Msh2;MutS homolog 2 variant;cDNA FLJ51069, highly similar to DNA mismatch repair protein Msh2;Putative uncharacterized protein MSH2	MSH2	P43246;B4DL39;B4E2Z2;B4DN49;Q53FK0;Q53GS1;B4DSB9;Q53RU4	1.0013e+06	365928
3-5 RNA exonuclease OLD35;PNPase old-35;Polynucleotide phosphorylase 1;Polynucleotide phosphorylase-like protein;Polyribonucleotide nucleotidyltransferase 1, mitochondrial	PNPASE;PNPT1	Q8TCS8;C9J7G3	1.00099e+06	365928
Replication factor A protein 1;Replication protein A 70 kDa DNA-binding subunit;Single-stranded DNA-binding protein	REPA1;RPA1;RPA70	P27694	999613	365928
Guanine nucleotide-binding protein subunit beta-4;Transducin beta chain 4;cDNA FLJ77654, highly similar to Homo sapiens guanine nucleotide binding protein (G protein), beta polypeptide 4 (GNB4), mRNA	GNB4	Q9HAV0;A8K3F6	999251	365642
Complex I-ASHI;NADH dehydrogenase [ubiquinone] 1 beta subcomplex subunit 8, mitochondrial;NADH-ubiquinone oxidoreductase ASHI subunit;NADH dehydrogenase (Ubiquinone) 1 beta subcomplex, 8, 19kDa;NADH dehydrogenase (Ubiquinone) 1 beta subcomplex, 8, 19kDa, isoform CRA_a;cDNA FLJ52503, highly similar to NADH dehydrogenase (ubiquinone) 1 beta subcomplex subunit 8, mitochondrial (EC 1.6.5.3) (EC 1.6.9…	NDUFB8;hCG_24658;RP11-411B6.5-006;RP11-411B6.5-003	O95169;Q5W145;Q5W143	998457	365356
Ethylmalonic encephalopathy protein 1;Hepatoma subtracted clone one protein;Protein ETHE1, mitochondrial;cDNA, FLJ96390, highly similar to Homo sapiens protein expressed in thyroid (YF13H12), mRNA;Ethylmalonic encephalopathy 1, isoform CRA_a	ETHE1;HSCO;hCG_1995670	O95571;B2RCZ7	995531	364783
Fer-1-like protein 3;Myoferlin	FER1L3;KIAA1207;MYOF	Q9NZM1-1;Q9NZM1;Q9NZM1-6;Q9NZM1-2;Q9NZM1-5	994727	364497
DnaJ homolog subfamily B member 4;Heat shock 40 kDa protein 1 homolog;Human liver DnaJ-like protein;cDNA FLJ50816, highly similar to DnaJ homolog subfamily B member 4;DnaJ (Hsp40) homolog, subfamily B, member 4, isoform CRA_b;DnaJ (Hsp40) homolog, subfamily B, member 4 variant	DNAJB4;DNAJW;HLJ1;hCG_22857	Q9UDY4;B4DNN2;Q59E89	993240	363924
26S proteasome non-ATPase regulatory subunit 4;26S proteasome regulatory subunit RPN10;26S proteasome regulatory subunit S5A;Antisecretory factor 1;Multiubiquitin chain-binding protein;Proteasome (Prosome, macropain) 26S subunit, non-ATPase, 4	MCB1;PSMD4;RP11-126K1.1-014	P55036-1;P55036;A6PVX3	992637	363924
High density lipoprotein-binding protein;Vigilin;cDNA, FLJ92652, highly similar to Homo sapiens high density lipoprotein binding protein (vigilin)(HDLBP), mRNA;cDNA FLJ55700, moderately similar to Vigilin;Putative uncharacterized protein HDLBP;Putative uncharacterized protein DKFZp686L08115;cDNA FLJ45936 fis, clone PLACE7004103, highly similar to Vigilin	HBP;HDLBP;VGL;DKFZp686L08115	Q00341;B2R5V9;B4DKR8;C9JEZ8;Q5HYC5;Q6ZS03	992199	363638
Acyl-CoA thioester hydrolase 9;Acyl-coenzyme A thioesterase 9, mitochondrial;ACOT9 protein	ACOT9;CGI-16	Q9Y305-1;Q9Y305;Q96EA2;Q9Y305-2;Q9Y305-3;C9JMV6	992182	363638
UbcH6;Ubiquitin carrier protein E1;Ubiquitin-conjugating enzyme E2 E1;Ubiquitin-protein ligase E1;Ubiquitin carrier protein	UBCH6;UBE2E1;hCG_14891	P51965;B2RBX4;C9J2P0;A6NDQ7;B7Z306;C9J8K2;C9JX65	988219	362491
GTP-specific succinyl-CoA synthetase subunit beta;Succinyl-CoA ligase [GDP-forming] subunit beta, mitochondrial;Succinyl-CoA synthetase beta-G chain;SUCLG2 protein;Putative uncharacterized protein SUCLG2;cDNA FLJ50080, highly similar to Succinyl-CoA ligase (GDP-forming) beta-chain, mitochondrial (EC 6.2.1.4)	SUCLG2	Q96I99;Q3ZCW5;C9JVT2;B7Z2D5	985428	361631
NEFA-interacting nuclear protein NIP30;Protein FAM192A;NIP30 protein	C16orf94;CDA018;CDA10;FAM192A;NIP30	Q9GZU8;Q6P4H7	984108	361344
Oligoribonuclease, mitochondrial;RNA exonuclease 2 homolog;Small fragment nuclease;cDNA, FLJ92319, highly similar to Homo sapiens REX2, RNA exonuclease 2 homolog (S. cerevisiae) (REXO2), mRNA;REX2, RNA exonuclease 2 homolog (S. cerevisiae);REX2, RNA exonuclease 2 homolog (S. cerevisiae), isoform CRA_b;REXO2 protein	CGI-114;REXO2;SFN;SMFN;hCG_38016	Q9Y3B8-1;Q9Y3B8;B2R532;Q9BTR4;Q9Y3B8-2	983092	361057
Citrate transport protein;Solute carrier family 25 member 1;Tricarboxylate carrier protein;Tricarboxylate transport protein, mitochondrial;Mitochondrial citrate transport protein;cDNA FLJ60026, highly similar to Tricarboxylate transport protein, mitochondrial;Solute carrier family 25 (Mitochondrial carrier; citrate transporter), member 1, isoform CRA_b	SLC20A3;SLC25A1;hCG_17246	P53007;Q6LAP8;B4DP62	980843	360483
Exportin(tRNA);Exportin-T;tRNA exportin;cDNA FLJ75831, highly similar to Homo sapiens exportin, tRNA (nuclear export receptor for tRNAs) (XPOT), mRNA	XPOT	O43592;A8KA19	980439	360195
Azoreductase;DT-diaphorase;Menadione reductase;NAD(P)H dehydrogenase [quinone] 1;NAD(P)H:quinone oxidoreductase 1;Phylloquinone reductase;Quinone reductase 1;NAD(P)H menadione oxidoreductase 1, dioxin-inducible variant;cDNA FLJ60804, highly similar to NAD(P)H dehydrogenase (quinone) 1 (EC 1.6.5.2);cDNA, FLJ79145, highly similar to Homo sapiens NAD(P)H dehydrogenase, quinone 1 (NQO1);NAD(P)H dehyd…	DIA4;NMOR1;NQO1;hCG_28204	P15559;Q53G81;B4DQP5;B7ZAD1;B4DLR8;B4DNM7;Q3B792	980264	360195
GTPase NRas;Transforming protein N-Ras;Neuroblastoma RAS viral (V-ras) oncogene homolog;Neuroblastoma RAS viral (V-ras) oncogene homolog, isoform CRA_a	HRAS1;NRAS;hCG_38454;RP5-1000E10.2-001	P01111;Q5U091	979346	359908
Cell growth-inhibiting gene 4 protein;Ras-related protein Rab-13;RAB13 protein	GIG4;RAB13	P51153;Q504R6;C9JHK4	977123	359333
Calregulin;Calreticulin;CRP55;Endoplasmic reticulum resident protein 60;grp60;HACBP	CALR;CRTC	Q9UDG2	975647	359046
Uncharacterized protein C2orf79	C2orf79	Q6GMV3	974677	358758
Dynamin-2	DNM2;DYN2	P50570-1;P50570	973005	358183
eNOS-interacting protein;Nitric oxide synthase-interacting protein;cDNA FLJ75703, highly similar to Homo sapiens nitric oxide synthase interacting protein (NOSIP), mRNA	CGI-25;NOSIP	Q9Y314;A8K670	972277	357895
IGF-II mRNA-binding protein 3;Insulin-like growth factor 2 mRNA-binding protein 3;KH domain-containing protein overexpressed in cancer;VICKZ family member 3	IGF2BP3;IMP3;KOC1;VICKZ3	O00425-1;O00425;C9JSN3	971584	357895
[truncated: 7,120 more rows]
